# Supplementary material for: Defining lower limits of biodegradation: atrazine degradation regulated by mass transfer and maintenance demand in Arthrobacter aurescens TC1
Source: ISME J. 2019 May 9;13(9):2236–51. doi: 10.1038/s41396-019-0430-z (PMC6776027; doi:10.1038/s41396-019-0430-z)
Supplement: Supplementary file 2 — Table S3 [file 41396_2019_430_MOESM2_ESM.xlsx]

## Sheet: TableS3
					Normalized abundances										Raw abundances
					Retentostat		Chemostat D0.023		Chemostat D0.056		Chemostat D0.018		Chemostat D0.032		Retentostat		Chemostat D0.023		Chemostat D0.056		Chemostat D0.018		Chemostat D0.032
Accession	Peptide count	Unique peptides	Confidence score	Description	SMX9455A8MA4__008-5_ret1	SMX9455A9MA3__009-6_ret_2	SMX9455A11MA3__011-7_dil_0_023	SMX9455A12MA3__012-8_dil_0_023	SMX9455A14MA3__014-9_dil_0_056	SMX9455A15MA3__015-10_dil_0_056	SMX9455A20MA3__020-13_R1_d_0018	SMX9455A21MA4__021-14_R2_d_0018	SMX9455A23MA3__023-15_dil_0_032	SMX9455A24MA3__024-16_dil_0_032	SMX9455A8MA4__008-5_ret1	SMX9455A9MA3__009-6_ret2	SMX9455A11MA3__011-7_dil_0_023	SMX9455A12MA3__012-8_dil_0_023	SMX9455A14MA3__014-9_dil_0_056	SMX9455A15MA3__015-10_dil_0_056	SMX9455A20MA3__020-13_R1_d_0018	SMX9455A21MA4__021-14_R2_d_0018	SMX9455A23MA3__023-15_dil_0_032	SMX9455A24MA3__024-16_dil_0_032
A1RCX5	48	48	2954.45	A1RCX5|A1RCX5_ARTAT Hydroxyatrazine hydrolase OS=Arthrobacter aurescens (strain TC1) GN=atzB PE=4 SV=1	1.49166e+10	9.5768e+09	5.63512e+09	3.82854e+09	3.46316e+09	3.20012e+09	1.6637e+09	3.2049e+09	5.28942e+09	4.91711e+09	1.49035e+10	1.19079e+10	6.10078e+09	3.82854e+09	1.79853e+09	2.6607e+09	9.39431e+08	2.03131e+09	4.36624e+09	5.13186e+09
A1RCJ9	52	52	3100.47	A1RCJ9|A1RCJ9_ARTAT Triazine hydrolase OS=Arthrobacter aurescens (strain TC1) GN=trzN PE=4 SV=1	8.76959e+09	7.91102e+09	1.8738e+10	1.48169e+10	1.38165e+10	1.01983e+10	1.0448e+10	1.47294e+10	2.34457e+10	1.79567e+10	8.76189e+09	9.83668e+09	2.02864e+10	1.48169e+10	7.17532e+09	8.47928e+09	5.8996e+09	9.3357e+09	1.93536e+10	1.8741e+10
A1R3H9	53	47	2644.76	A1R3H9|CH601_ARTAT 60 kDa chaperonin 1 OS=Arthrobacter aurescens (strain TC1) GN=groL1 PE=3 SV=1	6.50746e+09	2.30717e+09	5.87823e+09	6.49822e+09	4.70503e+09	4.72173e+09	1.92556e+09	2.67937e+09	7.31119e+09	5.46208e+09	6.50174e+09	2.86877e+09	6.36398e+09	6.49822e+09	2.44347e+09	3.92582e+09	1.08729e+09	1.69823e+09	6.03514e+09	5.70063e+09
A1RDN4	38	18	1959.57	A1RDN4|A1RDN4_ARTAT Aldehyde dehydrogenase OS=Arthrobacter aurescens (strain TC1) GN=AAur_pTC20196 PE=3 SV=1	1.48102e+09	1.04364e+09	1.78038e+09	1.67813e+09	1.56798e+09	1.07511e+09	4.89462e+08	3.98987e+09	2.46367e+09	1.73837e+09	1.47972e+09	1.29768e+09	1.92751e+09	1.67813e+09	8.14302e+08	8.93888e+08	2.76381e+08	2.52884e+09	2.03368e+09	1.81429e+09
A1R8M1	40	33	2136.97	A1R8M1|CH602_ARTAT 60 kDa chaperonin 2 OS=Arthrobacter aurescens (strain TC1) GN=groL2 PE=3 SV=1	1.27499e+09	6.17584e+08	1.52723e+09	1.70029e+09	1.10836e+09	1.07292e+09	6.04727e+08	7.95812e+08	1.64909e+09	1.36251e+09	1.27387e+09	7.67913e+08	1.65344e+09	1.70029e+09	5.75605e+08	8.92064e+08	3.41466e+08	5.04397e+08	1.36127e+09	1.42202e+09
A1R8M2	16	16	761.98	A1R8M2|CH10_ARTAT 10 kDa chaperonin OS=Arthrobacter aurescens (strain TC1) GN=groS PE=3 SV=1	1.48599e+09	6.58186e+08	3.85036e+09	7.64549e+09	7.9365e+09	9.42876e+09	1.1718e+09	1.7774e+09	6.61722e+09	3.84444e+09	1.48468e+09	8.18399e+08	4.16854e+09	7.64549e+09	4.12167e+09	7.83942e+09	6.61672e+08	1.12654e+09	5.46229e+09	4.01235e+09
A1R3V8	33	31	1666.12	A1R3V8|A1R3V8_ARTAT Amidohydrolase family protein OS=Arthrobacter aurescens (strain TC1) GN=AAur_1131 PE=4 SV=1	9.56576e+08	3.64609e+08	2.23104e+08	8.8842e+08	7.59405e+08	1.73147e+09	5.36897e+07	2.55568e+08	2.12617e+08	2.27685e+08	9.55735e+08	4.5336e+08	2.4154e+08	8.8842e+08	3.94382e+08	1.43961e+09	3.03165e+07	1.61983e+08	1.75508e+08	2.37629e+08
A1RDP9	20	20	979.08	A1RDP9|A1RDP9_ARTAT Oxidoreductase, short chain dehydrogenase/reductase family OS=Arthrobacter aurescens (strain TC1) GN=AAur_pTC20212 PE=4 SV=1	1.17361e+09	5.06393e+08	2.22926e+09	2.13828e+09	1.68684e+09	1.70579e+09	7.32114e+08	1.28056e+09	2.80335e+09	1.8971e+09	1.17258e+09	6.29656e+08	2.41348e+09	2.13828e+09	8.76028e+08	1.41826e+09	4.13397e+08	8.11636e+08	2.31407e+09	1.97995e+09
A1R7V5	35	31	1821.84	A1R7V5|ATPA_ARTAT ATP synthase subunit alpha OS=Arthrobacter aurescens (strain TC1) GN=atpA PE=3 SV=2	4.6049e+08	3.88192e+08	3.40689e+08	3.4262e+08	3.09909e+08	4.4561e+08	1.44651e+08	2.72662e+08	4.60478e+08	3.53508e+08	4.60086e+08	4.82683e+08	3.68842e+08	3.4262e+08	1.60945e+08	3.70497e+08	8.16787e+07	1.72817e+08	3.80109e+08	3.68947e+08
A1R8U9	34	32	1920.8	A1R8U9|EFTU_ARTAT Elongation factor Tu OS=Arthrobacter aurescens (strain TC1) GN=tuf PE=3 SV=1	9.2592e+08	5.49225e+08	1.49962e+09	1.25944e+09	1.24197e+09	1.02317e+09	4.61788e+08	1.09059e+09	1.84349e+09	1.594e+09	9.25107e+08	6.82915e+08	1.62354e+09	1.25944e+09	6.44993e+08	8.50699e+08	2.60754e+08	6.91232e+08	1.52174e+09	1.66362e+09
A1RDP6	5	5	268.82	A1RDP6|A1RDP6_ARTAT Ferredoxin OS=Arthrobacter aurescens (strain TC1) GN=AAur_pTC20209 PE=4 SV=1	2.62098e+08	1.1644e+08	2.84362e+08	9.2099e+08	9.05393e+08	1.02376e+09	3.16479e+08	3.33841e+08	6.00281e+08	4.36516e+08	2.61868e+08	1.44783e+08	3.07861e+08	9.2099e+08	4.70198e+08	8.51192e+08	1.78704e+08	2.11594e+08	4.95511e+08	4.55581e+08
A1RDP7	35	30	1634.68	A1RDP7|A1RDP7_ARTAT Putative Cytochrome P450 OS=Arthrobacter aurescens (strain TC1) GN=AAur_pTC20210 PE=3 SV=1	1.11406e+09	4.93452e+08	1.5575e+09	1.48972e+09	1.39566e+09	9.81114e+08	7.01479e+08	8.92223e+08	2.08763e+09	1.53525e+09	1.11308e+09	6.13566e+08	1.6862e+09	1.48972e+09	7.24809e+08	8.15734e+08	3.96099e+08	5.65504e+08	1.72327e+09	1.6023e+09
A1R9C4	32	29	1239.65	A1R9C4|A1R9C4_ARTAT Putative S-layer domain protein OS=Arthrobacter aurescens (strain TC1) GN=AAur_3136 PE=4 SV=1	1.53821e+08	1.94247e+08	3.71752e+08	6.55634e+08	7.24265e+08	6.87125e+08	2.97385e+08	6.19024e+08	6.65307e+08	5.09201e+08	1.53686e+08	2.41529e+08	4.02472e+08	6.55634e+08	3.76133e+08	5.71301e+08	1.67922e+08	3.92347e+08	5.49188e+08	5.3144e+08
A1R492	18	17	1094.11	A1R492|A1R492_ARTAT Branched-chain amino acid ABC transporter OS=Arthrobacter aurescens (strain TC1) GN=braC PE=4 SV=1	3.32949e+08	1.1301e+08	6.05013e+08	4.55265e+08	3.98866e+08	6.07458e+08	1.7742e+08	1.49432e+08	6.55107e+08	3.48638e+08	3.32656e+08	1.40519e+08	6.55008e+08	4.55265e+08	2.07144e+08	5.05063e+08	1.00183e+08	9.47121e+07	5.40769e+08	3.63865e+08
A1R5Q7	9	9	251.66	A1R5Q7|A1R5Q7_ARTAT Uncharacterized protein OS=Arthrobacter aurescens (strain TC1) GN=AAur_1810 PE=4 SV=1	4.55513e+07	2.30444e+07	9.26483e+07	2.57207e+08	2.13825e+08	2.4156e+08	4.31077e+07	5.25755e+07	1.56179e+08	1.01562e+08	4.55113e+07	2.86537e+07	1.00304e+08	2.57207e+08	1.11046e+08	2.00842e+08	2.43413e+07	3.33231e+07	1.28921e+08	1.05998e+08
A1R5W3	3	3	126.54	A1R5W3|A1R5W3_ARTAT Chaperone protein DnaK OS=Arthrobacter aurescens (strain TC1) GN=dnaK PE=2 SV=1	9.40943e+06	1.1432e+07	1.96439e+07	6.58411e+06	5.08078e+06	7.80161e+06	6.61748e+06	5.7548e+06	3.33421e+06	5.10747e+06	9.40117e+06	1.42147e+07	2.12672e+07	6.58411e+06	2.6386e+06	6.48654e+06	3.73664e+06	3.64748e+06	2.75227e+06	5.33054e+06
A1R7V3	29	29	1512.83	A1R7V3|ATPB_ARTAT ATP synthase subunit beta OS=Arthrobacter aurescens (strain TC1) GN=atpD PE=3 SV=2	5.5217e+08	4.90496e+08	3.51196e+08	3.72439e+08	3.66048e+08	4.32382e+08	2.02051e+08	3.43855e+08	4.83088e+08	4.017e+08	5.51685e+08	6.0989e+08	3.80217e+08	3.72439e+08	1.901e+08	3.59498e+08	1.14091e+08	2.1794e+08	3.98773e+08	4.19244e+08
A1R948	38	38	1682.31	A1R948|A1R948_ARTAT Catalase OS=Arthrobacter aurescens (strain TC1) GN=AAur_3059 PE=3 SV=1	1.94661e+08	2.55797e+08	4.91819e+08	4.44588e+08	4.18379e+08	3.68876e+08	1.34806e+08	2.8733e+08	6.67461e+08	4.87667e+08	1.9449e+08	3.18061e+08	5.32461e+08	4.44588e+08	2.17277e+08	3.06697e+08	7.612e+07	1.82114e+08	5.50966e+08	5.08966e+08
A1RCX2	39	38	1962.85	A1RCX2|A1RCX2_ARTAT N-isopropylammelide isopropylaminohydrolase OS=Arthrobacter aurescens (strain TC1) GN=atzC PE=4 SV=1	2.03441e+09	1.01182e+09	1.23892e+09	8.59485e+08	7.92632e+08	6.01357e+08	4.70358e+08	6.11864e+08	1.25869e+09	1.09249e+09	2.03262e+09	1.25811e+09	1.3413e+09	8.59485e+08	4.11638e+08	4.9999e+08	2.65593e+08	3.87808e+08	1.03901e+09	1.1402e+09
A1RDQ0	30	29	1510.97	A1RDQ0|A1RDQ0_ARTAT Gamma-glutamylisopropylamide synthetase OS=Arthrobacter aurescens (strain TC1) GN=ipuC PE=3 SV=1	4.01161e+08	4.35585e+08	9.49915e+08	8.95991e+08	7.88297e+08	7.0704e+08	3.1781e+08	7.51864e+08	1.25072e+09	8.73707e+08	4.00809e+08	5.41613e+08	1.02841e+09	8.95991e+08	4.09387e+08	5.87859e+08	1.79455e+08	4.76542e+08	1.03243e+09	9.11866e+08
A1R485	20	19	1060.5	A1R485|ENO_ARTAT Enolase OS=Arthrobacter aurescens (strain TC1) GN=eno PE=3 SV=1	2.1341e+08	2.05929e+08	1.50691e+08	1.8567e+08	1.83666e+08	1.69099e+08	8.13101e+07	1.70372e+08	2.28516e+08	1.97632e+08	2.13223e+08	2.56056e+08	1.63143e+08	1.8567e+08	9.53831e+07	1.40595e+08	4.59127e+07	1.07984e+08	1.88632e+08	2.06264e+08
A1RDQ2	26	24	1156.09	A1RDQ2|A1RDQ2_ARTAT Aldehyde dehydrogenase OS=Arthrobacter aurescens (strain TC1) GN=AAur_pTC20215 PE=3 SV=1	3.7051e+08	1.90781e+08	4.15523e+08	3.75857e+08	3.26094e+08	3.04565e+08	1.37845e+08	3.23607e+08	5.17778e+08	3.93501e+08	3.70185e+08	2.3722e+08	4.4986e+08	3.75857e+08	1.69351e+08	2.53227e+08	7.7836e+07	2.05107e+08	4.27408e+08	4.10687e+08
A1R8V7	11	11	618.11	A1R8V7|A1R8V7_ARTAT 50S ribosomal protein L7/L12 OS=Arthrobacter aurescens (strain TC1) GN=rplL PE=3 SV=1	4.77315e+08	1.68075e+08	6.34512e+08	8.52439e+08	8.0372e+08	2.15576e+09	1.83416e+08	1.8764e+08	7.61714e+08	4.16753e+08	4.76896e+08	2.08987e+08	6.86945e+08	8.52439e+08	4.17396e+08	1.79238e+09	1.03568e+08	1.18929e+08	6.28769e+08	4.34954e+08
A1R112	20	20	831.18	A1R112|A1R112_ARTAT Phosphoglucomutase, alpha-D-glucose phosphate-specific OS=Arthrobacter aurescens (strain TC1) GN=pgm PE=3 SV=1	3.43148e+07	3.02775e+07	3.5018e+07	3.61303e+07	3.0368e+07	2.1507e+07	2.17768e+07	1.88847e+07	4.67927e+07	3.97471e+07	3.42846e+07	3.76475e+07	3.79117e+07	3.61303e+07	1.5771e+07	1.78817e+07	1.22965e+07	1.19694e+07	3.86258e+07	4.14831e+07
A1RCX3	22	22	861.15	A1RCX3|A1RCX3_ARTAT Carbamate kinase OS=Arthrobacter aurescens (strain TC1) GN=AAur_pTC10213 PE=3 SV=1	3.63637e+08	1.92212e+08	1.58985e+08	2.00442e+08	1.56067e+08	1.88411e+08	4.99893e+07	1.52752e+08	1.88959e+08	1.91397e+08	3.63317e+08	2.38999e+08	1.72123e+08	2.00442e+08	8.10505e+07	1.56652e+08	2.82271e+07	9.68166e+07	1.5598e+08	1.99756e+08
A1R8V3	37	35	1442.16	A1R8V3|RPOC_ARTAT DNA-directed RNA polymerase subunit beta' OS=Arthrobacter aurescens (strain TC1) GN=rpoC PE=3 SV=1	1.12746e+08	6.0443e+07	1.33661e+08	9.21015e+07	7.62874e+07	7.88373e+07	4.97853e+07	7.3965e+07	1.82203e+08	1.41154e+08	1.12647e+08	7.51557e+07	1.44706e+08	9.21015e+07	3.96184e+07	6.55483e+07	2.81119e+07	4.68801e+07	1.50402e+08	1.47319e+08
A1R7L8	15	15	551.41	A1R7L8|A1R7L8_ARTAT D-3-phosphoglycerate dehydrogenase OS=Arthrobacter aurescens (strain TC1) GN=serA PE=3 SV=1	3.42438e+07	2.13762e+07	2.89226e+07	2.99776e+07	2.30822e+07	2.82753e+07	1.33832e+07	2.01598e+07	3.72883e+07	2.68843e+07	3.42137e+07	2.65794e+07	3.13127e+07	2.99776e+07	1.19873e+07	2.35091e+07	7.55697e+06	1.27776e+07	3.07802e+07	2.80584e+07
A1R5C9	5	4	314.16	A1R5C9|A1R5C9_ARTAT Glycine cleavage system H protein OS=Arthrobacter aurescens (strain TC1) GN=gcvH PE=3 SV=1	5.91842e+07	4.17532e+07	4.21593e+07	1.09333e+08	1.41987e+08	9.12336e+07	4.85091e+07	4.20749e+07	6.12792e+07	6.71219e+07	5.91322e+07	5.19165e+07	4.56432e+07	1.09333e+08	7.37384e+07	7.5855e+07	2.73913e+07	2.66677e+07	5.05839e+07	7.00534e+07
A1R876	9	9	433.94	A1R876|A1R876_ARTAT Electron transfer flavoprotein, alpha subunit OS=Arthrobacter aurescens (strain TC1) GN=etfA PE=4 SV=1	2.40218e+07	1.29049e+07	3.11194e+07	2.80993e+07	1.88093e+07	2.26598e+07	1.5713e+07	1.617e+07	3.62052e+07	3.08032e+07	2.40007e+07	1.60461e+07	3.3691e+07	2.80993e+07	9.76822e+06	1.88402e+07	8.87255e+06	1.02488e+07	2.98862e+07	3.21485e+07
A1R7F3	4	4	168.62	A1R7F3|ACP_ARTAT Acyl carrier protein OS=Arthrobacter aurescens (strain TC1) GN=acpP PE=3 SV=1	9.80536e+07	8.86132e+07	2.1484e+08	3.15148e+08	3.14168e+08	3.37279e+08	6.00296e+07	7.50435e+07	3.04253e+08	1.6553e+08	9.79675e+07	1.10183e+08	2.32593e+08	3.15148e+08	1.63157e+08	2.80426e+08	3.38965e+07	4.75637e+07	2.51151e+08	1.72759e+08
A1R3Z8	5	5	139.69	A1R3Z8|A1R3Z8_ARTAT Putative cold shock protein OS=Arthrobacter aurescens (strain TC1) GN=AAur_1174 PE=4 SV=1	7.28932e+07	8.10118e+07	2.08098e+08	3.1109e+08	6.5688e+08	2.91457e+08	1.92019e+08	3.24035e+08	4.35269e+08	7.8299e+08	7.28292e+07	1.00731e+08	2.25294e+08	3.1109e+08	3.41138e+08	2.42328e+08	1.08426e+08	2.05378e+08	3.59299e+08	8.17187e+08
A1R450	10	8	380.12	A1R450|A1R450_ARTAT Serine hydroxymethyltransferase OS=Arthrobacter aurescens (strain TC1) GN=glyA PE=3 SV=1	1.56021e+07	1.0645e+07	2.1874e+07	1.59622e+07	1.38905e+07	1.44821e+07	1.68103e+07	1.11245e+07	1.83046e+07	1.64857e+07	1.55884e+07	1.32361e+07	2.36815e+07	1.59622e+07	7.21376e+06	1.20409e+07	9.49215e+06	7.05088e+06	1.51098e+07	1.72057e+07
A1R8E4	16	16	588.1	A1R8E4|A1R8E4_ARTAT Citrate synthase OS=Arthrobacter aurescens (strain TC1) GN=gltA PE=3 SV=1	1.77848e+07	1.47102e+07	3.66569e+07	2.06155e+07	2.023e+07	1.94698e+07	1.24917e+07	1.67615e+07	3.89197e+07	2.36571e+07	1.77692e+07	1.82909e+07	3.9686e+07	2.06155e+07	1.05061e+07	1.61879e+07	7.05362e+06	1.06237e+07	3.21269e+07	2.46904e+07
A1R6B8	4	4	166.35	A1R6B8|A1R6B8_ARTAT Putative DGPF domain protein OS=Arthrobacter aurescens (strain TC1) GN=AAur_2035 PE=4 SV=1	1.68244e+07	1.40708e+07	9.67316e+06	1.56814e+07	1.57868e+07	1.7219e+07	2.1408e+07	9.69585e+06	9.30324e+06	9.00798e+06	1.68097e+07	1.74958e+07	1.04725e+07	1.56814e+07	8.19855e+06	1.43165e+07	1.20883e+07	6.14538e+06	7.67951e+06	9.4014e+06
A1R4Y7	3	3	103.07	A1R4Y7|A1R4Y7_ARTAT 3-oxoacid CoA-transferase, B subunit OS=Arthrobacter aurescens (strain TC1) GN=AAur_1532 PE=4 SV=1	8.42702e+06	4.17763e+06	4.30505e+06	4.76138e+06	3.79975e+06	3.36823e+06	1.66901e+06	1.57711e+06	5.29532e+06	4.44071e+06	8.41962e+06	5.19453e+06	4.6608e+06	4.76138e+06	1.97333e+06	2.80047e+06	942426	999596	4.3711e+06	4.63466e+06
A1R5W7	5	2	137.77	A1R5W7|A1R5W7_ARTAT ATP-dependent chaperone protein ClpB OS=Arthrobacter aurescens (strain TC1) GN=clpB PE=3 SV=1	965056	1.94558e+06	84827.7	16096.9	59928.4	28129.8	297908	983236	78564	88334	964208	2.41917e+06	91837.6	16096.9	31122.7	23388.2	168217	623190	64851.9	92191.9
A1R7W2	1	1	16.96	A1R7W2|A1R7W2_ARTAT Putative glycosyl transferase, WecB/TagA/CpsF family protein OS=Arthrobacter aurescens (strain TC1) GN=AAur_2604 PE=4 SV=1	0	0	0	2182.77	0	0	0	0	2007.82	44139.5	0	0	0	2182.77	0	0	0	0	1657.39	46067.3
A1RBL0	3	3	89.08	A1RBL0|A1RBL0_ARTAT Histidine kinase OS=Arthrobacter aurescens (strain TC1) GN=AAur_3948 PE=4 SV=1	1.07539e+07	7.80701e+06	1.45953e+07	1.38779e+07	1.08892e+07	1.02635e+07	4.80449e+06	1.04803e+07	1.36281e+07	1.24117e+07	1.07444e+07	9.70735e+06	1.58014e+07	1.38779e+07	5.65509e+06	8.53344e+06	2.71292e+06	6.64256e+06	1.12495e+07	1.29538e+07
A1R101	1	1	13.08	A1R101|A1R101_ARTAT Oxidoreductase family, NAD-binding Rossmann fold domain protein OS=Arthrobacter aurescens (strain TC1) GN=AAur_0083 PE=4 SV=1	7.09657e+06	5.50975e+06	6.91073e+06	8.93107e+06	5.54618e+06	1.12193e+07	3.22392e+06	4.03774e+06	1.0653e+07	6.36885e+06	7.09034e+06	6.85091e+06	7.48181e+06	8.93107e+06	2.8803e+06	9.32812e+06	1.82042e+06	2.55918e+06	8.79373e+06	6.647e+06
A1R648	1	1	21.27	A1R648|A1R648_ARTAT Putative lipoprotein OS=Arthrobacter aurescens (strain TC1) GN=AAur_1965 PE=4 SV=1	26529.9	6758.48	76816	31478	26981.1	73259.3	116902	579375	84068.7	40131.5	26506.6	8403.6	83163.8	31478	14012.1	60910.5	66010.3	367216	69395.8	41884.2
A1R1I3	1	1	21.47	A1R1I3|A1R1I3_ARTAT Acetyltransferase, GNAT family protein OS=Arthrobacter aurescens (strain TC1) GN=AAur_0275 PE=4 SV=1	213332	430135	50121	50134.2	117609	51410	106558	85564	66306.9	117069	213145	534837	54262.8	50134.2	61078.2	42744.2	60169.2	54231.7	54734.1	122182
A1RAX1	1	1	15.58	A1RAX1|A1RAX1_ARTAT Putative AP endonuclease, family 2 protein OS=Arthrobacter aurescens (strain TC1) GN=AAur_3698 PE=4 SV=1	400281	318471	1.12497e+06	1.58541e+06	2.17119e+06	1.90366e+06	994756	2.09436e+06	3.6433e+06	1.97524e+06	399929	395992	1.21794e+06	1.58541e+06	1.12757e+06	1.58278e+06	561701	1.32744e+06	3.00742e+06	2.06151e+06
A1R6Q9	13	13	375.99	A1R6Q9|PAFA_ARTAT Pup--protein ligase OS=Arthrobacter aurescens (strain TC1) GN=pafA PE=3 SV=1	5.23569e+06	4.47403e+06	6.8935e+06	3.19736e+06	2.67128e+06	2.25723e+06	2.49736e+06	1.52085e+06	7.85412e+06	5.36456e+06	5.23109e+06	5.56307e+06	7.46315e+06	3.19736e+06	1.38728e+06	1.87674e+06	1.41016e+06	963937	6.48331e+06	5.59886e+06
A1R1R9	1	1	14.26	A1R1R9|A1R1R9_ARTAT Putative allophanate hydrolase subunit 2 domain protein OS=Arthrobacter aurescens (strain TC1) GN=AAur_0365 PE=4 SV=1	1.85467e+06	1.47966e+06	1.26561e+06	849334	1.09869e+06	863973	545733	669252	1.35868e+06	1.00405e+06	1.85304e+06	1.83984e+06	1.3702e+06	849334	570581	718339	308155	424182	1.12154e+06	1.0479e+06
A1R9M9	1	1	19.15	A1R9M9|A1R9M9_ARTAT Phenylacetate-coenzyme A ligase OS=Arthrobacter aurescens (strain TC1) GN=paaF PE=3 SV=1	36316.8	55565.8	16821.9	9175.35	10352.6	11495.6	8139.41	23497.8	117.03	7530.28	36284.9	69091.4	18212	9175.35	5376.4	9557.84	4596.02	14893.2	96.6041	7859.16
A1R3N8	10	10	302.06	A1R3N8|A1R3N8_ARTAT Putative ABC transporter, ATP-binding protein OS=Arthrobacter aurescens (strain TC1) GN=AAur_1062 PE=3 SV=1	4.98254e+06	3.49327e+06	8.22896e+06	8.8415e+06	6.91154e+06	4.11572e+06	5.06691e+06	6.06111e+06	9.84095e+06	6.29463e+06	4.97817e+06	4.34359e+06	8.90897e+06	8.8415e+06	3.58938e+06	3.42196e+06	2.86109e+06	3.84162e+06	8.12337e+06	6.56955e+06
A1R386	3	3	45.95	A1R386|A1R386_ARTAT Glycogen operon protein GlgX homolog OS=Arthrobacter aurescens (strain TC1) GN=glgX PE=4 SV=1	425359	658515	221361	359967	620741	172938	2.22957e+06	1.3739e+06	142849	397464	424985	818807	239654	359967	322370	143787	1.25895e+06	870799	117917	414823
A1R7B0	2	2	44.83	A1R7B0|A1R7B0_ARTAT Putative NAD dependent epimerase/dehydratase family protein OS=Arthrobacter aurescens (strain TC1) GN=AAur_2389 PE=4 SV=1	1.73138e+06	1.97166e+06	1.79592e+06	4.4756e+06	3.92136e+06	5.49226e+06	1.03268e+07	1.85561e+07	2.18538e+06	6.74933e+06	1.72986e+06	2.4516e+06	1.94433e+06	4.4756e+06	2.03648e+06	4.56647e+06	5.83117e+06	1.17611e+07	1.80395e+06	7.0441e+06
A1R5C1	1	1	23.86	A1R5C1|A1R5C1_ARTAT Segregation and condensation protein A OS=Arthrobacter aurescens (strain TC1) GN=scpA PE=4 SV=1	402427	1.11241e+06	1.07206e+06	854924	867417	700756	1.70664e+06	972546	984477	1.37697e+06	402073	1.38318e+06	1.16065e+06	854924	450476	582634	963675	616414	812652	1.4371e+06
A1R376	1	1	24.56	A1R376|A1R376_ARTAT Histidine kinase OS=Arthrobacter aurescens (strain TC1) GN=AAur_0894 PE=4 SV=1	701492	1.20428e+06	47035	677752	767799	315345	2.52897e+06	963358	171086	529376	700876	1.49741e+06	50921.8	677752	398742	262189	1.42801e+06	610591	141226	552497
A1RA67	1	1	19.14	A1RA67|A1RA67_ARTAT FG-GAP repeat domain protein OS=Arthrobacter aurescens (strain TC1) GN=AAur_3434 PE=4 SV=1	903433	746713	7.53591e+06	213955	273770	178273	651323	482578	182954	102639	902639	928475	8.15864e+06	213955	142177	148223	367778	305865	151022	107122
A1RBH3	1	1	24.63	A1RBH3|A1RBH3_ARTAT Aspartate aminotransferase OS=Arthrobacter aurescens (strain TC1) GN=AAur_3909 PE=3 SV=1	2280.4	27169.5	15402.1	62311.5	0	20050.3	3117.1	19399.6	3267.72	16159.8	2278.4	33782.9	16674.9	62311.5	0	16670.5	1760.11	12295.7	2697.39	16865.6
A1R4Z8	3	3	91.68	A1R4Z8|DXR_ARTAT 1-deoxy-D-xylulose 5-phosphate reductoisomerase OS=Arthrobacter aurescens (strain TC1) GN=dxr PE=3 SV=1	1.0336e+06	435039	578834	559636	287992	368602	100279	201983	470290	604291	1.0327e+06	540934	626667	559636	149563	306469	56624	128020	388208	630684
A1R6H6	11	11	350.4	A1R6H6|A1R6H6_ARTAT Glucose-6-phosphate 1-dehydrogenase OS=Arthrobacter aurescens (strain TC1) GN=zwf PE=3 SV=1	7.81359e+06	3.12366e+06	5.02702e+06	3.362e+06	3.61994e+06	2.99516e+06	3.24318e+06	2.59522e+06	6.32558e+06	4.5809e+06	7.80673e+06	3.88401e+06	5.44243e+06	3.362e+06	1.87995e+06	2.49029e+06	1.8313e+06	1.64489e+06	5.22155e+06	4.78097e+06
A1R5X9	1	1	20.09	A1R5X9|A1R5X9_ARTAT Putative sugar ABC transporter, ATP-binding protein OS=Arthrobacter aurescens (strain TC1) GN=AAur_1892 PE=3 SV=1	11933.8	362657	175104	98741.8	16248.7	53257.5	36255.7	313927	37853.7	73299.1	11923.3	450934	189574	98741.8	8438.46	44280.3	20472.2	198972	31246.9	76500.4
A1RDN0	57	39	2751.34	A1RDN0|A1RDN0_ARTAT Amine oxidase OS=Arthrobacter aurescens (strain TC1) GN=AAur_pTC20192 PE=3 SV=1	1.61907e+09	1.37141e+09	1.6377e+09	1.29591e+09	1.30451e+09	9.32288e+08	5.82359e+08	4.2473e+09	2.028e+09	1.39002e+09	1.61764e+09	1.70524e+09	1.77304e+09	1.29591e+09	6.77471e+08	7.75138e+08	3.28836e+08	2.692e+09	1.67404e+09	1.45073e+09
A1RAM1	46	46	2103	A1RAM1|A1RAM1_ARTAT Chaperone protein DnaK OS=Arthrobacter aurescens (strain TC1) GN=dnaK PE=2 SV=1	4.96335e+08	2.79436e+08	6.66022e+08	6.58585e+08	6.4888e+08	1.0653e+09	3.29156e+08	4.99936e+08	9.92578e+08	6.85177e+08	4.95899e+08	3.47455e+08	7.21059e+08	6.58585e+08	3.36983e+08	8.85732e+08	1.85862e+08	3.16867e+08	8.19339e+08	7.15102e+08
A1R5N6	47	45	1997.8	A1R5N6|A1R5N6_ARTAT Aconitate hydratase 1 OS=Arthrobacter aurescens (strain TC1) GN=acnA PE=4 SV=1	3.08992e+08	1.76544e+08	2.87175e+08	2.66428e+08	2.33177e+08	2.52711e+08	1.28776e+08	1.75137e+08	3.38988e+08	2.67948e+08	3.0872e+08	2.19517e+08	3.10906e+08	2.66428e+08	1.21096e+08	2.10113e+08	7.27148e+07	1.11004e+08	2.79823e+08	2.79651e+08
A1R8D6	21	21	759.1	A1R8D6|A1R8D6_ARTAT Glutamate-binding protein OS=Arthrobacter aurescens (strain TC1) GN=gluB PE=3 SV=1	2.49334e+08	1.42999e+08	3.0912e+08	2.41091e+08	2.41921e+08	2.5206e+08	1.47376e+08	1.72299e+08	3.26778e+08	2.17287e+08	2.49115e+08	1.77807e+08	3.34664e+08	2.41091e+08	1.25637e+08	2.09572e+08	8.32178e+07	1.09206e+08	2.69744e+08	2.26777e+08
A1R436	26	24	1121.24	A1R436|A1R436_ARTAT Putative sugar ABC transporter OS=Arthrobacter aurescens (strain TC1) GN=AAur_1213 PE=4 SV=1	3.30735e+08	1.20459e+08	3.09864e+08	1.72922e+08	1.62181e+08	3.06044e+08	8.06886e+07	8.27774e+07	3.2575e+08	1.25875e+08	3.30445e+08	1.4978e+08	3.35469e+08	1.72922e+08	8.42257e+07	2.54456e+08	4.55618e+07	5.24656e+07	2.68896e+08	1.31373e+08
A1R2I1	28	27	1227.59	A1R2I1|A1R2I1_ARTAT Putative subtilisin-like serine proteinase protein OS=Arthrobacter aurescens (strain TC1) GN=AAur_0637 PE=4 SV=1	2.57004e+08	1.21547e+08	1.75852e+08	1.67679e+08	3.65297e+08	3.52732e+08	3.37063e+08	4.96329e+08	5.47023e+08	1.58825e+08	2.56779e+08	1.51133e+08	1.90384e+08	1.67679e+08	1.8971e+08	2.93275e+08	1.90327e+08	3.14581e+08	4.51549e+08	1.65761e+08
A1R6F0	23	23	1139.12	A1R6F0|A1R6F0_ARTAT Ribosomal protein S1 OS=Arthrobacter aurescens (strain TC1) GN=rpsA PE=4 SV=1	2.22392e+08	9.42862e+07	2.17777e+08	2.11613e+08	1.90219e+08	2.18848e+08	7.07779e+07	1.19896e+08	2.87972e+08	2.15859e+08	2.22196e+08	1.17237e+08	2.35773e+08	2.11613e+08	9.87864e+07	1.81958e+08	3.99656e+07	7.59916e+07	2.37711e+08	2.25287e+08
A1R425	34	33	1441.19	A1R425|A1R425_ARTAT Isocitrate dehydrogenase, NADP-dependent OS=Arthrobacter aurescens (strain TC1) GN=AAur_1201 PE=4 SV=1	7.91833e+07	3.68779e+07	9.20456e+07	1.02044e+08	9.61852e+07	7.44819e+07	6.01901e+07	6.37924e+07	1.27212e+08	9.8987e+07	7.91137e+07	4.58545e+07	9.96518e+07	1.02044e+08	4.99519e+07	6.1927e+07	3.39871e+07	4.04326e+07	1.05009e+08	1.0331e+08
A1R6X6	28	28	1295.39	A1R6X6|GLPK_ARTAT Glycerol kinase OS=Arthrobacter aurescens (strain TC1) GN=glpK PE=3 SV=1	6.06808e+08	2.04658e+08	3.34935e+08	3.16639e+08	2.80365e+08	2.01811e+08	1.44378e+08	1.71488e+08	3.57632e+08	3.05153e+08	6.06275e+08	2.54475e+08	3.62612e+08	3.16639e+08	1.45602e+08	1.67793e+08	8.1525e+07	1.08691e+08	2.95213e+08	3.1848e+08
A1R819	25	23	1059.58	A1R819|A1R819_ARTAT Lysozyme OS=Arthrobacter aurescens (strain TC1) GN=AAur_2665 PE=3 SV=1	5.07803e+07	6.32805e+07	5.01938e+07	4.89566e+07	3.8266e+07	7.70597e+07	2.03495e+07	1.8886e+07	4.08376e+07	2.51466e+07	5.07357e+07	7.86839e+07	5.43416e+07	4.89566e+07	1.98727e+07	6.40703e+07	1.14906e+07	1.19702e+07	3.37101e+07	2.62448e+07
A1R2R2	20	20	863.6	A1R2R2|A1R2R2_ARTAT Isocitrate lyase OS=Arthrobacter aurescens (strain TC1) GN=aceA PE=4 SV=1	9.76529e+07	2.58434e+08	3.18822e+08	1.86941e+08	1.67926e+08	1.14857e+08	2.25949e+07	6.70657e+07	2.86615e+08	1.73409e+08	9.75671e+07	3.21341e+08	3.45168e+08	1.86941e+08	8.7209e+07	9.54963e+07	1.27585e+07	4.25072e+07	2.36591e+08	1.80983e+08
A1R525	32	31	1510.43	A1R525|PNP_ARTAT Polyribonucleotide nucleotidyltransferase OS=Arthrobacter aurescens (strain TC1) GN=pnp PE=3 SV=1	1.63541e+08	1.07326e+08	1.20164e+08	1.12428e+08	1.13462e+08	1.05755e+08	8.25752e+07	9.55339e+07	1.65664e+08	1.33855e+08	1.63398e+08	1.33451e+08	1.30094e+08	1.12428e+08	5.89242e+07	8.79287e+07	4.66271e+07	6.05508e+07	1.3675e+08	1.39701e+08
A1R5J2	25	23	1001.87	A1R5J2|A1R5J2_ARTAT Glutamine synthetase OS=Arthrobacter aurescens (strain TC1) GN=glnA PE=3 SV=1	2.70439e+08	2.46638e+08	1.3316e+08	1.13704e+08	9.99765e+07	1.06556e+08	6.08529e+07	7.5122e+07	1.50634e+08	1.13385e+08	2.70202e+08	3.06673e+08	1.44164e+08	1.13704e+08	5.19209e+07	8.85947e+07	3.43613e+07	4.76135e+07	1.24343e+08	1.18337e+08
A1R8V0	42	42	1859.52	A1R8V0|EFG_ARTAT Elongation factor G OS=Arthrobacter aurescens (strain TC1) GN=fusA PE=3 SV=1	3.5573e+08	1.83057e+08	3.42653e+08	3.034e+08	3.06795e+08	2.92039e+08	2.69043e+08	2.75971e+08	4.97643e+08	3.26411e+08	3.55417e+08	2.27615e+08	3.70969e+08	3.034e+08	1.59328e+08	2.42812e+08	1.51919e+08	1.74914e+08	4.10787e+08	3.40667e+08
A1RDQ6;A1RCH3	23	22	1052.77	A1RDQ6|A1RDQ6_ARTAT Aldehyde dehydrogenase (NAD) family protein OS=Arthrobacter aurescens (strain TC1) GN=AAur_pTC20219 PE=4 SV=1	1.14582e+08	8.35131e+07	3.28564e+08	3.60057e+08	3.27545e+08	3.13134e+08	1.35854e+08	2.70981e+08	4.70077e+08	4.02759e+08	1.14481e+08	1.03841e+08	3.55715e+08	3.60057e+08	1.70104e+08	2.60351e+08	7.67117e+07	1.71752e+08	3.88032e+08	4.20349e+08
A1R8R5	21	20	919.38	A1R8R5|RPOA_ARTAT DNA-directed RNA polymerase subunit alpha OS=Arthrobacter aurescens (strain TC1) GN=rpoA PE=3 SV=1	1.29152e+08	6.84453e+07	1.23622e+08	1.35677e+08	1.20732e+08	1.48338e+08	5.40707e+07	8.3037e+07	1.91344e+08	1.48312e+08	1.29039e+08	8.51059e+07	1.33837e+08	1.35677e+08	6.26999e+07	1.23333e+08	3.05317e+07	5.26301e+07	1.57948e+08	1.54789e+08
A1R8G2	15	15	637.43	A1R8G2|A1R8G2_ARTAT Glycine betaine/choline-binding protein of an ABC-type transport system OS=Arthrobacter aurescens (strain TC1) GN=proX PE=4 SV=1	2.51694e+08	7.95662e+07	1.83604e+08	7.25881e+07	7.16297e+07	1.33036e+08	3.65528e+07	3.37759e+07	1.45195e+08	5.62952e+07	2.51473e+08	9.89338e+07	1.98777e+08	7.25881e+07	3.71995e+07	1.10611e+08	2.064e+07	2.14077e+07	1.19853e+08	5.87539e+07
A1R8F3	23	23	805.92	A1R8F3|A1R8F3_ARTAT ABC-type oligopeptide transport system OS=Arthrobacter aurescens (strain TC1) GN=AAur_2804 PE=4 SV=1	7.17929e+07	5.14162e+07	1.54115e+08	1.22386e+08	1.1856e+08	1.17913e+08	6.53882e+07	7.91183e+07	1.86511e+08	1.10306e+08	7.17298e+07	6.39316e+07	1.6685e+08	1.22386e+08	6.15716e+07	9.80376e+07	3.69222e+07	5.01464e+07	1.53958e+08	1.15124e+08
A1R5D5	36	33	1618.19	A1R5D5|A1R5D5_ARTAT Pyruvate carboxylase OS=Arthrobacter aurescens (strain TC1) GN=pyc PE=4 SV=1	5.72324e+07	4.06058e+07	1.21376e+08	8.46473e+07	7.89945e+07	8.6026e+07	4.58829e+07	8.36366e+07	1.41779e+08	8.80069e+07	5.71821e+07	5.04898e+07	1.31406e+08	8.46473e+07	4.10243e+07	7.15252e+07	2.59084e+07	5.30101e+07	1.17033e+08	9.18505e+07
A1R862	22	21	896.43	A1R862|A1R862_ARTAT Putative ABC-type dipeptide/oligopeptide transport system OS=Arthrobacter aurescens (strain TC1) GN=AAur_2709 PE=4 SV=1	1.00442e+08	6.41839e+07	2.69951e+08	8.40416e+07	7.78367e+07	1.08867e+08	6.53443e+07	4.95476e+07	1.53586e+08	7.13778e+07	1.00353e+08	7.98073e+07	2.92259e+08	8.40416e+07	4.0423e+07	9.05162e+07	3.68975e+07	3.1404e+07	1.2678e+08	7.44952e+07
A1RAB3	20	20	944.73	A1RAB3|A1RAB3_ARTAT Gamma-glutamyltransferase OS=Arthrobacter aurescens (strain TC1) GN=ggt PE=4 SV=1	1.69446e+08	4.03329e+07	7.73786e+07	5.75793e+07	5.65225e+07	3.84597e+07	3.58439e+07	3.73194e+07	3.49506e+07	3.02034e+07	1.69297e+08	5.01505e+07	8.37729e+07	5.75793e+07	2.93539e+07	3.19768e+07	2.02397e+07	2.36536e+07	2.88506e+07	3.15225e+07
A1R880	20	18	794.64	A1R880|A1R880_ARTAT PspA/IM30 family protein OS=Arthrobacter aurescens (strain TC1) GN=AAur_2727 PE=4 SV=1	2.36143e+08	1.96293e+08	2.1872e+08	2.26687e+08	2.00746e+08	2.1992e+08	1.06662e+08	1.64396e+08	2.62308e+08	1.95913e+08	2.35936e+08	2.44074e+08	2.36794e+08	2.26687e+08	1.04253e+08	1.8285e+08	6.0228e+07	1.04196e+08	2.16526e+08	2.0447e+08
A1R9K1	20	19	753.55	A1R9K1|A1R9K1_ARTAT Putative S-layer domain protein OS=Arthrobacter aurescens (strain TC1) GN=AAur_3216 PE=4 SV=1	2.13934e+07	3.60108e+07	7.23646e+07	6.41421e+07	6.06269e+07	9.17367e+07	2.50549e+07	2.79946e+07	1.26531e+08	4.51002e+07	2.13747e+07	4.47763e+07	7.83445e+07	6.41421e+07	3.14854e+07	7.62733e+07	1.41476e+07	1.77434e+07	1.04447e+08	4.70699e+07
A1R2F6	19	18	824.52	A1R2F6|A1R2F6_ARTAT Putative extracellular solute-binding domain protein OS=Arthrobacter aurescens (strain TC1) GN=AAur_0612 PE=4 SV=1	7.42896e+07	4.81899e+07	1.19638e+08	9.83593e+07	8.94562e+07	8.20664e+07	4.57741e+07	4.80542e+07	1.28941e+08	7.99575e+07	7.42243e+07	5.992e+07	1.29525e+08	9.83593e+07	4.64574e+07	6.82331e+07	2.58469e+07	3.04575e+07	1.06437e+08	8.34496e+07
A1R5K4	21	21	886.31	A1R5K4|A1R5K4_ARTAT Dihydrolipoyl dehydrogenase OS=Arthrobacter aurescens (strain TC1) GN=lpdA PE=3 SV=1	7.45233e+07	5.44133e+07	8.4371e+07	6.11091e+07	5.33857e+07	5.14741e+07	3.49756e+07	4.11235e+07	8.22264e+07	5.72342e+07	7.44578e+07	6.76583e+07	9.1343e+07	6.11091e+07	2.77248e+07	4.27975e+07	1.97494e+07	2.60647e+07	6.78751e+07	5.97339e+07
A1R6H9	25	24	996.38	A1R6H9|A1R6H9_ARTAT Transketolase OS=Arthrobacter aurescens (strain TC1) GN=tkt PE=4 SV=1	1.35803e+08	7.3959e+07	8.42744e+07	8.68934e+07	7.11074e+07	9.35106e+07	4.50529e+07	5.42006e+07	1.13122e+08	8.22255e+07	1.35684e+08	9.19618e+07	9.12384e+07	8.68934e+07	3.69283e+07	7.77482e+07	2.54397e+07	3.43531e+07	9.33784e+07	8.58167e+07
A1R475	17	16	710.91	A1R475|A1R475_ARTAT Putative basic membrane lipoprotein OS=Arthrobacter aurescens (strain TC1) GN=AAur_1253 PE=4 SV=1	1.34233e+08	5.84792e+07	2.7962e+08	1.19074e+08	1.0713e+08	2.71262e+08	4.04011e+07	4.59471e+07	2.66437e+08	9.00861e+07	1.34115e+08	7.2714e+07	3.02726e+08	1.19074e+08	5.56358e+07	2.25538e+08	2.2813e+07	2.91219e+07	2.19934e+08	9.40206e+07
A1RBE0	23	22	919.7	A1RBE0|A1RBE0_ARTAT Putative ABC-type dipeptide/oligopeptide transport system OS=Arthrobacter aurescens (strain TC1) GN=AAur_3875 PE=4 SV=1	5.65245e+07	4.44425e+07	1.20756e+08	7.76216e+07	7.66664e+07	7.95018e+07	3.28298e+07	3.50503e+07	1.20526e+08	7.38412e+07	5.64748e+07	5.52604e+07	1.30735e+08	7.76216e+07	3.98152e+07	6.61007e+07	1.85378e+07	2.22154e+07	9.94904e+07	7.70662e+07
A1R7L9	18	17	861.75	A1R7L9|A1R7L9_ARTAT Ketol-acid reductoisomerase OS=Arthrobacter aurescens (strain TC1) GN=ilvC PE=3 SV=1	2.19685e+08	9.21218e+07	1.81482e+08	1.93846e+08	1.93819e+08	1.61285e+08	9.22672e+07	1.07461e+08	2.32467e+08	1.87872e+08	2.19492e+08	1.14546e+08	1.96479e+08	1.93846e+08	1.00656e+08	1.34098e+08	5.20998e+07	6.81105e+07	1.91894e+08	1.96077e+08
A1R894	15	15	694.94	A1R894|A1R894_ARTAT Putative amino acid ABC transporter OS=Arthrobacter aurescens (strain TC1) GN=AAur_2743 PE=4 SV=1	1.11297e+08	4.17143e+07	9.36575e+07	5.41713e+07	5.04858e+07	1.0875e+08	4.16959e+07	3.2125e+07	1.02831e+08	4.75315e+07	1.11199e+08	5.18681e+07	1.01397e+08	5.41713e+07	2.62188e+07	9.04186e+07	2.35441e+07	2.03613e+07	8.48834e+07	4.96074e+07
A1R205	20	20	743.54	A1R205|A1R205_ARTAT Putative alpha-glucosides-binding ABC transporter (AglE) OS=Arthrobacter aurescens (strain TC1) GN=AAur_0459 PE=4 SV=1	2.51684e+08	1.90266e+08	2.70349e+08	2.58729e+08	3.25275e+08	2.54254e+08	3.01978e+08	2.16421e+08	3.14529e+08	2.18755e+08	2.51463e+08	2.3658e+08	2.92689e+08	2.58729e+08	1.68925e+08	2.11396e+08	1.70515e+08	1.37171e+08	2.59633e+08	2.28309e+08
A1R0T4	14	14	602.53	A1R0T4|A1R0T4_ARTAT Peptidyl-prolyl cis-trans isomerase OS=Arthrobacter aurescens (strain TC1) GN=AAur_0015 PE=3 SV=1	1.37175e+08	5.76957e+07	7.65033e+07	1.18702e+08	8.10207e+07	1.16499e+08	5.48792e+07	5.44087e+07	1.17512e+08	1.05905e+08	1.37055e+08	7.17397e+07	8.28252e+07	1.18702e+08	4.20765e+07	9.68612e+07	3.09882e+07	3.4485e+07	9.70021e+07	1.10531e+08
A1RAG2;A1R1N9	30	28	1094.2	A1RAG2|A1RAG2_ARTAT ClpA/ClpB family protein OS=Arthrobacter aurescens (strain TC1) GN=AAur_3531 PE=3 SV=1	6.99059e+07	3.60014e+07	1.07689e+08	3.81991e+07	4.98067e+07	3.46918e+07	7.75486e+07	3.54292e+07	5.12354e+07	4.82873e+07	6.98445e+07	4.47647e+07	1.16588e+08	3.81991e+07	2.58662e+07	2.8844e+07	4.37887e+07	2.24556e+07	4.22931e+07	5.03963e+07
A1R467	26	26	935.51	A1R467|A1R467_ARTAT Succinate dehydrogenase, flavoprotein subunit OS=Arthrobacter aurescens (strain TC1) GN=sdhA PE=4 SV=1	1.05892e+08	1.10114e+08	8.34365e+07	7.02136e+07	6.77388e+07	7.84722e+07	4.49126e+07	6.56879e+07	1.02264e+08	8.20771e+07	1.05799e+08	1.36918e+08	9.03313e+07	7.02136e+07	3.51788e+07	6.52447e+07	2.53605e+07	4.1634e+07	8.44158e+07	8.56618e+07
A1R317	19	19	779.03	A1R317|PCKG_ARTAT Phosphoenolpyruvate carboxykinase [GTP] OS=Arthrobacter aurescens (strain TC1) GN=pckG PE=3 SV=1	5.11516e+07	3.53282e+07	7.19662e+07	7.25844e+07	6.14973e+07	5.0803e+07	5.29129e+07	5.72888e+07	1.01215e+08	7.14971e+07	5.11066e+07	4.39276e+07	7.79132e+07	7.25844e+07	3.19374e+07	4.22395e+07	2.98779e+07	3.63105e+07	8.35499e+07	7.46198e+07
A1R832	15	15	782.45	A1R832|A1R832_ARTAT Putative DegT/DnrJ/EryC1/StrS aminotransferase family protein OS=Arthrobacter aurescens (strain TC1) GN=AAur_2678 PE=3 SV=1	4.78073e+07	4.4445e+07	6.6386e+07	7.71303e+07	7.1656e+07	5.92937e+07	3.69968e+07	5.46272e+07	8.18777e+07	7.53465e+07	4.77653e+07	5.52636e+07	7.18719e+07	7.71303e+07	3.72131e+07	4.92989e+07	2.08907e+07	3.46235e+07	6.75873e+07	7.86372e+07
A1R4B9	19	19	793.95	A1R4B9|A1R4B9_ARTAT Fumarate hydratase class II OS=Arthrobacter aurescens (strain TC1) GN=fumC PE=3 SV=1	6.28255e+07	3.63096e+07	9.91991e+07	7.83611e+07	7.28526e+07	6.90085e+07	3.94064e+07	5.41781e+07	1.12368e+08	8.47728e+07	6.27703e+07	4.51479e+07	1.07397e+08	7.83611e+07	3.78346e+07	5.73762e+07	2.22513e+07	3.43389e+07	9.27556e+07	8.84752e+07
A1R9N1	15	12	644.92	A1R9N1|A1R9N1_ARTAT Putative S-layer domain protein OS=Arthrobacter aurescens (strain TC1) GN=AAur_3247 PE=4 SV=1	1.65433e+07	2.49189e+07	3.91003e+07	2.0891e+07	1.67692e+07	4.89659e+07	6.90411e+06	1.50092e+07	3.43961e+07	1.53558e+07	1.65288e+07	3.09845e+07	4.23314e+07	2.0891e+07	8.70874e+06	4.0712e+07	3.89849e+06	9.51302e+06	2.83928e+07	1.60264e+07
A1R6H1	18	18	771.84	A1R6H1|PGK_ARTAT Phosphoglycerate kinase OS=Arthrobacter aurescens (strain TC1) GN=pgk PE=3 SV=1	6.5789e+07	4.22583e+07	8.85742e+07	5.83465e+07	5.03097e+07	5.73546e+07	2.781e+07	3.03016e+07	7.06167e+07	5.76079e+07	6.57312e+07	5.25445e+07	9.58936e+07	5.83465e+07	2.61274e+07	4.76868e+07	1.57032e+07	1.92056e+07	5.82917e+07	6.01239e+07
A1R823	32	32	1472.43	A1R823|A1R823_ARTAT FG-GAP repeat domain protein OS=Arthrobacter aurescens (strain TC1) GN=AAur_2669 PE=4 SV=1	3.29029e+08	3.60336e+08	1.79264e+07	9.55873e+06	9.15597e+06	2.05149e+07	1.2921e+07	7.96354e+06	1.07596e+07	9.91499e+06	3.2874e+08	4.48048e+08	1.94078e+07	9.55873e+06	4.75497e+06	1.70569e+07	7.29597e+06	5.04741e+06	8.88171e+06	1.0348e+07
A1RDP3	18	18	603.15	A1RDP3|A1RDP3_ARTAT Putative glutamine amidotransferase OS=Arthrobacter aurescens (strain TC1) GN=AAur_pTC20206 PE=4 SV=1	1.75292e+08	1.03607e+08	2.95872e+08	3.85846e+08	3.97172e+08	2.53249e+08	2.00173e+08	2.42613e+08	4.73792e+08	4.51516e+08	1.75138e+08	1.28827e+08	3.20322e+08	3.85846e+08	2.06263e+08	2.1056e+08	1.1303e+08	1.53772e+08	3.911e+08	4.71236e+08
A1R327	26	26	969.56	A1R327|A1R327_ARTAT Putative 5'-nucleotidase family protein OS=Arthrobacter aurescens (strain TC1) GN=AAur_0843 PE=4 SV=1	5.14817e+07	4.48128e+07	8.18987e+06	1.51326e+07	1.62393e+07	3.43021e+07	6.16637e+07	4.44825e+07	1.14063e+07	1.39704e+07	5.14365e+07	5.57209e+07	8.86665e+06	1.51326e+07	8.43358e+06	2.852e+07	3.48192e+07	2.81937e+07	9.41553e+06	1.45806e+07
A1RB01	17	15	643.63	A1RB01|A1RB01_ARTAT FG-GAP repeat domain protein OS=Arthrobacter aurescens (strain TC1) GN=AAur_3727 PE=4 SV=1	9.41285e+07	8.22271e+07	3.85705e+07	4.88215e+07	5.00056e+07	5.88186e+07	3.5092e+07	3.8412e+07	4.98243e+07	3.60083e+07	9.40458e+07	1.02242e+08	4.17578e+07	4.88215e+07	2.59695e+07	4.8904e+07	1.98151e+07	2.43461e+07	4.11283e+07	3.75809e+07
A1R5G6	13	13	540.76	A1R5G6|A1R5G6_ARTAT Putative cell division protein, DivIVA family OS=Arthrobacter aurescens (strain TC1) GN=AAur_1718 PE=4 SV=1	1.85655e+08	1.27365e+08	2.93021e+08	2.88345e+08	2.99104e+08	3.60706e+08	1.53643e+08	2.03385e+08	3.82681e+08	2.923e+08	1.85492e+08	1.58368e+08	3.17235e+08	2.88345e+08	1.55334e+08	2.99904e+08	8.67567e+07	1.28909e+08	3.1589e+08	3.05066e+08
A1R6I9	14	14	552.21	A1R6I9|A1R6I9_ARTAT FeS assembly ATPase SufC OS=Arthrobacter aurescens (strain TC1) GN=sufC PE=4 SV=1	3.20288e+07	1.75111e+07	6.68134e+07	6.79892e+07	5.99733e+07	6.0519e+07	2.1071e+07	3.67954e+07	8.89745e+07	6.67155e+07	3.20007e+07	2.17735e+07	7.23346e+07	6.79892e+07	3.11459e+07	5.03178e+07	1.1898e+07	2.33214e+07	7.34454e+07	6.96292e+07
A1RDP5	21	20	1096	A1RDP5|A1RDP5_ARTAT Putative ferredoxin reductase OS=Arthrobacter aurescens (strain TC1) GN=AAur_pTC20208 PE=4 SV=1	9.086e+07	8.53767e+07	2.08156e+08	1.93345e+08	1.77394e+08	1.82244e+08	9.0677e+07	1.61969e+08	2.69455e+08	2.11846e+08	9.07802e+07	1.06159e+08	2.25357e+08	1.93345e+08	9.21262e+07	1.51524e+08	5.12019e+07	1.02658e+08	2.22426e+08	2.21098e+08
A1R7A5	10	9	669.65	A1R7A5|TIG_ARTAT Trigger factor OS=Arthrobacter aurescens (strain TC1) GN=tig PE=3 SV=1	8.77615e+07	5.00751e+07	9.78979e+07	8.59018e+07	8.83322e+07	2.09061e+08	3.213e+07	3.92031e+07	1.14468e+08	8.85706e+07	8.76844e+07	6.22641e+07	1.05988e+08	8.59018e+07	4.58736e+07	1.73821e+08	1.81426e+07	2.48475e+07	9.44895e+07	9.24389e+07
A1R7U3	16	14	631.54	A1R7U3|A1R7U3_ARTAT Uncharacterized protein OS=Arthrobacter aurescens (strain TC1) GN=AAur_2584 PE=4 SV=1	6.28471e+07	3.45942e+07	4.51595e+07	3.16483e+07	2.60396e+07	3.70609e+07	1.63011e+07	1.94543e+07	3.87899e+07	2.82286e+07	6.27919e+07	4.30149e+07	4.88913e+07	3.16483e+07	1.35232e+07	3.08138e+07	9.2046e+06	1.23304e+07	3.20198e+07	2.94615e+07
A1R374	10	10	451.58	A1R374|A1R374_ARTAT 2,3-bisphosphoglycerate-dependent phosphoglycerate mutase OS=Arthrobacter aurescens (strain TC1) GN=gpm PE=3 SV=1	3.39015e+07	1.60325e+07	3.21081e+07	3.34048e+07	2.61262e+07	2.81791e+07	1.41713e+07	1.99124e+07	3.92098e+07	3.36107e+07	3.38717e+07	1.9935e+07	3.47614e+07	3.34048e+07	1.35681e+07	2.34292e+07	8.00199e+06	1.26208e+07	3.23663e+07	3.50786e+07
A1R6Z3	26	26	1006.11	A1R6Z3|CARB_ARTAT Carbamoyl-phosphate synthase large chain OS=Arthrobacter aurescens (strain TC1) GN=carB PE=3 SV=1	5.84263e+07	2.90153e+07	5.31379e+07	4.48267e+07	4.0111e+07	3.60782e+07	2.11728e+07	3.22369e+07	5.23333e+07	4.40304e+07	5.8375e+07	3.6078e+07	5.7529e+07	4.48267e+07	2.08309e+07	2.99968e+07	1.19555e+07	2.04322e+07	4.31993e+07	4.59534e+07
A1RDP1	18	15	822.94	A1RDP1|A1RDP1_ARTAT Alanine dehydrogenase OS=Arthrobacter aurescens (strain TC1) GN=ald PE=3 SV=1	4.21828e+07	3.39873e+07	2.11284e+08	1.80514e+08	1.43062e+08	1.86403e+08	5.31951e+07	1.12821e+08	2.79606e+08	2.03118e+08	4.21458e+07	4.22603e+07	2.28744e+08	1.80514e+08	7.42964e+07	1.54982e+08	3.00373e+07	7.15076e+07	2.30806e+08	2.1199e+08
A1R2H3	21	20	743.69	A1R2H3|A1R2H3_ARTAT Phosphoribosylformylglycinamidine synthase subunit PurL OS=Arthrobacter aurescens (strain TC1) GN=purL PE=3 SV=1	2.66067e+07	1.30277e+07	2.8685e+07	3.30763e+07	3.12653e+07	3.15118e+07	9.89602e+06	2.29468e+07	3.80543e+07	2.87345e+07	2.65834e+07	1.61989e+07	3.10554e+07	3.30763e+07	1.6237e+07	2.62001e+07	5.58791e+06	1.4544e+07	3.14125e+07	2.99895e+07
A1R0Y9	7	7	310.82	A1R0Y9|A1R0Y9_ARTAT Uncharacterized protein OS=Arthrobacter aurescens (strain TC1) GN=AAur_0071 PE=4 SV=1	2.84316e+07	1.40591e+07	2.34697e+07	4.92418e+07	3.76138e+07	3.45944e+07	1.27605e+07	1.14736e+07	2.22594e+07	2.02506e+07	2.84066e+07	1.74813e+07	2.54091e+07	4.92418e+07	1.9534e+07	2.87631e+07	7.20539e+06	7.27211e+06	1.83744e+07	2.1135e+07
A1R2P4	13	13	471.05	A1R2P4|A1R2P4_ARTAT Putative lipoprotein, ATP binding protein OS=Arthrobacter aurescens (strain TC1) GN=AAur_0704 PE=4 SV=1	8.49553e+07	2.40285e+07	1.53837e+07	1.13807e+07	1.2443e+07	1.48957e+07	1.6487e+07	1.0643e+07	1.44422e+07	1.01505e+07	8.48806e+07	2.98774e+07	1.66549e+07	1.13807e+07	6.46202e+06	1.23848e+07	9.3096e+06	6.74566e+06	1.19215e+07	1.05938e+07
A1R732;A1R233	14	14	550.88	A1R732|A1R732_ARTAT Pyridoxal 5'-phosphate synthase subunit PdxS OS=Arthrobacter aurescens (strain TC1) GN=pdxS PE=3 SV=1	6.70777e+07	5.74047e+07	5.85525e+07	6.38301e+07	6.77036e+07	5.78994e+07	2.99005e+07	4.40779e+07	8.03003e+07	6.63356e+07	6.70188e+07	7.13778e+07	6.3391e+07	6.38301e+07	3.51605e+07	4.81397e+07	1.68837e+07	2.79372e+07	6.62851e+07	6.92328e+07
A1R8K4	17	17	843.82	A1R8K4|A1R8K4_ARTAT GMP synthase [glutamine-hydrolyzing] OS=Arthrobacter aurescens (strain TC1) GN=guaA PE=3 SV=1	4.12054e+07	1.82487e+07	3.45379e+07	3.81021e+07	3.71202e+07	2.94199e+07	1.87855e+07	2.64158e+07	4.4482e+07	4.54323e+07	4.11692e+07	2.26907e+07	3.73919e+07	3.81021e+07	1.92777e+07	2.44608e+07	1.06075e+07	1.67427e+07	3.67184e+07	4.74165e+07
A1R2A1	13	13	580.19	A1R2A1|A1R2A1_ARTAT Fructose-bisphosphate aldolase, class II OS=Arthrobacter aurescens (strain TC1) GN=fbaA PE=4 SV=1	9.39661e+07	8.03363e+07	7.71492e+07	8.69079e+07	7.56739e+07	5.60535e+07	3.59688e+07	3.94105e+07	1.10119e+08	9.8107e+07	9.38835e+07	9.98913e+07	8.35245e+07	8.69079e+07	3.92998e+07	4.6605e+07	2.03102e+07	2.4979e+07	9.08991e+07	1.02392e+08
A1RDQ5	17	17	818.8	A1RDQ5|A1RDQ5_ARTAT Putative Alcohol dehydrogenase OS=Arthrobacter aurescens (strain TC1) GN=AAur_pTC20218 PE=3 SV=1	4.97856e+07	3.20024e+07	1.81683e+08	1.6107e+08	1.22071e+08	1.61173e+08	4.80376e+07	1.03719e+08	2.34818e+08	1.64262e+08	4.97418e+07	3.97922e+07	1.96697e+08	1.6107e+08	6.3395e+07	1.34005e+08	2.7125e+07	6.57386e+07	1.93834e+08	1.71436e+08
A1R6V5	15	15	617.53	A1R6V5|A1R6V5_ARTAT Putative zinc metalloproteinase OS=Arthrobacter aurescens (strain TC1) GN=AAur_2226 PE=4 SV=1	2.27759e+07	1.32901e+07	3.20345e+07	4.90318e+07	5.27029e+07	5.20678e+07	1.12222e+07	1.31483e+07	3.50469e+07	3.10116e+07	2.27559e+07	1.65251e+07	3.46817e+07	4.90318e+07	2.73702e+07	4.32911e+07	6.33673e+06	8.33359e+06	2.893e+07	3.23661e+07
A1R7A8	24	23	795.43	A1R7A8|A1R7A8_ARTAT Aminopeptidase N OS=Arthrobacter aurescens (strain TC1) GN=pepN PE=4 SV=1	2.50515e+07	2.63538e+07	1.84244e+07	1.49479e+07	1.40982e+07	1.42671e+07	9.39449e+06	1.05624e+07	1.87089e+07	1.38464e+07	2.50295e+07	3.27687e+07	1.99469e+07	1.49479e+07	7.32163e+06	1.18622e+07	5.30472e+06	6.69462e+06	1.54436e+07	1.44512e+07
A1R422	19	18	737.4	A1R422|A1R422_ARTAT Bifunctional purine biosynthesis protein PurH OS=Arthrobacter aurescens (strain TC1) GN=purH PE=3 SV=1	2.96101e+07	1.52541e+07	3.15512e+07	2.69417e+07	2.13101e+07	2.4192e+07	8.16841e+06	1.71413e+07	3.25605e+07	2.69854e+07	2.95841e+07	1.89672e+07	3.41585e+07	2.69417e+07	1.1067e+07	2.01141e+07	4.61239e+06	1.08644e+07	2.68776e+07	2.8164e+07
A1R9D0;A1R9J4	30	16	1028.84	A1R9D0|A1R9D0_ARTAT Putative S-layer homology domain protein OS=Arthrobacter aurescens (strain TC1) GN=AAur_3142 PE=4 SV=1	1.66155e+07	1.52965e+07	2.10051e+07	1.74488e+07	1.28717e+07	1.63016e+07	1.00806e+07	3.04736e+07	2.62767e+07	1.57857e+07	1.66009e+07	1.90199e+07	2.27408e+07	1.74488e+07	6.68468e+06	1.35538e+07	5.69214e+06	1.93147e+07	2.16906e+07	1.64752e+07
A1R992	13	13	522.93	A1R992|A1R992_ARTAT Putative amino acid ABC transporter OS=Arthrobacter aurescens (strain TC1) GN=AAur_3104 PE=3 SV=1	4.65514e+07	3.35739e+07	6.38941e+07	4.57979e+07	4.41254e+07	4.2307e+07	2.04511e+07	2.36945e+07	5.94559e+07	5.547e+07	4.65105e+07	4.17462e+07	6.9174e+07	4.57979e+07	2.29157e+07	3.51756e+07	1.1548e+07	1.50179e+07	4.90789e+07	5.78927e+07
A1R777	15	15	577.03	A1R777|A1R777_ARTAT Extracellular solute-binding domain protein OS=Arthrobacter aurescens (strain TC1) GN=AAur_2352 PE=4 SV=1	2.52692e+07	1.80043e+07	2.29499e+07	1.55406e+07	1.25722e+07	1.56095e+07	9.45842e+06	8.28915e+06	2.12711e+07	1.39069e+07	2.5247e+07	2.23868e+07	2.48464e+07	1.55406e+07	6.52915e+06	1.29783e+07	5.34081e+06	5.25379e+06	1.75586e+07	1.45142e+07
A1RDQ1	26	26	1123.83	A1RDQ1|A1RDQ1_ARTAT Putative sulfite reductase OS=Arthrobacter aurescens (strain TC1) GN=AAur_pTC20214 PE=4 SV=1	7.08818e+07	4.89698e+07	1.48505e+08	1.27502e+08	1.2234e+08	1.20885e+08	5.58605e+07	1.32752e+08	2.02813e+08	1.58848e+08	7.08196e+07	6.08897e+07	1.60777e+08	1.27502e+08	6.35351e+07	1.00508e+08	3.15423e+07	8.41404e+07	1.67415e+08	1.65785e+08
A1R8S5;A1RDJ5	12	11	580.41	A1R8S5|A1R8S5_ARTAT Adenylate kinase OS=Arthrobacter aurescens (strain TC1) GN=adk PE=3 SV=1	2.93888e+07	2.33964e+07	1.61433e+08	1.05428e+08	1.20349e+08	2.27059e+08	5.57228e+07	5.77297e+07	1.18894e+08	9.33624e+07	2.93629e+07	2.90915e+07	1.74774e+08	1.05428e+08	6.2501e+07	1.88785e+08	3.14646e+07	3.65899e+07	9.8143e+07	9.744e+07
A1RBA5	11	11	379.31	A1RBA5|A1RBA5_ARTAT FG-GAP repeat domain protein OS=Arthrobacter aurescens (strain TC1) GN=AAur_3839 PE=4 SV=1	8.88859e+06	1.87133e+07	5.26117e+06	2.57757e+06	1.77908e+06	9.11253e+06	1.80484e+06	1.13159e+06	3.33633e+06	2.46978e+06	8.88078e+06	2.32684e+07	5.69593e+06	2.57757e+06	923930	7.5765e+06	1.01913e+06	717220	2.75403e+06	2.57765e+06
A1RCA9	10	10	486.88	A1RCA9|A1RCA9_ARTAT Putative jag-like protein OS=Arthrobacter aurescens (strain TC1) GN=AAur_4206 PE=4 SV=1	5.02816e+07	4.53915e+07	8.55138e+07	1.00654e+08	1.10096e+08	1.77382e+08	3.01852e+07	3.19325e+07	9.31492e+07	6.13991e+07	5.02374e+07	5.64405e+07	9.25803e+07	1.00654e+08	5.71764e+07	1.47482e+08	1.70444e+07	2.02393e+07	7.68915e+07	6.40807e+07
A1R8V4	51	50	1927.8	A1R8V4|RPOB_ARTAT DNA-directed RNA polymerase subunit beta OS=Arthrobacter aurescens (strain TC1) GN=rpoB PE=3 SV=1	1.88839e+08	1.18666e+08	1.83623e+08	1.45364e+08	1.37125e+08	1.338e+08	7.91367e+07	1.23216e+08	2.26974e+08	1.67688e+08	1.88673e+08	1.47551e+08	1.98797e+08	1.45364e+08	7.1213e+07	1.11246e+08	4.46855e+07	7.80962e+07	1.87359e+08	1.75012e+08
A1R4A6	9	9	490.28	A1R4A6|A1R4A6_ARTAT Transcription elongation factor GreA OS=Arthrobacter aurescens (strain TC1) GN=greA PE=3 SV=1	3.5254e+07	2.77468e+07	5.72807e+07	7.0186e+07	7.60748e+07	1.66221e+08	3.2272e+07	3.47903e+07	7.5255e+07	5.09336e+07	3.5223e+07	3.45008e+07	6.20141e+07	7.0186e+07	3.9508e+07	1.38203e+08	1.82228e+07	2.20506e+07	6.21205e+07	5.31581e+07
A1R5K3	19	19	888.7	A1R5K3|A1R5K3_ARTAT Putative 2-oxoglutarate dehydrogenase, E2 component, dihydrolipoamide succinyltransferase OS=Arthrobacter aurescens (strain TC1) GN=AAur_1755 PE=3 SV=1	4.50434e+07	3.52141e+07	2.55458e+08	1.55135e+08	1.41266e+08	2.62812e+08	4.28816e+07	4.80772e+07	1.92267e+08	9.04025e+07	4.50039e+07	4.37858e+07	2.76568e+08	1.55135e+08	7.33636e+07	2.18511e+08	2.42136e+07	3.0472e+07	1.5871e+08	9.43508e+07
A1R8P3	23	23	768.42	A1R8P3|A1R8P3_ARTAT Malto-oligosyltrehalose synthase OS=Arthrobacter aurescens (strain TC1) GN=treY PE=4 SV=1	2.53574e+07	2.33432e+07	2.13891e+07	2.84663e+07	3.23087e+07	9.69219e+07	2.99626e+07	2.5794e+07	3.05525e+07	2.67194e+07	2.53351e+07	2.90252e+07	2.31566e+07	2.84663e+07	1.67789e+07	8.05845e+07	1.69188e+07	1.63486e+07	2.522e+07	2.78863e+07
A1RB34	11	11	425.55	A1RB34|A1RB34_ARTAT Putative iron ABC transporter, substrate binding protein OS=Arthrobacter aurescens (strain TC1) GN=AAur_3766 PE=4 SV=1	2.36771e+07	9.95975e+06	4.04691e+07	1.65567e+07	1.48694e+07	4.02259e+07	1.28694e+07	9.12761e+06	3.764e+07	1.17779e+07	2.36563e+07	1.23841e+07	4.38133e+07	1.65567e+07	7.72212e+06	3.34453e+07	7.26687e+06	5.78521e+06	3.10706e+07	1.22923e+07
A1R9B4	13	12	460.25	A1R9B4|A1R9B4_ARTAT Putative serine protease, subtilase family OS=Arthrobacter aurescens (strain TC1) GN=AAur_3126 PE=4 SV=1	1.62705e+07	1.48253e+07	2.0989e+07	1.53039e+07	1.19304e+07	2.7156e+07	9.08083e+06	7.76624e+06	2.42457e+07	1.3372e+07	1.62562e+07	1.8434e+07	2.27234e+07	1.53039e+07	6.19581e+06	2.25785e+07	5.1276e+06	4.92236e+06	2.0014e+07	1.3956e+07
A1RBV5	19	18	670.73	A1RBV5|A1RBV5_ARTAT FG-GAP repeat domain protein OS=Arthrobacter aurescens (strain TC1) GN=AAur_4049 PE=4 SV=1	6.362e+06	7.70663e+06	1.34817e+07	1.6888e+07	1.48178e+07	2.7304e+07	9.95e+06	8.20286e+06	1.99747e+07	1.33979e+07	6.35641e+06	9.58254e+06	1.45958e+07	1.6888e+07	7.69535e+06	2.27015e+07	5.61839e+06	5.19909e+06	1.64885e+07	1.3983e+07
A1R5G1	16	15	805.57	A1R5G1|A1R5G1_ARTAT Cell division protein FtsZ OS=Arthrobacter aurescens (strain TC1) GN=ftsZ PE=3 SV=1	8.37966e+07	5.09049e+07	7.96079e+07	7.56506e+07	6.65417e+07	7.13594e+07	3.4575e+07	4.70989e+07	9.7667e+07	7.83321e+07	8.3723e+07	6.3296e+07	8.61863e+07	7.56506e+07	3.45571e+07	5.93308e+07	1.95232e+07	2.9852e+07	8.06208e+07	8.17532e+07
A1R183	11	11	479.96	A1R183|A1R183_ARTAT Dihydroxyacetone kinase, DhaK subunit OS=Arthrobacter aurescens (strain TC1) GN=dhaK PE=4 SV=1	6.11489e+07	2.85093e+07	2.95158e+07	3.4115e+07	3.7224e+07	2.01565e+07	2.17572e+07	1.84843e+07	3.39032e+07	2.94049e+07	6.10952e+07	3.54489e+07	3.19549e+07	3.4115e+07	1.93316e+07	1.67589e+07	1.22855e+07	1.17156e+07	2.79859e+07	3.06891e+07
A1R3M0	18	18	681.13	A1R3M0|SUCC_ARTAT Succinyl-CoA ligase [ADP-forming] subunit beta OS=Arthrobacter aurescens (strain TC1) GN=sucC PE=3 SV=1	9.42941e+07	4.03419e+07	8.79219e+07	8.29324e+07	7.23967e+07	7.16462e+07	4.80009e+07	4.86193e+07	9.55463e+07	7.78497e+07	9.42113e+07	5.01617e+07	9.51874e+07	8.29324e+07	3.75978e+07	5.95693e+07	2.71043e+07	3.08156e+07	7.88702e+07	8.12498e+07
A1RDQ4	15	15	704.8	A1RDQ4|A1RDQ4_ARTAT Putative Aminotransferase class III protein OS=Arthrobacter aurescens (strain TC1) GN=AAur_pTC20217 PE=3 SV=1	7.36715e+07	6.93716e+07	7.50857e+07	7.52523e+07	6.38716e+07	4.80559e+07	8.0002e+07	4.07707e+07	9.68203e+07	6.10674e+07	7.36068e+07	8.62576e+07	8.12905e+07	7.52523e+07	3.31705e+07	3.99555e+07	4.51741e+07	2.58411e+07	7.99218e+07	6.37345e+07
A1R953	33	13	1661.5	A1R953|A1R953_ARTAT Aldehyde dehydrogenase (NAD) family protein OS=Arthrobacter aurescens (strain TC1) GN=AAur_3064 PE=3 SV=1	5.72601e+07	3.95844e+07	1.20888e+08	1.87668e+08	1.6681e+08	2.02811e+08	2.19224e+07	3.26769e+07	2.34288e+08	1.95032e+08	5.72098e+07	4.92199e+07	1.30878e+08	1.87668e+08	8.66294e+07	1.68625e+08	1.23788e+07	2.07111e+07	1.93397e+08	2.03549e+08
A1R6H0	16	15	663.22	A1R6H0|A1R6H0_ARTAT Glyceraldehyde-3-phosphate dehydrogenase OS=Arthrobacter aurescens (strain TC1) GN=gap PE=3 SV=1	3.16736e+08	1.18538e+08	1.35587e+08	1.33472e+08	8.91441e+07	8.86911e+07	7.12513e+07	6.51063e+07	1.40176e+08	1.05692e+08	3.16458e+08	1.47392e+08	1.46792e+08	1.33472e+08	4.62953e+07	7.3741e+07	4.02329e+07	4.12653e+07	1.1571e+08	1.10308e+08
A1R8L2	18	18	765.41	A1R8L2|A1R8L2_ARTAT Putative inosine-5'-monophosphate dehydrogenase OS=Arthrobacter aurescens (strain TC1) GN=AAur_2865 PE=3 SV=1	3.8173e+07	4.05109e+07	3.18331e+07	1.92714e+07	1.56184e+07	1.50784e+07	8.73249e+06	9.46958e+06	2.39925e+07	1.79502e+07	3.81395e+07	5.03718e+07	3.44637e+07	1.92714e+07	8.11112e+06	1.25368e+07	4.93091e+06	6.00196e+06	1.9805e+07	1.87342e+07
A1R9D2	23	12	661.15	A1R9D2|A1R9D2_ARTAT Putative S-layer domain protein OS=Arthrobacter aurescens (strain TC1) GN=AAur_3144 PE=4 SV=1	8.22037e+06	6.50015e+06	1.87031e+07	1.9757e+07	1.41428e+07	1.56373e+07	1.00522e+07	9.67119e+06	1.76907e+07	1.79509e+07	8.21315e+06	8.08238e+06	2.02486e+07	1.9757e+07	7.3448e+06	1.30014e+07	5.67609e+06	6.12975e+06	1.46031e+07	1.87349e+07
A1R1E2	5	5	255.4	A1R1E2|A1R1E2_ARTAT Uncharacterized protein OS=Arthrobacter aurescens (strain TC1) GN=AAur_0233 PE=4 SV=1	6.27841e+07	5.74029e+07	4.61231e+07	9.94094e+07	1.01965e+08	7.13977e+07	4.78374e+07	4.04361e+07	6.66024e+07	5.83807e+07	6.27289e+07	7.13756e+07	4.99345e+07	9.94094e+07	5.29537e+07	5.93627e+07	2.7012e+07	2.5629e+07	5.4978e+07	6.09305e+07
A1R1J7	6	6	260.78	A1R1J7|A1R1J7_ARTAT Putative DNA-binding stress response protein, Dps family OS=Arthrobacter aurescens (strain TC1) GN=AAur_0289 PE=3 SV=1	2.37591e+07	1.20193e+07	7.14418e+06	8.44202e+06	8.00714e+06	6.81065e+06	5.55215e+06	9.00535e+06	7.76726e+06	6.29529e+06	2.37382e+07	1.4945e+07	7.73454e+06	8.44202e+06	4.15835e+06	5.66263e+06	3.13509e+06	5.70773e+06	6.41161e+06	6.57023e+06
A1R8P4	22	22	763.62	A1R8P4|A1R8P4_ARTAT Glycogen operon protein GlgX homolog OS=Arthrobacter aurescens (strain TC1) GN=glgX PE=4 SV=1	3.01795e+07	3.52745e+07	2.67526e+07	2.58463e+07	2.27259e+07	2.19673e+07	1.57507e+07	1.70202e+07	2.71538e+07	2.63715e+07	3.0153e+07	4.38608e+07	2.89633e+07	2.58463e+07	1.18023e+07	1.82644e+07	8.89382e+06	1.07877e+07	2.24145e+07	2.75232e+07
A1R0T3	13	13	565.53	A1R0T3|A1R0T3_ARTAT Uncharacterized protein OS=Arthrobacter aurescens (strain TC1) GN=AAur_0014 PE=4 SV=1	4.97743e+07	3.04452e+07	8.78084e+07	7.13326e+07	5.41789e+07	3.50988e+07	3.1282e+07	2.67429e+07	1.25543e+08	7.94821e+07	4.97305e+07	3.7856e+07	9.50645e+07	7.13326e+07	2.81368e+07	2.91824e+07	1.76638e+07	1.695e+07	1.03631e+08	8.29534e+07
A1R6R1	7	7	306.87	A1R6R1|A1R6R1_ARTAT Peptidyl-prolyl cis-trans isomerase OS=Arthrobacter aurescens (strain TC1) GN=AAur_2181 PE=4 SV=1	7.6466e+07	4.28031e+07	1.01818e+08	1.3627e+08	1.53288e+08	2.6254e+08	8.4005e+07	6.5936e+07	1.50301e+08	1.03456e+08	7.63989e+07	5.3222e+07	1.10232e+08	1.3627e+08	7.96074e+07	2.18285e+08	4.74345e+07	4.17912e+07	1.24068e+08	1.07975e+08
A1R9C2	11	9	329.28	A1R9C2|A1R9C2_ARTAT Putative S-layer domain protein OS=Arthrobacter aurescens (strain TC1) GN=AAur_3134 PE=4 SV=1	441475	938699	1.41012e+06	507600	566324	2.04657e+06	479022	357340	1.5842e+06	360089	441087	1.16719e+06	1.52664e+06	507600	294110	1.7016e+06	270486	226487	1.3077e+06	375816
A1RCI1	18	18	754.6	A1RCI1|A1RCI1_ARTAT Gamma-glutamylisopropylamide synthetase OS=Arthrobacter aurescens (strain TC1) GN=ipuC PE=3 SV=1	1.31451e+08	5.99204e+07	4.78768e+07	5.51809e+07	5.17645e+07	4.57125e+07	3.65794e+07	4.98216e+07	5.94389e+07	5.38119e+07	1.31336e+08	7.45059e+07	5.18332e+07	5.51809e+07	2.68829e+07	3.80071e+07	2.0655e+07	3.15776e+07	4.90648e+07	5.61621e+07
A1R4G3	9	9	481.6	A1R4G3|A1R4G3_ARTAT 50S ribosomal protein L25 OS=Arthrobacter aurescens (strain TC1) GN=rplY PE=3 SV=1	1.06898e+08	4.34367e+07	1.17443e+08	1.1402e+08	8.32895e+07	2.91219e+08	2.60005e+07	3.4904e+07	1.48324e+08	8.83399e+07	1.06804e+08	5.40099e+07	1.27148e+08	1.1402e+08	4.32548e+07	2.4213e+08	1.46815e+07	2.21227e+07	1.22436e+08	9.21981e+07
A1R5E1	18	18	643.55	A1R5E1|A1R5E1_ARTAT 3-Deoxy-7-phosphoheptulonate synthase OS=Arthrobacter aurescens (strain TC1) GN=AAur_1693 PE=4 SV=1	2.17573e+07	1.09524e+07	2.98015e+07	2.2991e+07	1.92e+07	2.27157e+07	1.02967e+07	1.879e+07	2.84483e+07	1.97293e+07	2.17382e+07	1.36183e+07	3.22641e+07	2.2991e+07	9.97115e+06	1.88867e+07	5.81413e+06	1.19094e+07	2.34831e+07	2.05909e+07
A1R4C2	20	20	871.21	A1R4C2|A1R4C2_ARTAT Fructose-1,6-bisphosphatase OS=Arthrobacter aurescens (strain TC1) GN=glpX PE=3 SV=1	6.23008e+07	3.4741e+07	1.58689e+08	5.24488e+07	5.13931e+07	5.13917e+07	2.51715e+07	3.4924e+07	7.90772e+07	6.66863e+07	6.22461e+07	4.31975e+07	1.71802e+08	5.24488e+07	2.669e+07	4.2729e+07	1.42134e+07	2.21353e+07	6.52756e+07	6.95988e+07
A1R6R0	8	8	428.7	A1R6R0|A1R6R0_ARTAT Peptidyl-prolyl cis-trans isomerase OS=Arthrobacter aurescens (strain TC1) GN=AAur_2180 PE=4 SV=1	4.87721e+06	4.13996e+06	1.17021e+07	3.96474e+06	3.88327e+06	1.57492e+07	4.14074e+06	1.83069e+06	1.30116e+07	4.0977e+06	4.87292e+06	5.14769e+06	1.26691e+07	3.96474e+06	2.0167e+06	1.30944e+07	2.33812e+06	1.16032e+06	1.07407e+07	4.27667e+06
A1R8V8	10	9	327.05	A1R8V8|RL10_ARTAT 50S ribosomal protein L10 OS=Arthrobacter aurescens (strain TC1) GN=rplJ PE=3 SV=1	9.78174e+07	3.63463e+07	8.7844e+07	7.71049e+07	5.23883e+07	1.03973e+08	3.01308e+07	3.85753e+07	9.42327e+07	7.05145e+07	9.77315e+07	4.51935e+07	9.51031e+07	7.71049e+07	2.72069e+07	8.6447e+07	1.70137e+07	2.44496e+07	7.77859e+07	7.35942e+07
A1R8P7	26	25	1021.81	A1R8P7|A1R8P7_ARTAT Glutamine--fructose-6-phosphate aminotransferase [isomerizing] OS=Arthrobacter aurescens (strain TC1) GN=glmS PE=3 SV=1	3.80043e+07	2.5733e+07	7.31296e+07	3.9324e+07	3.36024e+07	4.08614e+07	1.62439e+07	3.55086e+07	6.32576e+07	4.85246e+07	3.79709e+07	3.19968e+07	7.91728e+07	3.9324e+07	1.74508e+07	3.39737e+07	9.17234e+06	2.25059e+07	5.2217e+07	5.06439e+07
A1R3J3	8	8	374	A1R3J3|A1R3J3_ARTAT Phosphoserine transaminase OS=Arthrobacter aurescens (strain TC1) GN=AAur_1016 PE=4 SV=1	2.28873e+07	1.2185e+07	2.22165e+07	2.31359e+07	1.87783e+07	1.48872e+07	1.16229e+07	1.93387e+07	2.82116e+07	2.26097e+07	2.28672e+07	1.5151e+07	2.40524e+07	2.31359e+07	9.75212e+06	1.23778e+07	6.563e+06	1.22571e+07	2.32877e+07	2.35972e+07
A1R820	18	18	753.69	A1R820|A1R820_ARTAT Uncharacterized protein OS=Arthrobacter aurescens (strain TC1) GN=AAur_2666 PE=4 SV=1	2.71035e+08	3.17024e+08	7.06308e+07	4.79095e+07	4.55367e+07	4.34407e+07	3.59937e+07	3.21527e+07	4.54162e+07	3.9273e+07	2.70796e+08	3.94192e+08	7.64674e+07	4.79095e+07	2.36486e+07	3.61182e+07	2.03243e+07	2.03788e+07	3.74895e+07	4.09882e+07
A1RBI6	3	3	167.57	A1RBI6|A1RBI6_ARTAT Uncharacterized protein OS=Arthrobacter aurescens (strain TC1) GN=AAur_3923 PE=4 SV=1	5.7792e+07	2.47333e+07	3.23852e+07	5.17342e+07	5.64622e+07	5.35179e+07	2.94224e+07	4.60352e+07	3.85719e+07	2.94547e+07	5.77412e+07	3.07537e+07	3.50614e+07	5.17342e+07	2.93225e+07	4.44967e+07	1.66137e+07	2.91778e+07	3.18398e+07	3.07411e+07
A1R7D3	14	14	567.83	A1R7D3|A1R7D3_ARTAT Cysteine synthase OS=Arthrobacter aurescens (strain TC1) GN=cysK PE=3 SV=1	6.34293e+07	4.24737e+07	7.34684e+07	6.9611e+07	5.49262e+07	6.16821e+07	3.13829e+07	4.17641e+07	9.03774e+07	6.40269e+07	6.33736e+07	5.28124e+07	7.95396e+07	6.9611e+07	2.85249e+07	5.12848e+07	1.77207e+07	2.64707e+07	7.46035e+07	6.68232e+07
A1R5Q4	17	16	542.34	A1R5Q4|A1R5Q4_ARTAT Sulfurtransferase OS=Arthrobacter aurescens (strain TC1) GN=sseA PE=4 SV=1	3.15956e+07	1.54178e+07	8.29129e+07	9.79309e+07	9.8511e+07	6.94944e+07	4.44592e+07	6.91823e+07	1.30278e+08	1.0185e+08	3.15679e+07	1.91707e+07	8.97645e+07	9.79309e+07	5.11598e+07	5.77802e+07	2.51044e+07	4.38488e+07	1.0754e+08	1.06298e+08
A1R6H8	14	14	634.92	A1R6H8|A1R6H8_ARTAT Transaldolase OS=Arthrobacter aurescens (strain TC1) GN=tal PE=3 SV=1	6.29143e+07	3.06312e+07	5.21889e+07	5.33785e+07	4.32225e+07	5.03654e+07	3.37411e+07	3.25273e+07	5.60721e+07	4.59935e+07	6.2859e+07	3.80873e+07	5.65016e+07	5.33785e+07	2.24468e+07	4.18756e+07	1.90523e+07	2.06163e+07	4.62856e+07	4.80023e+07
A1R6H7	19	19	819.13	A1R6H7|A1R6H7_ARTAT Glucose-6-phosphate isomerase OS=Arthrobacter aurescens (strain TC1) GN=pgi PE=3 SV=1	1.60853e+08	1.28036e+08	6.86243e+07	5.92539e+07	6.13838e+07	4.71599e+07	2.50481e+07	3.91155e+07	7.2446e+07	5.75462e+07	1.60712e+08	1.59202e+08	7.42951e+07	5.92539e+07	3.18785e+07	3.92104e+07	1.41437e+07	2.4792e+07	5.98017e+07	6.00595e+07
A1RBA4	10	10	452.05	A1RBA4|A1RBA4_ARTAT FG-GAP repeat domain protein OS=Arthrobacter aurescens (strain TC1) GN=AAur_3838 PE=4 SV=1	1.54378e+06	2.50993e+06	7.62606e+06	8.46075e+06	7.14498e+06	1.68766e+07	2.97649e+06	2.91577e+06	8.74486e+06	5.99524e+06	1.54242e+06	3.12088e+06	8.25624e+06	8.46075e+06	3.71061e+06	1.40318e+07	1.68071e+06	1.84806e+06	7.21858e+06	6.25708e+06
A1R7E8	7	7	302.35	A1R7E8|A1R7E8_ARTAT Uncharacterized protein OS=Arthrobacter aurescens (strain TC1) GN=AAur_2432 PE=4 SV=1	9.66576e+07	8.15644e+07	9.82857e+07	1.05299e+08	1.1282e+08	1.9161e+08	3.71411e+07	3.00675e+07	1.06241e+08	7.08196e+07	9.65727e+07	1.01418e+08	1.06408e+08	1.05299e+08	5.85909e+07	1.59312e+08	2.09722e+07	1.90573e+07	8.7698e+07	7.39126e+07
A1R3R9	5	5	197.85	A1R3R9|A1R3R9_ARTAT Putative CsbD-like family protein OS=Arthrobacter aurescens (strain TC1) GN=AAur_1093 PE=4 SV=1	9.56466e+07	4.61211e+07	1.21448e+08	2.9288e+08	2.78259e+08	3.19862e+08	2.44334e+07	3.57893e+07	2.12007e+08	7.20841e+07	9.55626e+07	5.73477e+07	1.31484e+08	2.9288e+08	1.44508e+08	2.65945e+08	1.37966e+07	2.26838e+07	1.75005e+08	7.52324e+07
A1R883	18	18	573.32	A1R883|Y2732_ARTAT UPF0182 protein AAur_2732 OS=Arthrobacter aurescens (strain TC1) GN=AAur_2732 PE=3 SV=2	1.50188e+07	1.36084e+07	2.17324e+07	2.11916e+07	2.00922e+07	1.31192e+07	6.76967e+06	8.95355e+06	2.64525e+07	1.69987e+07	1.50056e+07	1.69208e+07	2.35282e+07	2.11916e+07	1.04345e+07	1.09078e+07	3.82258e+06	5.67489e+06	2.18356e+07	1.77412e+07
A1R4W0	13	13	513.75	A1R4W0|EFTS_ARTAT Elongation factor Ts OS=Arthrobacter aurescens (strain TC1) GN=tsf PE=3 SV=1	9.0403e+07	4.44148e+07	9.57269e+07	9.56789e+07	8.57678e+07	1.02401e+08	3.50959e+07	5.98244e+07	1.34367e+08	9.6179e+07	9.03236e+07	5.5226e+07	1.03637e+08	9.56789e+07	4.45418e+07	8.51396e+07	1.98173e+07	3.79176e+07	1.10915e+08	1.0038e+08
A1R6K3	10	10	312.06	A1R6K3|A1R6K3_ARTAT Oxidoreductase, short chain dehydrogenase/reductase family OS=Arthrobacter aurescens (strain TC1) GN=AAur_2121 PE=4 SV=1	1.24368e+07	9.27872e+06	2.6522e+07	2.92917e+07	2.6141e+07	2.87408e+07	8.65782e+06	1.4003e+07	3.91292e+07	2.69015e+07	1.24258e+07	1.15373e+07	2.87137e+07	2.92917e+07	1.35758e+07	2.38962e+07	4.88874e+06	8.87534e+06	3.22998e+07	2.80764e+07
A1R1K9	7	7	345.06	A1R1K9|A1R1K9_ARTAT Glyoxalase family protein OS=Arthrobacter aurescens (strain TC1) GN=AAur_0301 PE=4 SV=1	3.75269e+07	1.70936e+07	2.54125e+07	6.49472e+07	7.17556e+07	1.19831e+08	2.29468e+07	1.69665e+07	3.84573e+07	3.20604e+07	3.74939e+07	2.12545e+07	2.75125e+07	6.49472e+07	3.72649e+07	9.96318e+07	1.29572e+07	1.07536e+07	3.17452e+07	3.34607e+07
A1R2H5	7	7	300.53	A1R2H5|A1R2H5_ARTAT Phosphoribosylformylglycinamidine synthase, purS protein OS=Arthrobacter aurescens (strain TC1) GN=purS PE=4 SV=1	2.95525e+07	1.25566e+07	3.3137e+07	5.86667e+07	5.37113e+07	9.3151e+07	1.16833e+07	1.62849e+07	6.36986e+07	3.4179e+07	2.95265e+07	1.56131e+07	3.58753e+07	5.86667e+07	2.78939e+07	7.74492e+07	6.59714e+06	1.03216e+07	5.2581e+07	3.56718e+07
A1R7Z1	37	37	1412.66	A1R7Z1|A1R7Z1_ARTAT 2-oxoglutarate dehydrogenase, E1 component OS=Arthrobacter aurescens (strain TC1) GN=sucA PE=4 SV=1	6.55111e+07	4.907e+07	1.03479e+08	8.59088e+07	7.70638e+07	8.9956e+07	3.52037e+07	5.41214e+07	1.16185e+08	7.54347e+07	6.54536e+07	6.10144e+07	1.1203e+08	8.59088e+07	4.00216e+07	7.47927e+07	1.98782e+07	3.43029e+07	9.59064e+07	7.87293e+07
A1R4R1	16	16	489.74	A1R4R1|GATA_ARTAT Glutamyl-tRNA(Gln) amidotransferase subunit A OS=Arthrobacter aurescens (strain TC1) GN=gatA PE=3 SV=1	1.68593e+07	8.84842e+06	1.63167e+07	1.92112e+07	1.61642e+07	1.49646e+07	8.48973e+06	1.19743e+07	2.66096e+07	2.19311e+07	1.68445e+07	1.10023e+07	1.7665e+07	1.92112e+07	8.39455e+06	1.24421e+07	4.79383e+06	7.58946e+06	2.19653e+07	2.28889e+07
A1R9D1	12	10	393.4	A1R9D1|A1R9D1_ARTAT Putative serine protease, subtilase family OS=Arthrobacter aurescens (strain TC1) GN=AAur_3143 PE=3 SV=1	3.0545e+06	3.51477e+06	3.68658e+06	2.67427e+06	1.87254e+06	8.35027e+06	358645	1.88454e+06	6.02082e+06	2.16062e+06	3.05182e+06	4.37031e+06	3.99123e+06	2.67427e+06	972466	6.94272e+06	202514	1.19445e+06	4.96998e+06	2.25499e+06
A1R831	9	8	400.11	A1R831|A1R831_ARTAT Putative NADH-dependent dehydrogenase OS=Arthrobacter aurescens (strain TC1) GN=AAur_2677 PE=4 SV=1	2.57577e+07	1.63587e+07	2.17619e+07	3.09783e+07	2.33669e+07	2.74379e+07	1.41788e+07	1.65581e+07	3.02992e+07	2.76561e+07	2.57351e+07	2.03407e+07	2.35603e+07	3.09783e+07	1.21351e+07	2.28129e+07	8.00621e+06	1.04948e+07	2.50109e+07	2.88639e+07
A1R2R1	22	20	717.98	A1R2R1|A1R2R1_ARTAT Malate synthase OS=Arthrobacter aurescens (strain TC1) GN=aceB PE=3 SV=1	4.66693e+07	5.8248e+07	1.01682e+08	6.79234e+07	9.97315e+07	8.19026e+07	1.40784e+08	5.76866e+07	1.10127e+08	1.33005e+08	4.66283e+07	7.24264e+07	1.10085e+08	6.79234e+07	5.17936e+07	6.80969e+07	7.94955e+07	3.65626e+07	9.09061e+07	1.38814e+08
A1R9Y7	20	11	687.84	A1R9Y7|A1R9Y7_ARTAT Acetyl-coenzyme A synthetase OS=Arthrobacter aurescens (strain TC1) GN=acsA PE=3 SV=1	1.78562e+07	1.17241e+07	2.49745e+07	2.94726e+07	2.76653e+07	2.11075e+07	1.98919e+07	2.01062e+07	3.60924e+07	3.03359e+07	1.78405e+07	1.45779e+07	2.70383e+07	2.94726e+07	1.43675e+07	1.75496e+07	1.12322e+07	1.27436e+07	2.9793e+07	3.16608e+07
A1RAA1	2	2	202.36	A1RAA1|A1RAA1_ARTAT Uncharacterized protein OS=Arthrobacter aurescens (strain TC1) GN=AAur_3470 PE=4 SV=1	2.95545e+07	1.26206e+07	6.32055e+06	8.9871e+06	1.41084e+07	1.08049e+07	7.25277e+06	7.11033e+06	1.0865e+07	6.63908e+06	2.95286e+07	1.56926e+07	6.84286e+06	8.9871e+06	7.32692e+06	8.98361e+06	4.09537e+06	4.50663e+06	8.96873e+06	6.92904e+06
A1RCH6	13	12	601.85	A1RCH6|A1RCH6_ARTAT Oxidoreductase, short chain dehydrogenase/reductase family OS=Arthrobacter aurescens (strain TC1) GN=AAur_pTC10064 PE=4 SV=1	1.26564e+08	7.70105e+07	1.05151e+08	1.19177e+08	1.08832e+08	9.19234e+07	6.66811e+07	7.44516e+07	1.54791e+08	1.21891e+08	1.26453e+08	9.57561e+07	1.1384e+08	1.19177e+08	5.65199e+07	7.64285e+07	3.76523e+07	4.71885e+07	1.27775e+08	1.27214e+08
A1RCP6	8	8	382.49	A1RCP6|A1RCP6_ARTAT Uncharacterized protein OS=Arthrobacter aurescens (strain TC1) GN=AAur_pTC10136 PE=4 SV=1	1.48282e+08	4.71537e+07	5.4267e+07	8.46025e+07	7.79865e+07	5.62882e+07	6.53845e+07	4.47003e+07	7.04595e+07	6.40509e+07	1.48152e+08	5.86316e+07	5.87514e+07	8.46025e+07	4.05008e+07	4.68001e+07	3.69201e+07	2.83317e+07	5.81619e+07	6.68483e+07
A1R5S0	13	13	420.29	A1R5S0|HIS1_ARTAT ATP phosphoribosyltransferase OS=Arthrobacter aurescens (strain TC1) GN=hisG PE=3 SV=1	2.4077e+07	2.44195e+07	1.43649e+07	4.93722e+07	4.49608e+07	2.36349e+07	1.35571e+08	6.98224e+07	3.09841e+07	5.7399e+07	2.40559e+07	3.03636e+07	1.5552e+07	4.93722e+07	2.33495e+07	1.96509e+07	7.65518e+07	4.42545e+07	2.55763e+07	5.99059e+07
A1RDK0	17	15	503.71	A1RDK0|A1RDK0_ARTAT Propionate--CoA ligase OS=Arthrobacter aurescens (strain TC1) GN=prpE PE=4 SV=1	2.6069e+07	1.85247e+07	2.59507e+07	1.99406e+07	2.11664e+07	1.74415e+07	1.07806e+07	1.60415e+07	2.85298e+07	2.28673e+07	2.60461e+07	2.30339e+07	2.80952e+07	1.99406e+07	1.09923e+07	1.45015e+07	6.08742e+06	1.01673e+07	2.35504e+07	2.3866e+07
A1R7W9	12	12	482.32	A1R7W9|A1R7W9_ARTAT Threonine synthase OS=Arthrobacter aurescens (strain TC1) GN=thrC PE=3 SV=1	1.92911e+07	1.04808e+07	1.85686e+07	2.00002e+07	1.70284e+07	1.75474e+07	7.4753e+06	9.9578e+06	2.30648e+07	2.0592e+07	1.92741e+07	1.3032e+07	2.0103e+07	2.00002e+07	8.84338e+06	1.45896e+07	4.22102e+06	6.3114e+06	1.90392e+07	2.14914e+07
A1R4D6	14	14	548.31	A1R4D6|A1R4D6_ARTAT Adenosylhomocysteinase OS=Arthrobacter aurescens (strain TC1) GN=ahcY PE=3 SV=1	2.86572e+07	3.85931e+07	3.07406e+07	2.74653e+07	2.64754e+07	2.42973e+07	1.28342e+07	2.28141e+07	3.10166e+07	2.81911e+07	2.86321e+07	4.79872e+07	3.32809e+07	2.74653e+07	1.37495e+07	2.02017e+07	7.24697e+06	1.44599e+07	2.56031e+07	2.94223e+07
A1R245	13	12	479.04	A1R245|A1R245_ARTAT Methylmalonate-semialdehyde dehydrogenase OS=Arthrobacter aurescens (strain TC1) GN=mmsA PE=3 SV=1	1.25635e+07	1.23412e+07	1.74104e+07	1.3022e+07	1.15997e+07	1.26928e+07	6.52501e+06	8.33521e+06	1.99751e+07	1.48527e+07	1.25524e+07	1.53453e+07	1.88492e+07	1.3022e+07	6.02409e+06	1.05533e+07	3.68443e+06	5.28298e+06	1.64888e+07	1.55013e+07
A1R2K3	14	14	471.24	A1R2K3|A1R2K3_ARTAT Aspartokinase OS=Arthrobacter aurescens (strain TC1) GN=ask PE=3 SV=1	3.7466e+07	2.01399e+07	4.17638e+07	3.6811e+07	4.10461e+07	6.57777e+07	2.84033e+07	8.86634e+07	8.96235e+07	3.51434e+07	3.74331e+07	2.50422e+07	4.5215e+07	3.6811e+07	2.13165e+07	5.469e+07	1.60383e+07	5.61962e+07	7.39811e+07	3.66783e+07
A1R7V4	12	12	386.89	A1R7V4|ATPG_ARTAT ATP synthase gamma chain OS=Arthrobacter aurescens (strain TC1) GN=atpG PE=3 SV=1	2.59186e+07	3.43438e+07	5.04629e+07	6.90462e+07	6.29142e+07	1.10294e+08	2.34397e+07	3.19596e+07	5.89959e+07	4.75101e+07	2.58959e+07	4.27035e+07	5.46329e+07	6.90462e+07	3.26733e+07	9.17021e+07	1.32355e+07	2.02565e+07	4.86991e+07	4.95851e+07
A1R7V6	10	10	400.48	A1R7V6|ATPF_ARTAT ATP synthase subunit b OS=Arthrobacter aurescens (strain TC1) GN=atpF PE=3 SV=1	4.20317e+07	3.09681e+07	6.70614e+07	6.69579e+07	5.91692e+07	6.58213e+07	2.81805e+07	4.71384e+07	9.21325e+07	7.38876e+07	4.19948e+07	3.85062e+07	7.26031e+07	6.69579e+07	3.07284e+07	5.47262e+07	1.59124e+07	2.9877e+07	7.60522e+07	7.71146e+07
A1RDQ7	15	14	612.56	A1RDQ7|A1RDQ7_ARTAT Putative N-acyl-L-amino acid amidohydrolase OS=Arthrobacter aurescens (strain TC1) GN=AAur_pTC20220 PE=4 SV=1	3.13377e+07	2.96743e+07	6.8985e+07	5.67198e+07	4.23417e+07	5.16735e+07	2.13066e+07	3.36051e+07	8.39146e+07	7.66206e+07	3.13102e+07	3.68975e+07	7.46856e+07	5.67198e+07	2.19893e+07	4.29633e+07	1.20311e+07	2.12994e+07	6.92686e+07	7.9967e+07
A1R4T6	11	11	489.41	A1R4T6|A1R4T6_ARTAT O-acetylhomoserine sulfhydrylase OS=Arthrobacter aurescens (strain TC1) GN=AAur_1474 PE=3 SV=1	5.1974e+06	6.45711e+06	1.99824e+07	1.99309e+07	1.88633e+07	1.55437e+07	1.0179e+07	1.03274e+07	2.5936e+07	1.82451e+07	5.19284e+06	8.02887e+06	2.16336e+07	1.99309e+07	9.79631e+06	1.29236e+07	5.74772e+06	6.54566e+06	2.14093e+07	1.90419e+07
A1R7D0	12	11	436.01	A1R7D0|A1R7D0_ARTAT Uncharacterized protein OS=Arthrobacter aurescens (strain TC1) GN=AAur_2413 PE=4 SV=1	1.33846e+07	7.14741e+06	9.70176e+06	1.06156e+07	1.20374e+07	1.38343e+07	4.81539e+06	5.46997e+06	1.29975e+07	1.13658e+07	1.33729e+07	8.8872e+06	1.05035e+07	1.06156e+07	6.25141e+06	1.15023e+07	2.71907e+06	3.46695e+06	1.0729e+07	1.18622e+07
A1R8J9	13	13	486.12	A1R8J9|A1R8J9_ARTAT UTP--glucose-1-phosphate uridylyltransferase OS=Arthrobacter aurescens (strain TC1) GN=galU PE=3 SV=1	3.85585e+07	2.41443e+07	2.7374e+07	3.11516e+07	2.87319e+07	2.62686e+07	1.67712e+07	2.25806e+07	4.41372e+07	3.6292e+07	3.85246e+07	3.00213e+07	2.96361e+07	3.11516e+07	1.49213e+07	2.18406e+07	9.47006e+06	1.43119e+07	3.64338e+07	3.7877e+07
A1R7M2	12	11	424.24	A1R7M2|A1R7M2_ARTAT Dihydroxy-acid dehydratase OS=Arthrobacter aurescens (strain TC1) GN=ilvD PE=3 SV=1	2.33806e+07	1.44537e+07	2.14694e+07	2.53754e+07	1.74361e+07	1.58819e+07	9.6817e+06	1.24821e+07	1.95589e+07	1.53277e+07	2.33601e+07	1.7972e+07	2.32436e+07	2.53754e+07	9.05509e+06	1.32048e+07	5.46689e+06	7.91131e+06	1.61452e+07	1.59972e+07
A1R7U9	5	4	214.36	A1R7U9|A1R7U9_ARTAT Putative cold shock protein OS=Arthrobacter aurescens (strain TC1) GN=AAur_2590 PE=4 SV=1	1.49069e+07	7.73926e+06	5.96991e+07	3.26463e+08	2.86907e+08	3.14685e+08	6.31899e+07	8.79115e+07	1.26733e+08	1.31371e+08	1.48938e+07	9.62311e+06	6.46323e+07	3.26463e+08	1.49e+08	2.61641e+08	3.5681e+07	5.57196e+07	1.04614e+08	1.37109e+08
A1R4R0	6	6	283.34	A1R4R0|GATC_ARTAT Aspartyl/glutamyl-tRNA(Asn/Gln) amidotransferase subunit C OS=Arthrobacter aurescens (strain TC1) GN=gatC PE=3 SV=1	9.41715e+06	6.7009e+06	1.09749e+07	2.78052e+07	2.83457e+07	2.60624e+07	1.21331e+07	1.26704e+07	1.54548e+07	1.488e+07	9.40888e+06	8.33199e+06	1.18818e+07	2.78052e+07	1.47208e+07	2.16692e+07	6.85109e+06	8.03068e+06	1.27574e+07	1.55299e+07
A1R8R4	13	13	496.06	A1R8R4|RL17_ARTAT 50S ribosomal protein L17 OS=Arthrobacter aurescens (strain TC1) GN=rplQ PE=3 SV=1	6.10996e+07	3.4731e+07	6.01998e+07	4.28413e+07	4.34011e+07	7.84535e+07	2.05243e+07	2.28196e+07	7.38572e+07	3.83657e+07	6.10459e+07	4.31851e+07	6.51745e+07	4.28413e+07	2.25395e+07	6.52291e+07	1.15893e+07	1.44634e+07	6.09666e+07	4.00413e+07
A1R8E6	3	3	161.22	A1R8E6|A1R8E6_ARTAT Ferredoxin OS=Arthrobacter aurescens (strain TC1) GN=AAur_2797 PE=4 SV=1	4.41196e+07	2.34833e+07	2.04128e+07	5.99039e+07	6.16502e+07	7.46014e+07	1.73548e+07	1.96578e+07	4.00793e+07	3.40806e+07	4.40808e+07	2.91994e+07	2.20997e+07	5.99039e+07	3.20168e+07	6.20263e+07	9.79962e+06	1.24594e+07	3.30841e+07	3.55691e+07
A1R9M0	14	14	435.77	A1R9M0|A1R9M0_ARTAT Putative protease II (Oligopeptidase family protein) OS=Arthrobacter aurescens (strain TC1) GN=AAur_3235 PE=4 SV=1	6.24264e+07	4.32298e+07	6.5071e+07	3.90957e+07	3.84309e+07	1.89439e+07	1.84683e+07	1.08947e+08	8.9347e+07	6.48198e+07	6.23716e+07	5.37525e+07	7.04482e+07	3.90957e+07	1.99584e+07	1.57507e+07	1.04284e+07	6.90521e+07	7.37529e+07	6.76507e+07
A1R742	10	10	452.55	A1R742|A1R742_ARTAT NAD/mycothiol-dependent formaldehyde dehydrogenase OS=Arthrobacter aurescens (strain TC1) GN=adhE2 PE=3 SV=1	2.10835e+07	1.55711e+07	2.76951e+07	2.93488e+07	3.08602e+07	3.40466e+07	1.3768e+07	2.53203e+07	4.53066e+07	3.61833e+07	2.1065e+07	1.93613e+07	2.99837e+07	2.93488e+07	1.60266e+07	2.83076e+07	7.77425e+06	1.60484e+07	3.73991e+07	3.77636e+07
A1R8L4	16	16	523.7	A1R8L4|A1R8L4_ARTAT Inosine-5'-monophosphate dehydrogenase OS=Arthrobacter aurescens (strain TC1) GN=guaB PE=3 SV=1	3.31951e+07	2.5015e+07	2.30961e+07	1.94798e+07	1.79711e+07	1.77784e+07	1.05539e+07	2.01575e+07	2.74029e+07	1.71498e+07	3.31659e+07	3.11041e+07	2.50047e+07	1.94798e+07	9.33292e+06	1.47816e+07	5.95941e+06	1.27761e+07	2.26202e+07	1.78989e+07
A1R885	11	11	417.8	A1R885|A1R885_ARTAT Uncharacterized protein OS=Arthrobacter aurescens (strain TC1) GN=AAur_2734 PE=4 SV=1	1.01454e+07	4.56803e+06	9.10056e+06	1.14955e+07	9.20629e+06	1.1264e+07	5.08555e+06	4.59605e+06	1.47733e+07	9.32943e+06	1.01365e+07	5.67996e+06	9.8526e+06	1.14955e+07	4.78111e+06	9.36534e+06	2.87162e+06	2.91305e+06	1.21948e+07	9.73689e+06
A1RDP8	12	11	645.54	A1RDP8|A1RDP8_ARTAT Putative glutamine amidotransferase OS=Arthrobacter aurescens (strain TC1) GN=AAur_pTC20211 PE=4 SV=1	5.38102e+07	3.08475e+07	1.10829e+08	1.48116e+08	1.50165e+08	1.1264e+08	6.44819e+07	1.12364e+08	1.9766e+08	2.17221e+08	5.37629e+07	3.83562e+07	1.19988e+08	1.48116e+08	7.79854e+07	9.36532e+07	3.64105e+07	7.12178e+07	1.63161e+08	2.26708e+08
A1R1E4	8	7	398.15	A1R1E4|A1R1E4_ARTAT Putative universal stress family domain protein OS=Arthrobacter aurescens (strain TC1) GN=AAur_0235 PE=4 SV=1	4.6098e+07	2.02499e+07	7.97882e+07	6.62197e+07	5.91652e+07	1.01842e+08	2.75846e+07	2.61281e+07	8.02729e+07	5.53705e+07	4.60575e+07	2.5179e+07	8.63816e+07	6.62197e+07	3.07263e+07	8.46754e+07	1.5576e+07	1.65604e+07	6.62626e+07	5.77888e+07
A1RC02	8	8	287.84	A1RC02|A1RC02_ARTAT Uncharacterized protein OS=Arthrobacter aurescens (strain TC1) GN=AAur_4097 PE=4 SV=1	1.99207e+07	1.42048e+07	5.57012e+07	1.27399e+08	1.448e+08	1.44433e+08	3.75244e+07	3.05327e+07	9.13799e+07	5.48525e+07	1.99032e+07	1.76625e+07	6.03041e+07	1.27399e+08	7.51989e+07	1.20087e+08	2.11886e+07	1.93521e+07	7.5431e+07	5.72481e+07
A1R5K0	5	5	224.1	A1R5K0|A1R5K0_ARTAT Putative osmotically inducible protein (OsmC) OS=Arthrobacter aurescens (strain TC1) GN=AAur_1752 PE=4 SV=1	5.88882e+07	5.87792e+07	4.24687e+07	9.92971e+07	1.06647e+08	1.71124e+08	2.67212e+07	2.8619e+07	5.14878e+07	4.92405e+07	5.88365e+07	7.3087e+07	4.59781e+07	9.92971e+07	5.53852e+07	1.42279e+08	1.50885e+07	1.81391e+07	4.25014e+07	5.13911e+07
A1R6T8	9	9	289.21	A1R6T8|A1R6T8_ARTAT Ubiquinol-cytochrome C reductase iron-sulfur subunit OS=Arthrobacter aurescens (strain TC1) GN=AAur_2209 PE=4 SV=1	4.22254e+07	4.41851e+07	9.39195e+07	4.06973e+07	3.92257e+07	5.65868e+07	3.47291e+07	5.04459e+07	6.19082e+07	4.59369e+07	4.21883e+07	5.49404e+07	1.01681e+08	4.06973e+07	2.03711e+07	4.70484e+07	1.96102e+07	3.19734e+07	5.11031e+07	4.79432e+07
A1RBC6	12	12	408.46	A1RBC6|A1RBC6_ARTAT Phosphoenolpyruvate-protein phosphotransferase OS=Arthrobacter aurescens (strain TC1) GN=ptsI PE=3 SV=1	2.00878e+07	1.03976e+07	2.74798e+07	2.01585e+07	1.68885e+07	1.34348e+07	8.64864e+06	8.85893e+06	2.02723e+07	1.84645e+07	2.00701e+07	1.29285e+07	2.97507e+07	2.01585e+07	8.77073e+06	1.11702e+07	4.88356e+06	5.61492e+06	1.67341e+07	1.92709e+07
A1R3M1	12	12	452.13	A1R3M1|A1R3M1_ARTAT Succinyl-CoA ligase [ADP-forming] subunit alpha OS=Arthrobacter aurescens (strain TC1) GN=sucD PE=3 SV=1	5.18039e+07	2.18982e+07	5.05207e+07	4.29352e+07	2.95493e+07	3.67713e+07	1.77129e+07	2.0506e+07	5.86393e+07	4.50136e+07	5.17584e+07	2.72285e+07	5.46955e+07	4.29352e+07	1.53458e+07	3.0573e+07	1.00018e+07	1.2997e+07	4.84047e+07	4.69796e+07
A1R184	12	12	407.1	A1R184|A1R184_ARTAT Dihydroxyacetone kinase, L subunit OS=Arthrobacter aurescens (strain TC1) GN=dhaK2 PE=4 SV=1	2.55671e+07	1.7791e+07	2.39434e+07	2.46071e+07	2.35443e+07	3.72316e+07	9.25769e+06	7.56822e+06	2.65024e+07	1.3765e+07	2.55446e+07	2.21216e+07	2.59219e+07	2.46071e+07	1.22273e+07	3.09558e+07	5.22747e+06	4.79685e+06	2.18768e+07	1.43661e+07
A1R7F4	12	12	490.21	A1R7F4|A1R7F4_ARTAT 3-oxoacyl-[acyl-carrier-protein] synthase 2 OS=Arthrobacter aurescens (strain TC1) GN=AAur_2438 PE=3 SV=1	1.68777e+07	1.07789e+07	1.70427e+07	1.53034e+07	1.31002e+07	1.21358e+07	3.72167e+06	6.54984e+06	1.77376e+07	1.37643e+07	1.68629e+07	1.34026e+07	1.8451e+07	1.53034e+07	6.80332e+06	1.00901e+07	2.10149e+06	4.15139e+06	1.46418e+07	1.43655e+07
A1R7Y8	10	9	481.46	A1R7Y8|A1R7Y8_ARTAT Putative solute binding protein OS=Arthrobacter aurescens (strain TC1) GN=AAur_2632 PE=3 SV=1	3.13455e+06	2.35382e+06	6.35185e+06	2.54675e+06	1.70454e+06	1.09658e+07	2.6766e+06	1.12172e+06	7.42699e+06	1.8505e+06	3.13179e+06	2.92677e+06	6.87674e+06	2.54675e+06	885218	9.11738e+06	1.51138e+06	710964	6.13073e+06	1.93132e+06
A1RD13	8	8	333.3	A1RD13|A1RD13_ARTAT Putative extracellular solute-binding protein OS=Arthrobacter aurescens (strain TC1) GN=AAur_pTC10256 PE=4 SV=1	1.00443e+07	8.01354e+06	2.93496e+07	1.90778e+07	1.56369e+07	5.37245e+07	4.16153e+06	4.26333e+06	3.72608e+07	1.32714e+07	1.00355e+07	9.96416e+06	3.17749e+07	1.90778e+07	8.12071e+06	4.46686e+07	2.34986e+06	2.70216e+06	3.07575e+07	1.38511e+07
A1R4H2	9	9	367.01	A1R4H2|A1R4H2_ARTAT Uncharacterized protein OS=Arthrobacter aurescens (strain TC1) GN=AAur_1354 PE=4 SV=1	9.8883e+06	9.25229e+06	2.84454e+07	3.37411e+07	3.22542e+07	5.24489e+07	1.31646e+07	1.82348e+07	3.716e+07	3.11929e+07	9.87961e+06	1.15044e+07	3.0796e+07	3.37411e+07	1.67506e+07	4.36079e+07	7.43353e+06	1.15575e+07	3.06744e+07	3.25553e+07
A1RBW0	8	8	271.62	A1RBW0|A1RBW0_ARTAT Uncharacterized protein OS=Arthrobacter aurescens (strain TC1) GN=AAur_4054 PE=4 SV=1	2.34959e+07	1.00407e+07	1.96144e+07	2.18207e+07	1.7636e+07	1.79659e+07	9.50236e+06	1.0029e+07	2.72542e+07	2.40196e+07	2.34752e+07	1.24847e+07	2.12352e+07	2.18207e+07	9.15893e+06	1.49375e+07	5.36562e+06	6.35653e+06	2.24974e+07	2.50687e+07
A1R9S5	9	9	425.26	A1R9S5|A1R9S5_ARTAT Putative YceI-like family protein OS=Arthrobacter aurescens (strain TC1) GN=AAur_3291 PE=4 SV=1	2.96338e+07	1.46302e+07	3.56499e+07	3.06525e+07	3.17561e+07	8.53922e+07	8.41077e+06	1.28622e+07	3.96288e+07	2.20561e+07	2.96078e+07	1.81914e+07	3.85959e+07	3.06525e+07	1.64919e+07	7.09983e+07	4.74924e+06	8.15225e+06	3.27122e+07	2.30194e+07
A1R7A7	6	6	252.87	A1R7A7|A1R7A7_ARTAT Ribose 5-phosphate isomerase OS=Arthrobacter aurescens (strain TC1) GN=rpiB PE=4 SV=1	7.60368e+06	5.36959e+06	5.98263e+06	1.03986e+07	7.97308e+06	1.17843e+07	4.47785e+06	4.89454e+06	9.56885e+06	8.61275e+06	7.597e+06	6.67663e+06	6.47701e+06	1.03986e+07	4.14067e+06	9.79792e+06	2.52847e+06	3.10223e+06	7.89876e+06	8.98891e+06
A1R495	17	17	692.72	A1R495|A1R495_ARTAT Putative branched-chain amino acid ABC transporter, ATP-binding protein OS=Arthrobacter aurescens (strain TC1) GN=AAur_1274 PE=3 SV=1	2.91274e+07	2.69765e+07	4.13215e+07	3.68036e+07	3.11037e+07	3.92571e+07	1.82869e+07	2.68968e+07	4.73418e+07	3.24689e+07	2.91019e+07	3.3543e+07	4.47361e+07	3.68036e+07	1.61531e+07	3.26398e+07	1.03259e+07	1.70476e+07	3.90791e+07	3.3887e+07
A1R589	9	9	390.33	A1R589|A1R589_ARTAT Ornithine carbamoyltransferase OS=Arthrobacter aurescens (strain TC1) GN=argF PE=3 SV=1	1.13247e+07	8.46915e+06	8.06299e+06	9.51073e+06	1.42175e+07	8.85059e+06	1.10921e+07	8.83259e+06	1.46117e+07	2.00995e+07	1.13148e+07	1.05307e+07	8.72928e+06	9.51073e+06	7.38356e+06	7.35871e+06	6.26327e+06	5.59822e+06	1.20615e+07	2.09774e+07
A1R578	16	16	541.77	A1R578|A1R578_ARTAT Phenylalanine--tRNA ligase beta subunit OS=Arthrobacter aurescens (strain TC1) GN=pheT PE=3 SV=1	3.28965e+09	2.65196e+09	3.14333e+09	4.14311e+09	9.00541e+09	5.03942e+09	9.97757e+09	7.22334e+09	5.72048e+09	4.34564e+09	3.28676e+09	3.29749e+09	3.40308e+09	4.14311e+09	4.67679e+09	4.18996e+09	5.63396e+09	4.57826e+09	4.72206e+09	4.53544e+09
A1R6G9	7	7	261.13	A1R6G9|A1R6G9_ARTAT Superoxide dismutase OS=Arthrobacter aurescens (strain TC1) GN=sodA PE=3 SV=1	9.08985e+07	7.85587e+07	6.56374e+07	7.09026e+07	5.20948e+07	5.28374e+07	4.29993e+07	4.04592e+07	8.62895e+07	6.21024e+07	9.08186e+07	9.76811e+07	7.10614e+07	7.09026e+07	2.70545e+07	4.39309e+07	2.42801e+07	2.56437e+07	7.12291e+07	6.48147e+07
A1R5U9	5	5	255.94	A1R5U9|A1R5U9_ARTAT Uncharacterized protein OS=Arthrobacter aurescens (strain TC1) GN=AAur_1862 PE=4 SV=1	2.16002e+07	1.08427e+07	1.12152e+07	1.43176e+07	1.54043e+07	1.27603e+07	7.33458e+06	6.08652e+06	1.18436e+07	7.60304e+06	2.15812e+07	1.34819e+07	1.21419e+07	1.43176e+07	7.99992e+06	1.06093e+07	4.14156e+06	3.85773e+06	9.77652e+06	7.9351e+06
A1RCH8	15	9	609.53	A1RCH8|A1RCH8_ARTAT Putative Cytochrome P450 OS=Arthrobacter aurescens (strain TC1) GN=AAur_pTC10066 PE=3 SV=1	6.41676e+07	4.2264e+07	5.36635e+07	4.64628e+07	4.70539e+07	4.4523e+07	2.491e+07	2.56901e+07	5.14532e+07	4.27067e+07	6.41112e+07	5.25517e+07	5.80981e+07	4.64628e+07	2.44365e+07	3.7018e+07	1.40658e+07	1.62828e+07	4.24729e+07	4.45719e+07
A1R879	21	19	822.52	A1R879|A1R879_ARTAT Uncharacterized protein OS=Arthrobacter aurescens (strain TC1) GN=AAur_2726 PE=4 SV=1	3.70549e+07	2.26621e+07	3.62768e+07	3.61384e+07	3.50616e+07	2.58078e+07	2.5796e+07	3.00016e+07	4.62351e+07	3.20954e+07	3.70223e+07	2.81784e+07	3.92746e+07	3.61384e+07	1.82086e+07	2.14576e+07	1.4566e+07	1.90155e+07	3.81655e+07	3.34972e+07
A1R7A3;A1RCR5	13	12	445.73	A1R7A3|A1R7A3_ARTAT ATP-dependent Clp protease proteolytic subunit OS=Arthrobacter aurescens (strain TC1) GN=clpP PE=3 SV=1	5.94372e+07	2.38629e+07	5.53551e+07	4.1352e+07	3.46481e+07	3.66224e+07	2.66158e+07	3.39943e+07	5.31052e+07	3.98014e+07	5.93849e+07	2.96715e+07	5.99294e+07	4.1352e+07	1.79938e+07	3.04492e+07	1.50289e+07	2.15461e+07	4.38365e+07	4.15397e+07
A1RB84	8	8	399.57	A1RB84|A1RB84_ARTAT Uncharacterized protein OS=Arthrobacter aurescens (strain TC1) GN=AAur_3816 PE=4 SV=1	1.83195e+07	1.24017e+07	1.06454e+07	2.65695e+07	2.56089e+07	3.58695e+07	8.66339e+06	8.04273e+06	1.63715e+07	1.61027e+07	1.83034e+07	1.54205e+07	1.1525e+07	2.65695e+07	1.32995e+07	2.98232e+07	4.89189e+06	5.0976e+06	1.35141e+07	1.6806e+07
A1RAE3	8	8	334.98	A1RAE3|A1RAE3_ARTAT Bacterioferritin comigratory protein (Thioredoxin reductase) OS=Arthrobacter aurescens (strain TC1) GN=bcp PE=4 SV=1	9.75585e+06	9.20301e+06	2.47901e+07	2.17972e+07	1.79043e+07	6.30184e+07	5.69997e+06	7.40553e+06	2.72592e+07	2.07013e+07	9.74728e+06	1.14432e+07	2.68387e+07	2.17972e+07	9.29826e+06	5.23959e+07	3.21856e+06	4.69373e+06	2.25016e+07	2.16054e+07
A1R930	5	5	269.88	A1R930|A1R930_ARTAT Putative glyoxalase family protein OS=Arthrobacter aurescens (strain TC1) GN=AAur_3039 PE=4 SV=1	5.16572e+07	1.50579e+07	7.8336e+06	1.25156e+07	1.45358e+07	9.98377e+06	1.14102e+07	5.72712e+06	5.24851e+06	6.01073e+06	5.16118e+07	1.87233e+07	8.48094e+06	1.25156e+07	7.54891e+06	8.30088e+06	6.44291e+06	3.62993e+06	4.33246e+06	6.27325e+06
A1R8A9	4	3	208.98	A1R8A9|A1R8A9_ARTAT Uncharacterized protein OS=Arthrobacter aurescens (strain TC1) GN=AAur_2759 PE=4 SV=1	2.50301e+07	1.13044e+07	1.76885e+07	3.75276e+07	2.48165e+07	4.69981e+07	1.44006e+07	1.4722e+07	3.30782e+07	1.94752e+07	2.50082e+07	1.40561e+07	1.91502e+07	3.75276e+07	1.2888e+07	3.9076e+07	8.13147e+06	9.33102e+06	2.73049e+07	2.03258e+07
A1R3G7	2	2	129.65	A1R3G7|A1R3G7_ARTAT Glycine cleavage system H protein OS=Arthrobacter aurescens (strain TC1) GN=gcvH PE=3 SV=1	1.18751e+07	7.6059e+06	8.22726e+06	2.19107e+07	2.5952e+07	2.50913e+07	8.46048e+06	8.31745e+06	1.12462e+07	1.23793e+07	1.18647e+07	9.45729e+06	8.90712e+06	2.19107e+07	1.34777e+07	2.08618e+07	4.77731e+06	5.27172e+06	9.28337e+06	1.292e+07
A1R3F9	11	10	378.43	A1R3F9|A1R3F9_ARTAT Putative Metal-dependent amidase/aminoacylase/carboxypeptidase OS=Arthrobacter aurescens (strain TC1) GN=AAur_0981 PE=4 SV=1	1.583e+07	1.80695e+07	7.18714e+06	1.1559e+07	1.03324e+07	6.41395e+06	8.32936e+06	6.19242e+06	9.83824e+06	1.03239e+07	1.58161e+07	2.24679e+07	7.78106e+06	1.1559e+07	5.36594e+06	5.33279e+06	4.70328e+06	3.92485e+06	8.12113e+06	1.07748e+07
A1R466	14	13	514.8	A1R466|A1R466_ARTAT Succinate dehydrogenase iron-sulfur subunit OS=Arthrobacter aurescens (strain TC1) GN=sdhB PE=3 SV=1	4.10001e+07	4.92546e+07	3.39956e+07	2.42108e+07	2.56205e+07	3.78346e+07	1.45157e+07	2.17695e+07	3.31287e+07	2.20611e+07	4.09641e+07	6.12439e+07	3.68049e+07	2.42108e+07	1.33055e+07	3.14571e+07	8.19645e+06	1.37978e+07	2.73466e+07	2.30246e+07
A1R6Y9	5	5	181.4	A1R6Y9|A1R6Y9_ARTAT DNA-directed RNA polymerase subunit omega OS=Arthrobacter aurescens (strain TC1) GN=rpoZ PE=3 SV=1	1.77937e+07	8.25904e+06	1.82032e+07	4.26164e+07	4.46949e+07	6.52611e+07	1.34013e+07	1.39891e+07	4.21138e+07	2.86878e+07	1.77781e+07	1.02694e+07	1.97074e+07	4.26164e+07	2.32114e+07	5.42605e+07	7.56723e+06	8.8665e+06	3.47635e+07	2.99407e+07
A1R3K7	10	10	337.11	A1R3K7|A1R3K7_ARTAT Putative amino acid ABC transporter OS=Arthrobacter aurescens (strain TC1) GN=AAur_1030 PE=4 SV=1	3.36586e+07	1.55037e+07	3.22091e+07	2.09832e+07	1.65432e+07	5.96547e+07	1.01197e+07	1.21758e+07	2.16501e+07	1.95444e+07	3.3629e+07	1.92775e+07	3.48708e+07	2.09832e+07	8.5914e+06	4.95991e+07	5.71423e+06	7.71719e+06	1.78714e+07	2.0398e+07
A1R6H4	13	13	407.92	A1R6H4|A1R6H4_ARTAT 6-phosphogluconolactonase OS=Arthrobacter aurescens (strain TC1) GN=pgl PE=4 SV=1	1.89593e+07	5.55039e+06	1.36991e+07	1.29028e+07	1.08357e+07	9.52793e+06	5.00583e+06	7.123e+06	1.71488e+07	1.24369e+07	1.89426e+07	6.90144e+06	1.48312e+07	1.29028e+07	5.62731e+06	7.92187e+06	2.8266e+06	4.51466e+06	1.41557e+07	1.29801e+07
A1R8E8	22	21	832.31	A1R8E8|A1R8E8_ARTAT Putative GTP-binding protein TypA OS=Arthrobacter aurescens (strain TC1) GN=AAur_2799 PE=4 SV=1	2.70811e+07	1.83152e+07	4.18701e+07	3.16552e+07	2.83877e+07	2.90312e+07	1.16246e+07	2.17951e+07	5.14504e+07	4.1235e+07	2.70573e+07	2.27734e+07	4.533e+07	3.16552e+07	1.47426e+07	2.41376e+07	6.564e+06	1.38141e+07	4.24706e+07	4.30359e+07
A1R8Z0	12	12	455.69	A1R8Z0|A1R8Z0_ARTAT Aspartate-semialdehyde dehydrogenase OS=Arthrobacter aurescens (strain TC1) GN=asd PE=3 SV=1	2.46747e+07	1.41871e+07	1.7009e+07	1.79457e+07	1.6925e+07	1.36363e+07	1.30811e+07	1.5617e+07	2.03281e+07	1.8434e+07	2.46531e+07	1.76405e+07	1.84145e+07	1.79457e+07	8.78968e+06	1.13377e+07	7.38642e+06	9.89828e+06	1.67802e+07	1.92391e+07
A1RCC3	4	4	135.64	A1RCC3|A1RCC3_ARTAT Uncharacterized protein OS=Arthrobacter aurescens (strain TC1) GN=AAur_pTC10011 PE=4 SV=1	1.38984e+07	5.9061e+06	5.67846e+06	8.41497e+06	8.04061e+06	1.06926e+07	2.57813e+06	4.52177e+06	5.37589e+06	4.7577e+06	1.38862e+07	7.34373e+06	6.1477e+06	8.41497e+06	4.17574e+06	8.89019e+06	1.45577e+06	2.86596e+06	4.43761e+06	4.96549e+06
A1R8D5	11	11	436.92	A1R8D5|A1R8D5_ARTAT Glutamate transport ATP-binding protein OS=Arthrobacter aurescens (strain TC1) GN=gluA PE=3 SV=1	2.76623e+07	3.60524e+07	3.60428e+07	1.85377e+07	1.52089e+07	1.92639e+07	1.24456e+07	2.27545e+07	3.82992e+07	2.4539e+07	2.7638e+07	4.48281e+07	3.90213e+07	1.85377e+07	7.89845e+06	1.60167e+07	7.02759e+06	1.44221e+07	3.16147e+07	2.56107e+07
A1R500	5	5	304.32	A1R500|A1R500_ARTAT Putative YCII-related domain protein OS=Arthrobacter aurescens (strain TC1) GN=AAur_1545 PE=4 SV=1	1.19296e+07	8.71405e+06	1.12216e+07	3.96117e+07	4.29389e+07	4.01484e+07	1.37788e+07	1.61059e+07	2.35238e+07	2.26249e+07	1.19191e+07	1.08352e+07	1.21489e+07	3.96117e+07	2.22995e+07	3.33808e+07	7.78036e+06	1.02082e+07	1.94181e+07	2.3613e+07
A1R5N0	10	10	338.15	A1R5N0|A1R5N0_ARTAT Uncharacterized protein OS=Arthrobacter aurescens (strain TC1) GN=AAur_1783 PE=4 SV=1	6.63384e+06	4.80413e+06	1.28e+07	9.07307e+06	8.57359e+06	9.21115e+06	3.70912e+06	5.96155e+06	1.15414e+07	9.28071e+06	6.62801e+06	5.97353e+06	1.38578e+07	9.07307e+06	4.45253e+06	7.65849e+06	2.0944e+06	3.77852e+06	9.52701e+06	9.68604e+06
A1RDH9	8	7	303.58	A1RDH9|A1RDH9_ARTAT Extracellular solute-binding domain protein OS=Arthrobacter aurescens (strain TC1) GN=AAur_pTC20132 PE=4 SV=1	9.1758e+06	6.04432e+06	1.76068e+07	9.4548e+06	1.07996e+07	1.54087e+07	6.28585e+06	5.12958e+06	2.05469e+07	1.12168e+07	9.16774e+06	7.5156e+06	1.90618e+07	9.4548e+06	5.60856e+06	1.28114e+07	3.54938e+06	3.2512e+06	1.69608e+07	1.17066e+07
A1R565	8	8	331.07	A1R565|A1R565_ARTAT Uncharacterized protein OS=Arthrobacter aurescens (strain TC1) GN=AAur_1611 PE=4 SV=1	2.06763e+07	1.40884e+07	3.71639e+07	4.73567e+07	4.04202e+07	8.16474e+07	2.16775e+07	1.55011e+07	4.09694e+07	2.48439e+07	2.06581e+07	1.75177e+07	4.0235e+07	4.73567e+07	2.09915e+07	6.78847e+07	1.22405e+07	9.82486e+06	3.38189e+07	2.59289e+07
A1R586	10	10	373.92	A1R586|A1R586_ARTAT Arginine biosynthesis bifunctional protein ArgJ OS=Arthrobacter aurescens (strain TC1) GN=argJ PE=3 SV=1	2.96917e+07	2.34158e+07	2.14017e+07	2.59734e+07	2.16717e+07	4.71014e+07	8.99204e+06	1.25513e+07	2.9269e+07	2.19807e+07	2.96656e+07	2.91156e+07	2.31703e+07	2.59734e+07	1.12548e+07	3.91619e+07	5.07747e+06	7.9552e+06	2.41606e+07	2.29407e+07
A1R490	16	16	590.31	A1R490|A1R490_ARTAT Putative NADH dehydrogenase OS=Arthrobacter aurescens (strain TC1) GN=AAur_1268 PE=4 SV=1	1.36233e+07	1.04409e+07	3.75012e+07	1.60002e+07	1.40126e+07	1.88093e+07	1.33514e+07	1.85772e+07	5.10532e+07	3.60219e+07	1.36114e+07	1.29823e+07	4.06001e+07	1.60002e+07	7.27719e+06	1.56387e+07	7.53905e+06	1.17745e+07	4.21427e+07	3.75951e+07
A1RCY7	10	10	417.35	A1RCY7|A1RCY7_ARTAT Metallo-beta-lactamase superfamily protein OS=Arthrobacter aurescens (strain TC1) GN=AAur_pTC10230 PE=4 SV=1	8.07403e+06	7.05459e+06	1.0688e+07	1.41516e+07	1.4811e+07	1.03902e+07	5.13392e+06	9.18502e+06	1.23516e+07	1.81002e+07	8.06694e+06	8.77179e+06	1.15713e+07	1.41516e+07	7.69181e+06	8.63877e+06	2.89893e+06	5.8216e+06	1.01958e+07	1.88907e+07
A1R6Q4	24	21	741.02	A1R6Q4|ARC_ARTAT Proteasome-associated ATPase OS=Arthrobacter aurescens (strain TC1) GN=arc PE=3 SV=1	2.61922e+07	2.35491e+07	3.28153e+07	3.32107e+07	2.8101e+07	2.87178e+07	1.32008e+07	3.47491e+07	4.04183e+07	3.22923e+07	2.61692e+07	2.92814e+07	3.5527e+07	3.32107e+07	1.45937e+07	2.3877e+07	7.454e+06	2.20245e+07	3.33639e+07	3.37026e+07
A1R470	12	11	376.51	A1R470|A1R470_ARTAT Putative mannose-1-phosphate guanylyltransferase/mannose-6-phosphate isomerase OS=Arthrobacter aurescens (strain TC1) GN=AAur_1248 PE=4 SV=1	7.97726e+06	5.5283e+06	1.09552e+07	1.1539e+07	9.48528e+06	1.09782e+07	6.33703e+06	6.74796e+06	1.36e+07	1.17597e+07	7.97025e+06	6.87397e+06	1.18605e+07	1.1539e+07	4.926e+06	9.12764e+06	3.57828e+06	4.27696e+06	1.12264e+07	1.22733e+07
A1R297	5	5	256.54	A1R297|A1R297_ARTAT Putative sugar phosphatase/hydrolase of the HAD superfamily OS=Arthrobacter aurescens (strain TC1) GN=AAur_0551 PE=4 SV=1	6.57764e+06	3.72729e+06	6.05665e+06	6.2207e+06	4.65442e+06	3.70062e+06	2.54927e+06	2.6258e+06	6.76255e+06	5.22378e+06	6.57186e+06	4.63456e+06	6.55715e+06	6.2207e+06	2.41719e+06	3.07683e+06	1.43948e+06	1.66427e+06	5.58225e+06	5.45193e+06
A1RAF7	10	10	356.24	A1RAF7|A1RAF7_ARTAT Phosphoribosylformylglycinamidine cyclo-ligase OS=Arthrobacter aurescens (strain TC1) GN=purM PE=3 SV=1	9.05809e+06	5.12325e+06	8.29767e+06	9.38918e+06	8.95285e+06	6.70017e+06	2.86783e+06	4.90679e+06	1.0178e+07	9.37765e+06	9.05013e+06	6.37032e+06	8.98336e+06	9.38918e+06	4.64949e+06	5.57077e+06	1.61936e+06	3.11e+06	8.40156e+06	9.78721e+06
A1R977	5	4	183.65	A1R977|A1R977_ARTAT Putative ABC transporter, substrate-binding protein, aliphatic sulfonates family OS=Arthrobacter aurescens (strain TC1) GN=AAur_3088 PE=4 SV=1	3.80799e+06	2.97901e+06	2.64636e+06	4.58462e+06	5.98731e+06	5.37099e+06	2.06063e+06	3.77433e+06	4.40351e+06	3.29464e+06	3.80465e+06	3.70415e+06	2.86504e+06	4.58462e+06	3.10939e+06	4.46564e+06	1.16356e+06	2.39223e+06	3.63494e+06	3.43854e+06
A1R483	8	8	350.31	A1R483|A1R483_ARTAT Adenosine deaminase OS=Arthrobacter aurescens (strain TC1) GN=add PE=4 SV=1	2.03304e+07	2.45476e+07	8.11472e+06	1.50903e+07	1.68845e+07	1.34039e+07	1.73077e+07	1.43999e+07	1.06427e+07	1.28995e+07	2.03125e+07	3.05229e+07	8.78529e+06	1.50903e+07	8.76866e+06	1.11445e+07	9.773e+06	9.1269e+06	8.78517e+06	1.34628e+07
A1R878	7	7	225.7	A1R878|A1R878_ARTAT Putative trypsin domain protein OS=Arthrobacter aurescens (strain TC1) GN=AAur_2725 PE=4 SV=1	4.32151e+06	2.18316e+06	6.31138e+06	5.93753e+06	6.02114e+06	6.33152e+06	1.90012e+06	1.06929e+06	7.72373e+06	3.23395e+06	4.31771e+06	2.71458e+06	6.83293e+06	5.93753e+06	3.12696e+06	5.26426e+06	1.07293e+06	677733	6.37568e+06	3.37519e+06
A1R8W3	11	11	528.84	A1R8W3|A1R8W3_ARTAT Transcription termination/antitermination protein NusG OS=Arthrobacter aurescens (strain TC1) GN=nusG PE=3 SV=1	2.81751e+07	2.28333e+07	6.46399e+07	7.06315e+07	6.23091e+07	1.13916e+08	1.71793e+07	2.39064e+07	7.05946e+07	5.46773e+07	2.81504e+07	2.83913e+07	6.99814e+07	7.06315e+07	3.2359e+07	9.47143e+07	9.70051e+06	1.51522e+07	5.82735e+07	5.70653e+07
A1R568	6	6	261.94	A1R568|RL20_ARTAT 50S ribosomal protein L20 OS=Arthrobacter aurescens (strain TC1) GN=rplT PE=3 SV=1	9.32859e+06	4.94623e+06	4.2247e+07	2.33959e+07	2.36943e+07	4.38924e+07	1.03408e+07	1.60772e+07	4.43219e+07	3.26703e+07	9.32039e+06	6.15022e+06	4.57381e+07	2.33959e+07	1.23052e+07	3.64938e+07	5.83908e+06	1.019e+07	3.65862e+07	3.40971e+07
A1RBS9	6	6	253.04	A1RBS9|A1RBS9_ARTAT NADPH-dependent FMN reductase protein OS=Arthrobacter aurescens (strain TC1) GN=AAur_4020 PE=4 SV=1	2.45887e+07	1.34681e+07	1.50192e+07	1.22384e+07	8.19547e+06	8.48434e+06	5.43587e+06	6.31657e+06	1.27233e+07	1.21783e+07	2.45671e+07	1.67464e+07	1.62603e+07	1.22384e+07	4.25616e+06	7.05419e+06	3.06943e+06	4.00353e+06	1.05027e+07	1.27102e+07
A1RC86	12	12	412.1	A1RC86|A1RC86_ARTAT Beta-lactamase OS=Arthrobacter aurescens (strain TC1) GN=AAur_4181 PE=3 SV=1	2.05985e+07	1.44018e+07	1.60078e+07	1.5487e+07	1.65873e+07	1.54275e+07	2.51509e+07	1.37023e+07	1.52841e+07	1.30485e+07	2.05804e+07	1.79074e+07	1.73306e+07	1.5487e+07	8.61429e+06	1.2827e+07	1.42018e+07	8.68469e+06	1.26165e+07	1.36184e+07
A1R4Q5	5	5	191.67	A1R4Q5|A1R4Q5_ARTAT Putative endoribonuclease L-PSP family OS=Arthrobacter aurescens (strain TC1) GN=AAur_1443 PE=4 SV=1	2.52575e+06	3.79454e+06	4.02982e+06	4.68291e+06	4.59741e+06	1.0462e+07	1.70593e+06	1.00056e+06	4.84614e+06	3.48397e+06	2.52353e+06	4.71818e+06	4.36283e+06	4.68291e+06	2.38758e+06	8.69847e+06	963273	634168	4.00032e+06	3.63613e+06
A1R5I4	7	7	242.72	A1R5I4|A1R5I4_ARTAT Uncharacterized protein OS=Arthrobacter aurescens (strain TC1) GN=AAur_1736 PE=4 SV=1	1.76615e+07	8.87704e+06	1.58841e+07	2.11222e+07	2.35037e+07	2.60877e+07	9.63756e+06	1.00998e+07	1.38224e+07	9.80003e+06	1.7646e+07	1.10378e+07	1.71967e+07	2.11222e+07	1.22062e+07	2.16903e+07	5.44197e+06	6.40141e+06	1.141e+07	1.0228e+07
A1RAF6	8	7	257.76	A1RAF6|A1RAF6_ARTAT Amidophosphoribosyltransferase OS=Arthrobacter aurescens (strain TC1) GN=purF PE=3 SV=1	7.90201e+06	2.86568e+06	6.69501e+06	5.2116e+06	4.29876e+06	4.4218e+06	1.30402e+06	3.47702e+06	6.23755e+06	4.51779e+06	7.89507e+06	3.56323e+06	7.24825e+06	5.2116e+06	2.23248e+06	3.67644e+06	736331	2.20379e+06	5.14888e+06	4.7151e+06
A1R7C8;A1RB48	17	16	587.57	A1R7C8|A1R7C8_ARTAT Glyceraldehyde-3-phosphate dehydrogenase OS=Arthrobacter aurescens (strain TC1) GN=gap PE=3 SV=1	1.05259e+07	1.09275e+07	3.84108e+07	2.35972e+07	2.21032e+07	2.10377e+07	1.00041e+07	2.17985e+07	4.95083e+07	2.94513e+07	1.05167e+07	1.35875e+07	4.15849e+07	2.35972e+07	1.14789e+07	1.74915e+07	5.64896e+06	1.38162e+07	4.08674e+07	3.07376e+07
A1R9B2	5	5	226.62	A1R9B2|A1R9B2_ARTAT Uncharacterized protein OS=Arthrobacter aurescens (strain TC1) GN=AAur_3124 PE=4 SV=1	7.93055e+06	4.6117e+06	7.06152e+06	2.12682e+07	2.05791e+07	1.45962e+07	6.93046e+06	8.49304e+06	1.05737e+07	1.03533e+07	7.92358e+06	5.73425e+06	7.64505e+06	2.12682e+07	1.06874e+07	1.21358e+07	3.91337e+06	5.38301e+06	8.72826e+06	1.08055e+07
A1R5T4	8	8	266.33	A1R5T4|A1R5T4_ARTAT Two-component system response regulator OS=Arthrobacter aurescens (strain TC1) GN=AAur_1845 PE=4 SV=1	2.02733e+07	9.8937e+06	3.17865e+07	2.65084e+07	2.28e+07	2.85834e+07	9.42984e+06	1.26688e+07	3.38718e+07	2.53881e+07	2.02555e+07	1.2302e+07	3.44132e+07	2.65084e+07	1.18407e+07	2.37653e+07	5.32468e+06	8.02969e+06	2.796e+07	2.64969e+07
A1R739	4	4	281.89	A1R739|A1R739_ARTAT Uncharacterized protein OS=Arthrobacter aurescens (strain TC1) GN=AAur_2314 PE=4 SV=1	2.44797e+07	9.60137e+06	2.62603e+07	2.75912e+07	3.08721e+07	2.50129e+07	8.07448e+06	7.76348e+06	1.30812e+07	1.31206e+07	2.44581e+07	1.19385e+07	2.84303e+07	2.75912e+07	1.60328e+07	2.07966e+07	4.55935e+06	4.92061e+06	1.07981e+07	1.36936e+07
A1RCC6	12	12	349.9	A1RCC6|A1RCC6_ARTAT Putative Type II/IV secretion system protein OS=Arthrobacter aurescens (strain TC1) GN=AAur_pTC10014 PE=4 SV=1	3.91312e+07	2.66958e+07	1.57243e+07	3.15596e+07	2.55017e+07	1.50868e+07	4.84695e+07	3.25545e+07	1.9231e+07	2.58073e+07	3.90968e+07	3.31939e+07	1.70237e+07	3.15596e+07	1.32438e+07	1.25437e+07	2.73689e+07	2.06335e+07	1.58746e+07	2.69344e+07
A1RBV8	13	13	478.82	A1RBV8|A1RBV8_ARTAT Uncharacterized protein OS=Arthrobacter aurescens (strain TC1) GN=AAur_4052 PE=4 SV=1	3.73819e+07	1.93565e+07	1.32793e+07	1.56832e+07	1.57731e+07	1.49732e+07	1.58187e+07	9.90746e+06	1.49872e+07	1.54617e+07	3.73491e+07	2.40681e+07	1.43766e+07	1.56832e+07	8.19144e+06	1.24492e+07	8.93222e+06	6.2795e+06	1.23714e+07	1.6137e+07
A1R877	5	5	235.69	A1R877|A1R877_ARTAT Electron transfer flavoprotein, beta subunit OS=Arthrobacter aurescens (strain TC1) GN=etfB PE=4 SV=1	1.10655e+07	4.29008e+06	9.2248e+06	1.23403e+07	9.00755e+06	9.97516e+06	4.47658e+06	5.25198e+06	1.29905e+07	1.13341e+07	1.10557e+07	5.33435e+06	9.98709e+06	1.23403e+07	4.6779e+06	8.29371e+06	2.52776e+06	3.32878e+06	1.07233e+07	1.18291e+07
A1R9Z9	10	10	378.45	A1R9Z9|A1R9Z9_ARTAT Putative cyclic nucleotide-binding domain OS=Arthrobacter aurescens (strain TC1) GN=AAur_3365 PE=4 SV=1	5.52203e+07	2.98541e+07	5.92283e+07	4.6336e+07	3.72625e+07	4.29867e+07	2.48579e+07	3.53676e+07	6.80929e+07	3.7204e+07	5.51718e+07	3.71211e+07	6.41227e+07	4.6336e+07	1.93516e+07	3.57407e+07	1.40363e+07	2.24165e+07	5.62084e+07	3.88288e+07
A1R6V4	14	14	468.86	A1R6V4|LEU1_ARTAT 2-isopropylmalate synthase OS=Arthrobacter aurescens (strain TC1) GN=leuA PE=3 SV=1	1.03622e+07	6.64833e+06	7.81751e+06	8.05219e+06	7.92523e+06	6.44458e+06	6.15887e+06	5.2528e+06	1.10173e+07	9.08029e+06	1.03531e+07	8.26664e+06	8.46351e+06	8.05219e+06	4.11582e+06	5.35826e+06	3.47768e+06	3.3293e+06	9.09441e+06	9.47687e+06
A1RBF8	11	11	329.96	A1RBF8|A1RBF8_ARTAT Putative pyruvate dehydrogenase E1 (Lipoamide) alpha subunit OS=Arthrobacter aurescens (strain TC1) GN=AAur_3893 PE=4 SV=1	9.69306e+06	1.01811e+07	8.90422e+06	7.48868e+06	7.72364e+06	5.9022e+06	4.39198e+06	6.70516e+06	9.09691e+06	7.29153e+06	9.68454e+06	1.26593e+07	9.64003e+06	7.48868e+06	4.01112e+06	4.90731e+06	2.47999e+06	4.24983e+06	7.50919e+06	7.60998e+06
A1RB15	11	11	322.81	A1RB15|A1RB15_ARTAT Putative NHL repeat protein OS=Arthrobacter aurescens (strain TC1) GN=AAur_3741 PE=4 SV=1	2.21582e+06	2.23362e+06	5.15879e+06	7.06558e+06	6.72658e+06	6.7436e+06	1.10988e+06	2.11733e+06	9.80276e+06	6.86113e+06	2.21388e+06	2.77732e+06	5.58509e+06	7.06558e+06	3.49332e+06	5.60688e+06	626707	1.342e+06	8.09184e+06	7.16079e+06
A1R378	8	7	335.37	A1R378|A1R378_ARTAT Putative lipoprotein OS=Arthrobacter aurescens (strain TC1) GN=AAur_0896 PE=4 SV=1	2.20712e+07	7.3612e+06	3.35901e+07	1.99625e+07	1.6194e+07	3.25593e+07	7.59663e+06	7.19188e+06	2.82726e+07	1.65616e+07	2.20518e+07	9.15303e+06	3.63659e+07	1.99625e+07	8.41003e+06	2.7071e+07	4.28953e+06	4.55832e+06	2.33381e+07	1.72849e+07
A1R6I6	15	15	646.21	A1R6I6|A1R6I6_ARTAT FeS assembly protein SufB OS=Arthrobacter aurescens (strain TC1) GN=sufB PE=4 SV=1	2.09003e+07	1.32715e+07	4.66246e+07	4.54328e+07	4.47233e+07	3.8467e+07	1.62204e+07	3.51466e+07	5.92027e+07	4.58852e+07	2.08819e+07	1.6502e+07	5.04775e+07	4.54328e+07	2.32262e+07	3.19829e+07	9.15904e+06	2.22764e+07	4.88698e+07	4.78892e+07
A1R4A2	8	8	244.18	A1R4A2|A1R4A2_ARTAT Putative aldose 1-epimerase OS=Arthrobacter aurescens (strain TC1) GN=AAur_1281 PE=4 SV=1	2.12474e+06	4.09721e+06	9.52715e+06	3.08848e+06	1.88515e+06	1.73589e+06	1.229e+06	1.69486e+06	3.45194e+06	3.15812e+06	2.12288e+06	5.09454e+06	1.03144e+07	3.08848e+06	979016	1.44328e+06	693969	1.07422e+06	2.84946e+06	3.29605e+06
A1R6L9	13	13	405.13	A1R6L9|A1R6L9_ARTAT Glycogen synthase OS=Arthrobacter aurescens (strain TC1) GN=glgA PE=4 SV=1	2.59873e+07	2.32479e+07	1.29576e+07	1.62466e+07	1.24781e+07	1.14209e+07	7.35005e+06	7.65383e+06	1.37605e+07	1.31295e+07	2.59645e+07	2.89068e+07	1.40284e+07	1.62466e+07	6.48025e+06	9.49578e+06	4.15029e+06	4.85111e+06	1.13588e+07	1.37029e+07
A1RAW2	10	9	299.89	A1RAW2|A1RAW2_ARTAT FG-GAP repeat domain protein OS=Arthrobacter aurescens (strain TC1) GN=AAur_3687 PE=4 SV=1	2.32612e+06	2.73291e+06	2.36609e+06	2.52641e+06	2.04021e+06	6.68957e+06	1.07807e+06	768339	2.17052e+06	1.23966e+06	2.32407e+06	3.39814e+06	2.56162e+06	2.52641e+06	1.05954e+06	5.56196e+06	608743	486984	1.79169e+06	1.2938e+06
A1RA01	5	5	256.41	A1RA01|A1RA01_ARTAT Putative endoribonuclease L-PSP family OS=Arthrobacter aurescens (strain TC1) GN=AAur_3367 PE=4 SV=1	1.84122e+07	9.28154e+06	2.83417e+07	2.99892e+07	2.3222e+07	5.01166e+07	9.61632e+06	9.61772e+06	3.19434e+07	2.2112e+07	1.83961e+07	1.15408e+07	3.06837e+07	2.99892e+07	1.20599e+07	4.16688e+07	5.42997e+06	6.09585e+06	2.63682e+07	2.30777e+07
A1R513	8	7	341.75	A1R513|RIMP_ARTAT Ribosome maturation factor RimP OS=Arthrobacter aurescens (strain TC1) GN=rimP PE=3 SV=1	1.15814e+07	5.67802e+06	1.1583e+07	1.26533e+07	1.17849e+07	1.07504e+07	7.58689e+06	1.00191e+07	1.67917e+07	1.33839e+07	1.15712e+07	7.06014e+06	1.25402e+07	1.26533e+07	6.12026e+06	8.9383e+06	4.28403e+06	6.35025e+06	1.3861e+07	1.39684e+07
A1R900	12	12	398.85	A1R900|A1R900_ARTAT Putative citrate lyase beta subunit OS=Arthrobacter aurescens (strain TC1) GN=AAur_3005 PE=4 SV=1	1.1731e+07	7.73612e+06	1.08595e+07	9.10789e+06	7.24365e+06	7.87409e+06	5.08586e+06	5.48042e+06	1.29199e+07	1.06946e+07	1.17207e+07	9.61921e+06	1.17569e+07	9.10789e+06	3.76185e+06	6.54681e+06	2.87179e+06	3.47357e+06	1.0665e+07	1.11617e+07
A1R8S9	7	7	295.78	A1R8S9|RS5_ARTAT 30S ribosomal protein S5 OS=Arthrobacter aurescens (strain TC1) GN=rpsE PE=3 SV=1	1.29532e+07	7.48603e+06	3.39592e+07	2.0815e+07	1.65752e+07	1.97124e+07	5.63014e+06	9.17638e+06	5.34129e+07	3.49042e+07	1.29418e+07	9.30824e+06	3.67654e+07	2.0815e+07	8.608e+06	1.63896e+07	3.17913e+06	5.81613e+06	4.40905e+07	3.64287e+07
A1RA98	7	6	260.22	A1RA98|A1RA98_ARTAT Haloperoxidase OS=Arthrobacter aurescens (strain TC1) GN=AAur_3467 PE=4 SV=1	2.9182e+07	2.37432e+07	1.70485e+07	1.503e+07	1.6301e+07	1.63171e+07	1.29618e+07	1.07486e+07	1.5282e+07	1.48422e+07	2.91563e+07	2.95226e+07	1.84573e+07	1.503e+07	8.46562e+06	1.35666e+07	7.31904e+06	6.81263e+06	1.26147e+07	1.54904e+07
A1R562	6	6	202.7	A1R562|HIS4_ARTAT 1-(5-phosphoribosyl)-5-[(5-phosphoribosylamino)methylideneamino] imidazole-4-carboxamide isomerase OS=Arthrobacter aurescens (strain TC1) GN=hisA PE=1 SV=1	7.48212e+06	7.44122e+06	4.1745e+06	6.28681e+06	6.00956e+06	6.13561e+06	5.12685e+06	3.64071e+06	7.61567e+06	6.96295e+06	7.47554e+06	9.25253e+06	4.51946e+06	6.28681e+06	3.12095e+06	5.10137e+06	2.89494e+06	2.30754e+06	6.28648e+06	7.26705e+06
A1R943	11	11	366.56	A1R943|A1R943_ARTAT UPF0234 protein AAur_3054 OS=Arthrobacter aurescens (strain TC1) GN=AAur_3054 PE=3 SV=1	8.47024e+07	2.78375e+07	8.05661e+07	5.50426e+07	5.74728e+07	6.7366e+07	3.30431e+07	3.67558e+07	8.83342e+07	5.291e+07	8.4628e+07	3.46135e+07	8.72238e+07	5.50426e+07	2.98474e+07	5.60106e+07	1.86582e+07	2.32964e+07	7.29169e+07	5.52208e+07
A1R6J0	4	4	226.81	A1R6J0|A1R6J0_ARTAT Uncharacterized protein OS=Arthrobacter aurescens (strain TC1) GN=AAur_2108 PE=4 SV=1	7.54211e+06	1.0986e+07	1.1678e+07	3.4548e+07	3.75987e+07	3.67127e+07	1.34909e+07	1.14858e+07	2.12503e+07	2.28681e+07	7.53548e+06	1.36601e+07	1.2643e+07	3.4548e+07	1.95262e+07	3.05243e+07	7.61781e+06	7.2799e+06	1.75414e+07	2.38668e+07
A1R8V9	6	6	203.26	A1R8V9|A1R8V9_ARTAT Acetyltransferase, GNAT family protein OS=Arthrobacter aurescens (strain TC1) GN=AAur_2962 PE=4 SV=1	3.81669e+06	2.36028e+06	3.83894e+06	3.79065e+06	3.20012e+06	2.59011e+06	1.28282e+06	1.52734e+06	3.57624e+06	2.88749e+06	3.81334e+06	2.9348e+06	4.15617e+06	3.79065e+06	1.66192e+06	2.15351e+06	724363	968048	2.95207e+06	3.0136e+06
A1RA17	14	14	551.46	A1RA17|A1RA17_ARTAT Phosphoribosylamine--glycine ligase OS=Arthrobacter aurescens (strain TC1) GN=purD PE=3 SV=1	2.25067e+07	1.07525e+07	2.06857e+07	2.32717e+07	1.67842e+07	1.66606e+07	6.95786e+06	1.27207e+07	2.62314e+07	2.24181e+07	2.24869e+07	1.33698e+07	2.2395e+07	2.32717e+07	8.71654e+06	1.38523e+07	3.92884e+06	8.0626e+06	2.16531e+07	2.33972e+07
A1R716	18	18	534.54	A1R716|A1R716_ARTAT Aspartate--tRNA(Asp/Asn) ligase OS=Arthrobacter aurescens (strain TC1) GN=aspS PE=3 SV=1	1.16626e+07	8.7684e+06	1.28994e+07	1.24073e+07	1.06021e+07	1.2227e+07	4.51018e+06	9.06742e+06	1.66068e+07	1.2262e+07	1.16523e+07	1.09028e+07	1.39654e+07	1.24073e+07	5.506e+06	1.0166e+07	2.54673e+06	5.74707e+06	1.37084e+07	1.27975e+07
A1R150	11	11	391.7	A1R150|A1R150_ARTAT Hypoxanthine phosphoribosyltransferase OS=Arthrobacter aurescens (strain TC1) GN=hpt PE=4 SV=1	2.42805e+07	1.26466e+07	2.26079e+07	2.15078e+07	1.77913e+07	1.90042e+07	7.51628e+06	9.78944e+06	2.61977e+07	2.21805e+07	2.42592e+07	1.57249e+07	2.44761e+07	2.15078e+07	9.23957e+06	1.58008e+07	4.24416e+06	6.20469e+06	2.16253e+07	2.31492e+07
A1R7X0	13	13	448.51	A1R7X0|A1R7X0_ARTAT Homoserine dehydrogenase OS=Arthrobacter aurescens (strain TC1) GN=thrA PE=3 SV=1	1.15314e+07	7.31618e+06	1.75796e+07	1.30931e+07	1.16851e+07	1.63508e+07	5.21e+06	1.21466e+07	2.91228e+07	1.76056e+07	1.15212e+07	9.09705e+06	1.90323e+07	1.30931e+07	6.06844e+06	1.35947e+07	2.94189e+06	7.69871e+06	2.40399e+07	1.83745e+07
A1R265	10	10	490.7	A1R265|A1R265_ARTAT NH(3)-dependent NAD(+) synthetase OS=Arthrobacter aurescens (strain TC1) GN=nadE PE=3 SV=1	1.97983e+07	9.72377e+06	1.45886e+07	1.42704e+07	1.35354e+07	1.29487e+07	8.55237e+06	9.70488e+06	1.88253e+07	1.56466e+07	1.97809e+07	1.20907e+07	1.57942e+07	1.42704e+07	7.02936e+06	1.0766e+07	4.8292e+06	6.15109e+06	1.55397e+07	1.633e+07
A1R763	9	9	309.25	A1R763|A1R763_ARTAT Ribonucleoside-diphosphate reductase subunit beta OS=Arthrobacter aurescens (strain TC1) GN=AAur_2338 PE=3 SV=1	1.9965e+07	1.42233e+07	2.92233e+07	2.56693e+07	2.26193e+07	2.2216e+07	1.52341e+07	1.44506e+07	3.10406e+07	2.32127e+07	1.99474e+07	1.76855e+07	3.16381e+07	2.56693e+07	1.17469e+07	1.84712e+07	8.60213e+06	9.15898e+06	2.5623e+07	2.42265e+07
A1R389	17	17	587.93	A1R389|A1R389_ARTAT Alpha-glucan phosphorylase OS=Arthrobacter aurescens (strain TC1) GN=glgP PE=3 SV=1	9.97128e+06	5.25451e+06	1.77153e+07	1.73751e+07	1.37993e+07	1.07527e+07	5.61212e+06	7.32902e+06	2.03953e+07	1.45457e+07	9.96252e+06	6.53354e+06	1.91792e+07	1.73751e+07	7.16639e+06	8.9402e+06	3.16895e+06	4.64524e+06	1.68356e+07	1.5181e+07
A1R5U3	12	12	418.83	A1R5U3|A1R5U3_ARTAT Methionine synthase OS=Arthrobacter aurescens (strain TC1) GN=metE PE=4 SV=1	1.4617e+07	8.68833e+06	1.73666e+07	1.83727e+07	1.59899e+07	2.13839e+07	6.06609e+06	9.96056e+06	2.63571e+07	2.65607e+07	1.46042e+07	1.08032e+07	1.88017e+07	1.83727e+07	8.30407e+06	1.77794e+07	3.42529e+06	6.31315e+06	2.17569e+07	2.77207e+07
A1R8K3	17	16	541.29	A1R8K3|A1R8K3_ARTAT Uncharacterized protein OS=Arthrobacter aurescens (strain TC1) GN=AAur_2856 PE=4 SV=1	8.32247e+06	7.01473e+06	1.39359e+08	1.2477e+07	1.14853e+07	1.18111e+07	8.62592e+06	9.07409e+06	1.10072e+07	9.17203e+06	8.31516e+06	8.72222e+06	1.50875e+08	1.2477e+07	5.96467e+06	9.82014e+06	4.87073e+06	5.75129e+06	9.0861e+06	9.57262e+06
A1RA16	9	9	271.14	A1RA16|A1RA16_ARTAT Phosphoribosylaminoimidazole-succinocarboxamide synthase OS=Arthrobacter aurescens (strain TC1) GN=purC PE=3 SV=1	1.69245e+07	1.12838e+07	8.13153e+06	1.68603e+07	1.73705e+07	1.28313e+07	3.20942e+07	1.58514e+07	1.38552e+07	1.63257e+07	1.69096e+07	1.40304e+07	8.80349e+06	1.68603e+07	9.02106e+06	1.06685e+07	1.81224e+07	1.00469e+07	1.1437e+07	1.70387e+07
A1R1V9	9	9	310.74	A1R1V9|A1R1V9_ARTAT Putative universal stress family domain protein OS=Arthrobacter aurescens (strain TC1) GN=AAur_0410 PE=4 SV=1	1.63795e+07	7.49636e+06	1.31749e+07	6.6746e+06	4.99547e+06	4.57952e+06	3.49334e+06	5.24352e+06	8.72517e+06	6.50023e+06	1.63651e+07	9.32109e+06	1.42636e+07	6.6746e+06	2.5943e+06	3.80758e+06	1.97256e+06	3.32342e+06	7.20233e+06	6.78412e+06
A1R7F2	8	8	381.39	A1R7F2|A1R7F2_ARTAT 3-oxoacyl-[acyl-carrier-protein] synthase 3 OS=Arthrobacter aurescens (strain TC1) GN=fabH PE=3 SV=1	2.75441e+07	2.30266e+07	1.91655e+07	2.09305e+07	1.71396e+07	1.47658e+07	1.64633e+07	1.52003e+07	2.45854e+07	2.35487e+07	2.75199e+07	2.86316e+07	2.07492e+07	2.09305e+07	8.90112e+06	1.22768e+07	9.29621e+06	9.63415e+06	2.02944e+07	2.45772e+07
A1R476	13	13	460.4	A1R476|A1R476_ARTAT Putative sugar ABC transporter, ATP-binding protein OS=Arthrobacter aurescens (strain TC1) GN=AAur_1254 PE=3 SV=1	1.03653e+07	9.33941e+06	1.02158e+07	1.0692e+07	8.68865e+06	8.48809e+06	8.4006e+06	8.04512e+06	1.28889e+07	8.72063e+06	1.03562e+07	1.16128e+07	1.106e+07	1.0692e+07	4.51228e+06	7.05732e+06	4.7435e+06	5.09912e+06	1.06393e+07	9.1015e+06
A1R174	10	10	306.74	A1R174|A1R174_ARTAT Lysine--tRNA ligase OS=Arthrobacter aurescens (strain TC1) GN=lysS PE=3 SV=1	7.47017e+06	4.57725e+06	4.48085e+06	5.12756e+06	3.87556e+06	4.69332e+06	2.26415e+06	6.18588e+06	7.40438e+06	4.43341e+06	7.46361e+06	5.69142e+06	4.85112e+06	5.12756e+06	2.0127e+06	3.9022e+06	1.27848e+06	3.9207e+06	6.11206e+06	4.62704e+06
A1R8A2	9	9	299.38	A1R8A2|A1R8A2_ARTAT Ferrochelatase OS=Arthrobacter aurescens (strain TC1) GN=hemH PE=3 SV=1	1.076e+07	9.13479e+06	1.04707e+07	1.08195e+07	1.13015e+07	9.63083e+06	7.41019e+06	8.06516e+06	1.31043e+07	1.16562e+07	1.07505e+07	1.13583e+07	1.1336e+07	1.08195e+07	5.86922e+06	8.00743e+06	4.18426e+06	5.11182e+06	1.08171e+07	1.21653e+07
A1R7L6	6	6	175.13	A1R7L6|A1R7L6_ARTAT Putative ABC transporter, ATP-binding protein OS=Arthrobacter aurescens (strain TC1) GN=AAur_2504 PE=3 SV=1	1.32139e+06	846592	2.97233e+06	2.6198e+06	2.23376e+06	3.53741e+06	593806	1.8949e+06	4.22511e+06	2.9504e+06	1.32023e+06	1.05267e+06	3.21796e+06	2.6198e+06	1.16006e+06	2.94113e+06	335300	1.20102e+06	3.48768e+06	3.07926e+06
A1R6V6	7	7	216.34	A1R6V6|A1R6V6_ARTAT Putative cell envelope-related transcriptional attenuator domain protein OS=Arthrobacter aurescens (strain TC1) GN=AAur_2227 PE=4 SV=1	1.30858e+06	1.095e+06	1.48162e+06	2.07763e+06	1.49142e+06	2.12139e+06	636975	422776	3.17756e+06	1.93933e+06	1.30743e+06	1.36154e+06	1.60405e+06	2.07763e+06	774538	1.7638e+06	359676	267962	2.62297e+06	2.02403e+06
A1RDQ3	6	6	333.06	A1RDQ3|A1RDQ3_ARTAT Amino acid permease, purative OS=Arthrobacter aurescens (strain TC1) GN=AAur_pTC20216 PE=4 SV=1	2.51158e+07	2.28477e+07	1.97586e+08	1.33879e+08	1.30787e+08	8.5432e+07	3.64261e+07	5.0635e+07	2.80443e+08	1.84005e+08	2.50938e+07	2.84092e+07	2.13914e+08	1.33879e+08	6.79215e+07	7.10313e+07	2.05684e+07	3.20932e+07	2.31496e+08	1.92041e+08
A1R6U6	12	10	359.04	A1R6U6|A1R6U6_ARTAT Putative peptidase family M20/M25/M40 protein OS=Arthrobacter aurescens (strain TC1) GN=AAur_2217 PE=4 SV=1	1.43117e+07	1.30541e+07	1.07698e+07	9.87827e+06	9.8865e+06	6.86428e+06	5.63711e+06	6.74623e+06	1.01656e+07	8.57974e+06	1.42991e+07	1.62316e+07	1.16598e+07	9.87827e+06	5.13436e+06	5.70721e+06	3.18306e+06	4.27586e+06	8.39139e+06	8.95446e+06
A1R8E3	12	12	378.45	A1R8E3|A1R8E3_ARTAT UDP-glucose 4-epimerase OS=Arthrobacter aurescens (strain TC1) GN=galE PE=3 SV=1	4.86002e+06	2.72731e+06	1.3041e+07	1.29454e+07	1.1545e+07	1.16762e+07	7.84425e+06	9.17394e+06	1.81884e+07	1.29356e+07	4.85575e+06	3.39118e+06	1.41186e+07	1.29454e+07	5.99568e+06	9.70806e+06	4.42935e+06	5.81458e+06	1.50139e+07	1.35006e+07
A1R2X0	5	5	182.86	A1R2X0|A1R2X0_ARTAT Uncharacterized protein OS=Arthrobacter aurescens (strain TC1) GN=AAur_0782 PE=4 SV=1	1.35573e+07	8.59805e+06	7.27987e+06	8.65502e+06	5.89557e+06	1.29937e+07	2.96318e+06	4.23487e+06	1.01893e+07	6.76227e+06	1.35454e+07	1.06909e+07	7.88145e+06	8.65502e+06	3.06175e+06	1.08035e+07	1.67319e+06	2.68413e+06	8.41091e+06	7.05761e+06
A1R936	3	3	204.92	A1R936|A1R936_ARTAT Thioredoxin OS=Arthrobacter aurescens (strain TC1) GN=trx PE=3 SV=1	4.73843e+06	3.73708e+06	1.38322e+07	1.64422e+07	1.40475e+07	2.42691e+07	8.0451e+06	6.16445e+06	7.29296e+06	7.25782e+06	4.73427e+06	4.64674e+06	1.49753e+07	1.64422e+07	7.29532e+06	2.01783e+07	4.54276e+06	3.90712e+06	6.02009e+06	7.57481e+06
A1R591	12	12	518.15	A1R591|ASSY_ARTAT Argininosuccinate synthase OS=Arthrobacter aurescens (strain TC1) GN=argG PE=3 SV=1	2.61814e+07	1.18134e+07	2.75372e+07	2.35297e+07	2.14866e+07	1.95968e+07	8.72282e+06	1.4016e+07	3.27244e+07	2.72264e+07	2.61584e+07	1.4689e+07	2.98128e+07	2.35297e+07	1.11587e+07	1.62935e+07	4.92545e+06	8.88357e+06	2.70129e+07	2.84155e+07
A1R2Q5;A1R5Y0	6	6	144.89	A1R2Q5|A1R2Q5_ARTAT Uncharacterized protein OS=Arthrobacter aurescens (strain TC1) GN=AAur_0715 PE=4 SV=1	3.07331e+06	3.38821e+06	2.24396e+06	2.37669e+06	2.03351e+06	1.45622e+06	1.77293e+06	902201	3.35256e+06	2.89168e+06	3.07061e+06	4.21296e+06	2.4294e+06	2.37669e+06	1.05606e+06	1.21076e+06	1.0011e+06	571828	2.76742e+06	3.01797e+06
A1R709	25	24	756.05	A1R709|SYA_ARTAT Alanine--tRNA ligase OS=Arthrobacter aurescens (strain TC1) GN=alaS PE=3 SV=2	3.56606e+07	2.21868e+07	2.90403e+07	2.73135e+07	2.57859e+07	2.38605e+07	1.86424e+07	2.16727e+07	3.44543e+07	2.68604e+07	3.56292e+07	2.75874e+07	3.144e+07	2.73135e+07	1.33914e+07	1.98385e+07	1.05267e+07	1.37364e+07	2.84408e+07	2.80335e+07
A1R6X5	15	12	431.71	A1R6X5|SYL_ARTAT Leucine--tRNA ligase OS=Arthrobacter aurescens (strain TC1) GN=leuS PE=3 SV=2	8.66048e+06	6.92775e+06	8.55779e+06	9.35794e+06	7.39529e+06	6.7268e+06	4.0537e+06	5.11656e+06	1.00739e+07	7.60963e+06	8.65287e+06	8.61407e+06	9.26497e+06	9.35794e+06	3.8406e+06	5.59291e+06	2.28897e+06	3.24295e+06	8.31563e+06	7.94197e+06
A1R8I2	7	7	259.71	A1R8I2|A1R8I2_ARTAT Ferritin OS=Arthrobacter aurescens (strain TC1) GN=AAur_2834 PE=3 SV=1	2.06454e+07	2.04613e+07	1.05907e+07	2.05326e+07	1.93154e+07	2.40886e+07	1.33928e+07	1.12078e+07	1.69096e+07	1.57155e+07	2.06273e+07	2.54419e+07	1.14658e+07	2.05326e+07	1.00311e+07	2.00282e+07	7.56242e+06	7.10364e+06	1.39583e+07	1.64019e+07
A1R5U4	11	11	354.02	A1R5U4|A1R5U4_ARTAT Uncharacterized protein OS=Arthrobacter aurescens (strain TC1) GN=AAur_1857 PE=4 SV=1	6.98506e+06	7.31696e+06	1.27948e+07	1.25074e+07	1.2972e+07	1.55928e+07	7.89099e+06	6.83474e+06	1.72152e+07	1.6598e+07	6.97892e+06	9.09802e+06	1.38521e+07	1.25074e+07	6.73675e+06	1.29644e+07	4.45575e+06	4.33196e+06	1.42106e+07	1.73229e+07
A1RCP1	5	5	210.78	A1RCP1|A1RCP1_ARTAT Heavy metal-associated domain protein OS=Arthrobacter aurescens (strain TC1) GN=AAur_pTC10131 PE=4 SV=1	1.10499e+07	1.91315e+07	1.24477e+07	1.72909e+07	1.50107e+07	2.10126e+07	7.08512e+06	1.17286e+07	1.46368e+07	1.36675e+07	1.10402e+07	2.37884e+07	1.34763e+07	1.72909e+07	7.79549e+06	1.74707e+07	4.0007e+06	7.43378e+06	1.20822e+07	1.42644e+07
A1RBA3	7	7	249.61	A1RBA3|A1RBA3_ARTAT Malate dehydrogenase (Oxaloacetate-decarboxylating) OS=Arthrobacter aurescens (strain TC1) GN=AAur_3836 PE=3 SV=1	1.67135e+06	1.88972e+06	5.34004e+06	5.3748e+06	4.82675e+06	8.76722e+06	4.65656e+06	3.26406e+06	8.16729e+06	7.98516e+06	1.66988e+06	2.34971e+06	5.78131e+06	5.3748e+06	2.50668e+06	7.28939e+06	2.62938e+06	2.06881e+06	6.74182e+06	8.33391e+06
A1RAS9	7	6	221.88	A1RAS9|A1RAS9_ARTAT Aminotransferase, class IV family OS=Arthrobacter aurescens (strain TC1) GN=AAur_3654 PE=3 SV=1	1.06734e+06	774924	2.87472e+06	2.80281e+06	2.59777e+06	2.16832e+06	373133	1.25359e+06	3.8982e+06	3.12504e+06	1.0664e+06	963552	3.11228e+06	2.80281e+06	1.3491e+06	1.80282e+06	210694	794544	3.21783e+06	3.26153e+06
A1R3U3	9	9	362.78	A1R3U3|A1R3U3_ARTAT Adenine deaminase OS=Arthrobacter aurescens (strain TC1) GN=add PE=1 SV=1	1.0193e+07	6.23377e+06	5.69388e+06	5.29656e+06	5.72748e+06	6.83994e+06	2.80484e+06	2.36725e+06	3.90753e+06	3.91819e+06	1.0184e+07	7.75116e+06	6.1644e+06	5.29656e+06	2.97446e+06	5.68698e+06	1.58379e+06	1.5004e+06	3.22553e+06	4.08932e+06
A1R5S7	5	5	191.19	A1R5S7|TRPC_ARTAT Indole-3-glycerol phosphate synthase OS=Arthrobacter aurescens (strain TC1) GN=trpC PE=3 SV=1	3.15397e+06	1.59911e+06	4.47656e+06	4.38929e+06	4.28539e+06	4.27569e+06	2.33648e+06	2.08273e+06	6.15628e+06	4.75192e+06	3.1512e+06	1.98836e+06	4.84649e+06	4.38929e+06	2.22554e+06	3.55497e+06	1.31932e+06	1.32006e+06	5.0818e+06	4.95945e+06
A1RD55	8	8	328.11	A1RD55|A1RD55_ARTAT Putative partitioning protein, parA-family OS=Arthrobacter aurescens (strain TC1) GN=AAur_pTC20001 PE=4 SV=1	1.01433e+07	7.63621e+06	7.86958e+06	7.10519e+06	5.90118e+06	6.61362e+06	3.80971e+06	7.98687e+06	1.07916e+07	8.66487e+06	1.01344e+07	9.49498e+06	8.51989e+06	7.10519e+06	3.06466e+06	5.49881e+06	2.1512e+06	5.06219e+06	8.9081e+06	9.04331e+06
A1R7C7	3	3	189.27	A1R7C7|A1R7C7_ARTAT Uncharacterized protein OS=Arthrobacter aurescens (strain TC1) GN=AAur_2410 PE=4 SV=1	1.37561e+07	7.3596e+06	9.22379e+06	3.17201e+07	2.77839e+07	2.13865e+07	6.27753e+06	1.27667e+07	1.75683e+07	1.37914e+07	1.3744e+07	9.15104e+06	9.986e+06	3.17201e+07	1.4429e+07	1.77815e+07	3.54468e+06	8.09173e+06	1.4502e+07	1.43937e+07
A1R727	10	9	523.3	A1R727|Y2300_ARTAT Probable transcriptional regulatory protein AAur_2300 OS=Arthrobacter aurescens (strain TC1) GN=AAur_2300 PE=3 SV=1	1.37767e+07	1.34193e+07	3.2814e+07	1.43706e+07	1.5706e+07	2.78643e+07	8.84058e+06	7.52532e+06	3.87949e+07	2.76172e+07	1.37646e+07	1.66857e+07	3.55256e+07	1.43706e+07	8.15659e+06	2.31674e+07	4.99194e+06	4.76966e+06	3.20239e+07	2.88234e+07
A1R8I7	3	3	152.2	A1R8I7|A1R8I7_ARTAT Putative transcriptional regulator, PadR family domain protein OS=Arthrobacter aurescens (strain TC1) GN=AAur_2839 PE=4 SV=1	1.09114e+07	6.49164e+06	8.93852e+06	1.12694e+07	1.02136e+07	1.00849e+07	8.6439e+06	1.30443e+07	1.15382e+07	9.76511e+06	1.09018e+07	8.0718e+06	9.67716e+06	1.12694e+07	5.30422e+06	8.38494e+06	4.88088e+06	8.26768e+06	9.52442e+06	1.01916e+07
A1R634	9	7	312.58	A1R634|A1R634_ARTAT Putative DJ-1/PfpI family protein OS=Arthrobacter aurescens (strain TC1) GN=AAur_1951 PE=4 SV=1	1.57986e+07	6.72732e+06	3.27695e+06	5.78593e+06	6.39566e+06	4.52681e+06	3.19221e+06	3.01427e+06	4.57404e+06	5.0919e+06	1.57847e+07	8.36485e+06	3.54774e+06	5.78593e+06	3.32146e+06	3.76376e+06	1.80252e+06	1.91049e+06	3.77572e+06	5.31429e+06
A1RAE6	5	5	150.45	A1RAE6|A1RAE6_ARTAT Anti-sigma factor antagonist OS=Arthrobacter aurescens (strain TC1) GN=AAur_3515 PE=3 SV=1	9.77725e+06	1.42237e+07	2.14891e+07	3.08917e+07	2.70472e+07	4.96723e+07	1.50861e+07	1.0438e+07	3.42419e+07	1.89425e+07	9.76866e+06	1.76859e+07	2.32648e+07	3.08917e+07	1.40465e+07	4.12994e+07	8.51857e+06	6.61575e+06	2.82655e+07	1.97698e+07
A1R8W5	8	8	210.33	A1R8W5|A1R8W5_ARTAT Aspartate aminotransferase OS=Arthrobacter aurescens (strain TC1) GN=AAur_2969 PE=3 SV=1	1.32888e+07	6.6566e+06	1.05324e+07	1.23746e+07	8.47314e+06	9.9607e+06	7.06546e+06	7.46199e+06	1.23742e+07	9.41427e+06	1.32771e+07	8.27692e+06	1.14027e+07	1.23746e+07	4.40036e+06	8.28169e+06	3.9896e+06	4.72952e+06	1.02144e+07	9.82543e+06
A1RCH9	4	4	134.18	A1RCH9|A1RCH9_ARTAT Ferredoxin OS=Arthrobacter aurescens (strain TC1) GN=AAur_pTC10067 PE=4 SV=1	2.55161e+07	1.58545e+07	1.73004e+07	5.5873e+07	5.1271e+07	6.72379e+07	1.85536e+07	2.01582e+07	3.48339e+07	2.78313e+07	2.54937e+07	1.97137e+07	1.87301e+07	5.5873e+07	2.66266e+07	5.59041e+07	1.04765e+07	1.27765e+07	2.87542e+07	2.90469e+07
A1RBD5	10	7	354.21	A1RBD5|A1RBD5_ARTAT Alanine dehydrogenase OS=Arthrobacter aurescens (strain TC1) GN=ald PE=3 SV=1	9.18593e+06	4.43567e+06	7.26487e+06	6.4699e+06	3.61747e+06	6.63422e+06	2.76543e+06	3.12443e+06	8.84644e+06	5.40497e+06	9.17786e+06	5.51537e+06	7.86521e+06	6.4699e+06	1.87866e+06	5.51594e+06	1.56153e+06	1.98031e+06	7.30243e+06	5.64103e+06
A1R7A4	9	9	425.73	A1R7A4|A1R7A4_ARTAT ATP-dependent Clp protease proteolytic subunit OS=Arthrobacter aurescens (strain TC1) GN=clpP PE=3 SV=1	1.3629e+07	7.23118e+06	1.52389e+07	1.61506e+07	9.35898e+06	1.47474e+07	5.25663e+06	8.86133e+06	1.87937e+07	1.64005e+07	1.3617e+07	8.99136e+06	1.64981e+07	1.61506e+07	4.8604e+06	1.22615e+07	2.96822e+06	5.61644e+06	1.55136e+07	1.71168e+07
A1R4U2	4	4	169.87	A1R4U2|A1R4U2_ARTAT Putative S4 domain protein OS=Arthrobacter aurescens (strain TC1) GN=AAur_1479 PE=4 SV=1	8.2972e+06	5.5099e+06	7.6634e+06	1.40361e+07	1.37387e+07	1.46222e+07	3.69478e+06	6.62028e+06	1.41925e+07	9.2125e+06	8.28991e+06	6.85109e+06	8.29667e+06	1.40361e+07	7.13492e+06	1.21574e+07	2.0863e+06	4.19603e+06	1.17154e+07	9.61486e+06
A1R2A8	10	10	316.98	A1R2A8|PURA_ARTAT Adenylosuccinate synthetase OS=Arthrobacter aurescens (strain TC1) GN=purA PE=3 SV=1	1.25815e+07	7.56026e+06	1.14811e+07	1.14667e+07	1.0446e+07	8.3341e+06	4.84465e+06	6.18708e+06	1.32208e+07	8.78332e+06	1.25704e+07	9.40054e+06	1.24299e+07	1.14667e+07	5.42491e+06	6.92928e+06	2.73559e+06	3.92147e+06	1.09133e+07	9.16693e+06
A1R6I7	10	10	331.3	A1R6I7|A1R6I7_ARTAT FeS assembly protein SufD OS=Arthrobacter aurescens (strain TC1) GN=sufD PE=4 SV=1	9.7065e+06	7.02783e+06	2.23726e+07	2.40679e+07	2.24857e+07	2.07411e+07	1.01422e+07	1.49155e+07	3.1322e+07	2.39816e+07	9.69797e+06	8.73851e+06	2.42214e+07	2.40679e+07	1.16775e+07	1.72449e+07	5.72691e+06	9.45367e+06	2.58552e+07	2.50289e+07
A1R5H9	9	9	404.88	A1R5H9|A1R5H9_ARTAT Glutamine synthetase OS=Arthrobacter aurescens (strain TC1) GN=glnA PE=3 SV=1	1.37812e+07	1.18367e+07	1.27666e+07	1.2166e+07	1.16715e+07	9.47161e+06	4.4296e+06	7.236e+06	1.68716e+07	1.55892e+07	1.37691e+07	1.47179e+07	1.38216e+07	1.2166e+07	6.06139e+06	7.87505e+06	2.50123e+06	4.58628e+06	1.39269e+07	1.62701e+07
A1R8P2	13	12	398.11	A1R8P2|A1R8P2_ARTAT Malto-oligosyltrehalose trehalohydrolase OS=Arthrobacter aurescens (strain TC1) GN=treZ PE=3 SV=1	1.07012e+07	1.09693e+07	3.42328e+06	5.43347e+06	5.90436e+06	3.0305e+06	4.68262e+06	3.1935e+06	5.73957e+06	6.11769e+06	1.06918e+07	1.36394e+07	3.70616e+06	5.43347e+06	3.06631e+06	2.51967e+06	2.6441e+06	2.02409e+06	4.73782e+06	6.38488e+06
A1R5M6	10	10	350.02	A1R5M6|A1R5M6_ARTAT Uncharacterized protein OS=Arthrobacter aurescens (strain TC1) GN=AAur_1779 PE=4 SV=1	4.59117e+06	3.56672e+06	8.07064e+06	7.70346e+06	7.2521e+06	5.38181e+06	4.22416e+06	4.65134e+06	1.03976e+07	9.05996e+06	4.58714e+06	4.43492e+06	8.73756e+06	7.70346e+06	3.76624e+06	4.47463e+06	2.38523e+06	2.94809e+06	8.58283e+06	9.45565e+06
A1R8C3	17	15	676.01	A1R8C3|A1R8C3_ARTAT Xaa-Pro aminopeptidase I OS=Arthrobacter aurescens (strain TC1) GN=pepP PE=3 SV=1	3.35181e+07	2.50717e+07	2.13097e+07	2.37828e+07	2.36949e+07	1.93158e+07	9.98911e+06	1.25447e+07	2.51414e+07	2.84776e+07	3.34886e+07	3.11745e+07	2.30706e+07	2.37828e+07	1.23055e+07	1.60599e+07	5.64047e+06	7.95099e+06	2.07534e+07	2.97213e+07
A1R5D0	5	5	194.55	A1R5D0|A1R5D0_ARTAT Putative FHA domain protein OS=Arthrobacter aurescens (strain TC1) GN=AAur_1681 PE=4 SV=1	2.8723e+07	1.53487e+07	2.48481e+07	3.48653e+07	3.71022e+07	4.95887e+07	1.29335e+07	1.65901e+07	3.6131e+07	2.67812e+07	2.86978e+07	1.90848e+07	2.69014e+07	3.48653e+07	1.92683e+07	4.12299e+07	7.30307e+06	1.05151e+07	2.98249e+07	2.79509e+07
A1R2S6	6	6	247.47	A1R2S6|A1R2S6_ARTAT Uncharacterized protein OS=Arthrobacter aurescens (strain TC1) GN=AAur_0737 PE=4 SV=1	9.36722e+06	3.05966e+06	4.69888e+06	6.29449e+06	6.19119e+06	3.2681e+06	4.03713e+06	2.44706e+06	5.78819e+06	6.33817e+06	9.35899e+06	3.80443e+06	5.08717e+06	6.29449e+06	3.21528e+06	2.71722e+06	2.27962e+06	1.55098e+06	4.77795e+06	6.61499e+06
A1R8Q1	9	9	379.25	A1R8Q1|RS9_ARTAT 30S ribosomal protein S9 OS=Arthrobacter aurescens (strain TC1) GN=rpsI PE=3 SV=1	3.05719e+07	1.70539e+07	7.06853e+07	2.09091e+07	2.59956e+07	3.04186e+07	2.14322e+07	1.61691e+07	1.03475e+08	8.56671e+07	3.0545e+07	2.1205e+07	7.65264e+07	2.09091e+07	1.35003e+07	2.52911e+07	1.21019e+07	1.02482e+07	8.54155e+07	8.94086e+07
A1R5E3	6	6	201.15	A1R5E3|A1R5E3_ARTAT Putative LysM domain protein OS=Arthrobacter aurescens (strain TC1) GN=AAur_1695 PE=4 SV=1	1.83617e+06	2.41867e+06	2.39467e+06	1.36414e+06	1.67978e+06	3.05543e+06	1.09822e+06	632346	4.19926e+06	1.5113e+06	1.83456e+06	3.0074e+06	2.59256e+06	1.36414e+06	872359	2.5404e+06	620125	400790	3.46634e+06	1.5773e+06
A1RBA6	7	6	227.64	A1RBA6|A1RBA6_ARTAT FG-GAP repeat domain protein OS=Arthrobacter aurescens (strain TC1) GN=AAur_3840 PE=4 SV=1	2.01981e+06	1.87394e+06	7.08651e+06	1.20406e+06	2.45614e+06	4.97881e+06	984637	1.80141e+06	2.1779e+06	1.25138e+06	2.01804e+06	2.33009e+06	7.67211e+06	1.20406e+06	1.27555e+06	4.13957e+06	555987	1.14176e+06	1.79778e+06	1.30604e+06
A1R2Y8	5	5	201.94	A1R2Y8|A1R2Y8_ARTAT Uncharacterized protein OS=Arthrobacter aurescens (strain TC1) GN=AAur_0801 PE=4 SV=1	2.46895e+06	655185	381633	787094	788480	4.2855e+06	1.70361e+06	1.07227e+06	531609	748694	2.46678e+06	814667	413169	787094	409482	3.56312e+06	961964	679623	438825	781393
A1RAR5	5	5	200.63	A1RAR5|A1RAR5_ARTAT Putative DGPF domain protein OS=Arthrobacter aurescens (strain TC1) GN=AAur_3639 PE=4 SV=1	1.2479e+06	1.13732e+06	4.90837e+06	1.00151e+07	7.70618e+06	1.02139e+07	1.31078e+06	2.02268e+06	4.10581e+06	3.3352e+06	1.24681e+06	1.41416e+06	5.31398e+06	1.00151e+07	4.00205e+06	8.49218e+06	740146	1.282e+06	3.38921e+06	3.48087e+06
A1R333	6	6	207.98	A1R333|A1R333_ARTAT Uncharacterized protein OS=Arthrobacter aurescens (strain TC1) GN=AAur_0850 PE=4 SV=1	1.24942e+07	8.9605e+06	1.58204e+07	1.55527e+07	1.47811e+07	2.00036e+07	1.104e+07	1.06106e+07	1.26259e+07	1.1516e+07	1.24832e+07	1.11416e+07	1.71277e+07	1.55527e+07	7.67626e+06	1.66317e+07	6.23388e+06	6.72518e+06	1.04223e+07	1.20189e+07
A1RAT8	6	6	249.17	A1RAT8|A1RAT8_ARTAT Uncharacterized protein OS=Arthrobacter aurescens (strain TC1) GN=AAur_3663 PE=4 SV=1	7.39785e+06	6.74413e+06	1.1324e+07	2.84257e+07	3.48031e+07	4.60177e+07	1.23102e+07	1.01353e+07	1.93323e+07	2.1826e+07	7.39135e+06	8.38576e+06	1.22598e+07	2.84257e+07	1.80743e+07	3.82608e+07	6.9511e+06	6.42389e+06	1.59581e+07	2.27792e+07
A1R8S7	6	6	270.24	A1R8S7|A1R8S7_ARTAT 50S ribosomal protein L15 OS=Arthrobacter aurescens (strain TC1) GN=rplO PE=3 SV=1	1.61782e+07	1.23678e+07	1.74446e+07	1.39137e+07	1.19105e+07	1.80395e+07	1.0062e+07	9.96087e+06	2.81296e+07	1.95014e+07	1.6164e+07	1.53783e+07	1.88862e+07	1.39137e+07	6.18551e+06	1.49987e+07	5.68166e+06	6.31334e+06	2.322e+07	2.03532e+07
A1R952	10	10	458.38	A1R952|A1R952_ARTAT Zn-dependent alcohol dehydrogenase OS=Arthrobacter aurescens (strain TC1) GN=adhA PE=3 SV=1	2.82734e+07	2.29327e+07	3.28207e+07	4.89932e+07	4.42519e+07	3.29677e+07	1.12945e+07	1.84314e+07	5.70684e+07	5.36129e+07	2.82486e+07	2.85149e+07	3.55328e+07	4.89932e+07	2.29814e+07	2.74106e+07	6.37756e+06	1.16821e+07	4.7108e+07	5.59545e+07
A1R7L5	10	10	392.61	A1R7L5|A1R7L5_ARTAT Methionine--tRNA ligase OS=Arthrobacter aurescens (strain TC1) GN=metG PE=3 SV=1	5.99337e+06	2.77754e+06	6.503e+06	6.35325e+06	4.62281e+06	4.41685e+06	2.80581e+06	3.47223e+06	7.21411e+06	5.52e+06	5.98811e+06	3.45363e+06	7.04038e+06	6.35325e+06	2.40077e+06	3.67233e+06	1.58433e+06	2.20075e+06	5.955e+06	5.76108e+06
A1R6Z6	12	12	440.37	A1R6Z6|A1R6Z6_ARTAT Dihydroorotase OS=Arthrobacter aurescens (strain TC1) GN=pyrC PE=3 SV=1	1.52812e+07	1.11968e+07	2.00863e+07	1.29646e+07	1.19121e+07	1.14875e+07	6.69464e+06	7.56098e+06	1.48022e+07	1.22525e+07	1.52678e+07	1.39222e+07	2.17462e+07	1.29646e+07	6.18632e+06	9.55117e+06	3.78021e+06	4.79226e+06	1.22187e+07	1.27876e+07
A1R5D6	19	18	609.01	A1R5D6|A1R5D6_ARTAT Putative long-chain-fatty-acid-CoA ligase OS=Arthrobacter aurescens (strain TC1) GN=AAur_1687 PE=4 SV=1	2.51669e+07	2.07503e+07	3.20471e+07	2.0357e+07	1.76901e+07	1.59596e+07	9.38654e+06	1.29699e+07	3.06194e+07	2.09467e+07	2.51448e+07	2.58012e+07	3.46953e+07	2.0357e+07	9.18702e+06	1.32694e+07	5.30023e+06	8.22052e+06	2.52752e+07	2.18616e+07
A1R4W2	7	7	249.42	A1R4W2|RRF_ARTAT Ribosome-recycling factor OS=Arthrobacter aurescens (strain TC1) GN=frr PE=3 SV=1	3.40168e+07	1.34197e+07	4.4375e+07	2.45492e+07	2.4923e+07	1.7236e+07	1.105e+07	1.16283e+07	5.00908e+07	2.30846e+07	3.39869e+07	1.66863e+07	4.80419e+07	2.45492e+07	1.29433e+07	1.43306e+07	6.23954e+06	7.3702e+06	4.13482e+07	2.40928e+07
A1R7K9	11	11	431.65	A1R7K9|A1R7K9_ARTAT Branched-chain-amino-acid aminotransferase OS=Arthrobacter aurescens (strain TC1) GN=ilvE PE=3 SV=1	3.01709e+07	1.36105e+07	3.99146e+07	4.07185e+07	4.21617e+07	3.17771e+07	2.79359e+07	3.13734e+07	5.10669e+07	4.26478e+07	3.01444e+07	1.69235e+07	4.3213e+07	4.07185e+07	2.18959e+07	2.64206e+07	1.57744e+07	1.98849e+07	4.2154e+07	4.45104e+07
A1R2Q8	6	6	244.25	A1R2Q8|A1R2Q8_ARTAT Putative sugar phosphate isomerase/epimerase OS=Arthrobacter aurescens (strain TC1) GN=AAur_0718 PE=4 SV=1	7.85515e+06	5.39944e+06	6.54516e+06	8.54713e+06	7.9605e+06	8.65768e+06	4.32208e+06	3.1237e+06	7.64017e+06	8.37939e+06	7.84824e+06	6.71374e+06	7.08602e+06	8.54713e+06	4.13413e+06	7.19831e+06	2.44052e+06	1.97985e+06	6.3067e+06	8.74535e+06
A1R5I6	5	4	169.03	A1R5I6|A1R5I6_ARTAT Putative lipoprotein OS=Arthrobacter aurescens (strain TC1) GN=AAur_1738 PE=4 SV=1	5.82958e+06	2.14109e+06	2.35271e+06	1.21339e+06	903632	1.4578e+06	1.16081e+06	771394	1.35822e+06	895936	5.82446e+06	2.66226e+06	2.54713e+06	1.21339e+06	469284	1.21207e+06	655466	488921	1.12117e+06	935066
A1R8W1	9	9	441.6	A1R8W1|RL1_ARTAT 50S ribosomal protein L1 OS=Arthrobacter aurescens (strain TC1) GN=rplA PE=3 SV=1	1.70729e+07	9.94192e+06	3.1732e+07	2.87159e+07	1.94789e+07	2.92988e+07	8.20753e+06	1.05741e+07	5.68942e+07	2.45995e+07	1.70579e+07	1.23619e+07	3.43542e+07	2.87159e+07	1.0116e+07	2.43601e+07	4.63448e+06	6.70202e+06	4.69642e+07	2.56738e+07
A1R3Y9	15	15	470.81	A1R3Y9|A1R3Y9_ARTAT Uncharacterized protein OS=Arthrobacter aurescens (strain TC1) GN=AAur_1165 PE=4 SV=1	1.28669e+07	1.0359e+07	1.79663e+07	1.64782e+07	1.63998e+07	1.72846e+07	1.22087e+07	1.1674e+07	2.50069e+07	1.79139e+07	1.28556e+07	1.28806e+07	1.94509e+07	1.64782e+07	8.51691e+06	1.4371e+07	6.89382e+06	7.39916e+06	2.06423e+07	1.86963e+07
A1R7W5	8	7	284.44	A1R7W5|A1R7W5_ARTAT Peptide chain release factor 1 OS=Arthrobacter aurescens (strain TC1) GN=prfA PE=3 SV=1	7.92474e+06	3.92074e+06	9.59977e+06	2.69772e+07	2.06903e+07	3.83134e+07	3.74381e+06	4.29703e+06	1.21784e+07	1.46791e+07	7.91778e+06	4.87511e+06	1.03931e+07	2.69772e+07	1.07451e+07	3.18552e+07	2.11399e+06	2.72352e+06	1.00529e+07	1.53202e+07
A1R2K0	2	2	115.92	A1R2K0|A1R2K0_ARTAT Uncharacterized protein OS=Arthrobacter aurescens (strain TC1) GN=AAur_0657 PE=4 SV=1	4.24655e+06	2.21857e+06	4.2506e+06	1.56775e+07	1.31582e+07	2.00772e+07	4.71656e+06	3.80684e+06	1.0481e+07	6.91936e+06	4.24282e+06	2.75861e+06	4.60185e+06	1.56775e+07	6.83344e+06	1.6693e+07	2.66327e+06	2.41283e+06	8.6517e+06	7.22156e+06
A1RDM7	24	14	934.55	A1RDM7|A1RDM7_ARTAT Acetyl-coenzyme A synthetase OS=Arthrobacter aurescens (strain TC1) GN=acsA PE=3 SV=1	1.38693e+07	1.02364e+07	5.63334e+07	4.54944e+07	3.84809e+07	3.81816e+07	1.10583e+07	7.84923e+07	6.61667e+07	4.62809e+07	1.38571e+07	1.27281e+07	6.09885e+07	4.54944e+07	1.99843e+07	3.17456e+07	6.24421e+06	4.97496e+07	5.46184e+07	4.83022e+07
A1R9K0	8	8	262.6	A1R9K0|A1R9K0_ARTAT Putative lipoprotein OS=Arthrobacter aurescens (strain TC1) GN=AAur_3215 PE=4 SV=1	6.7646e+06	2.16383e+07	8.38248e+06	6.13113e+06	5.54858e+06	7.65792e+06	7.02773e+06	3.64203e+06	8.26858e+06	5.51809e+06	6.75866e+06	2.69053e+07	9.07517e+06	6.13113e+06	2.88155e+06	6.36708e+06	3.9683e+06	2.30837e+06	6.82543e+06	5.75909e+06
A1R7D6	18	17	595.95	A1R7D6|A1R7D6_ARTAT 6-phosphogluconate dehydrogenase, decarboxylating OS=Arthrobacter aurescens (strain TC1) GN=gnd PE=3 SV=1	2.0248e+07	1.19475e+07	3.02974e+07	1.50944e+07	1.40772e+07	1.61315e+07	8.26939e+06	8.59471e+06	1.99793e+07	1.52927e+07	2.02302e+07	1.48557e+07	3.2801e+07	1.50944e+07	7.3107e+06	1.34124e+07	4.66941e+06	5.44745e+06	1.64923e+07	1.59606e+07
A1RD10	9	9	271.65	A1RD10|A1RD10_ARTAT Aromatic-ring hydroxylating dioxygenase alpha-subunit OS=Arthrobacter aurescens (strain TC1) GN=AAur_pTC10253 PE=4 SV=1	7.00905e+06	5.2111e+06	5.88053e+06	5.74445e+06	5.21934e+06	3.38649e+06	2.03318e+06	2.79347e+06	4.97588e+06	5.63354e+06	7.0029e+06	6.47956e+06	6.36647e+06	5.74445e+06	2.71056e+06	2.81565e+06	1.14806e+06	1.77055e+06	4.10742e+06	5.87958e+06
A1RC70	8	8	301.27	A1RC70|RS6_ARTAT 30S ribosomal protein S6 OS=Arthrobacter aurescens (strain TC1) GN=rpsF PE=3 SV=1	1.33613e+08	8.01127e+07	1.33484e+08	1.42246e+08	1.17762e+08	2.61586e+08	3.73317e+07	5.61522e+07	1.63919e+08	9.99058e+07	1.33496e+08	9.96134e+07	1.44515e+08	1.42246e+08	6.11575e+07	2.17492e+08	2.10798e+07	3.55901e+07	1.35309e+08	1.04269e+08
A1R9D9	5	5	206.03	A1R9D9|A1R9D9_ARTAT Uncharacterized protein OS=Arthrobacter aurescens (strain TC1) GN=AAur_3151 PE=4 SV=1	1.3362e+07	8.09455e+06	5.8583e+06	2.59888e+07	2.92579e+07	2.7055e+07	9.14474e+06	8.64715e+06	1.23736e+07	1.27586e+07	1.33503e+07	1.00649e+07	6.3424e+06	2.59888e+07	1.51945e+07	2.24945e+07	5.16369e+06	5.48069e+06	1.0214e+07	1.33159e+07
A1R8A3	9	9	307.5	A1R8A3|A1R8A3_ARTAT Putative chlorite dismutase family protein OS=Arthrobacter aurescens (strain TC1) GN=AAur_2753 PE=4 SV=1	1.75291e+07	1.33487e+07	8.32951e+06	1.03868e+07	6.62737e+06	9.21011e+06	6.3589e+06	5.5495e+06	9.54559e+06	8.18728e+06	1.75137e+07	1.65979e+07	9.01782e+06	1.03868e+07	3.4418e+06	7.65762e+06	3.59063e+06	3.51736e+06	7.87956e+06	8.54485e+06
A1R793	6	6	202.25	A1R793|A1R793_ARTAT Nucleoside diphosphate kinase OS=Arthrobacter aurescens (strain TC1) GN=ndk PE=3 SV=1	2.11617e+07	1.116e+07	2.61693e+07	4.13208e+07	2.69717e+07	4.5616e+07	1.8143e+07	1.58239e+07	4.45316e+07	2.67627e+07	2.11431e+07	1.38766e+07	2.83318e+07	4.13208e+07	1.40072e+07	3.79268e+07	1.02446e+07	1.00294e+07	3.67593e+07	2.79315e+07
A1R383	10	10	264.24	A1R383|SYC_ARTAT Cysteine--tRNA ligase OS=Arthrobacter aurescens (strain TC1) GN=cysS PE=3 SV=1	2.96843e+06	1.9255e+06	3.45965e+06	4.38769e+06	3.71999e+06	4.39514e+06	1.4e+06	3.14413e+06	5.43499e+06	4.54259e+06	2.96583e+06	2.3942e+06	3.74554e+06	4.38769e+06	1.9319e+06	3.65429e+06	790526	1.99279e+06	4.4864e+06	4.74098e+06
A1RBG2	12	11	366.12	A1RBG2|A1RBG2_ARTAT Adenylosuccinate lyase OS=Arthrobacter aurescens (strain TC1) GN=purB PE=3 SV=1	1.96961e+07	1.03087e+07	1.714e+07	1.88184e+07	1.60729e+07	1.85024e+07	9.87233e+06	1.5013e+07	2.07134e+07	1.60572e+07	1.96788e+07	1.2818e+07	1.85564e+07	1.88184e+07	8.34713e+06	1.53836e+07	5.57453e+06	9.51544e+06	1.70982e+07	1.67585e+07
A1R7F1	5	5	251.94	A1R7F1|A1R7F1_ARTAT Putative [acyl-carrier-protein] S-malonyltransferase OS=Arthrobacter aurescens (strain TC1) GN=AAur_2435 PE=4 SV=1	5.65548e+06	1.68033e+06	5.97989e+06	5.65304e+06	4.20298e+06	4.12878e+06	2.32555e+06	2.55365e+06	9.33874e+06	7.45015e+06	5.65051e+06	2.08934e+06	6.47405e+06	5.65304e+06	2.18274e+06	3.43282e+06	1.31315e+06	1.61854e+06	7.70881e+06	7.77554e+06
A1R833	9	8	277.95	A1R833|A1R833_ARTAT Putative acetyltransferase OS=Arthrobacter aurescens (strain TC1) GN=AAur_2679 PE=4 SV=1	1.28671e+07	5.67786e+06	9.902e+06	1.47247e+07	1.08723e+07	1.06638e+07	6.07699e+06	8.01597e+06	1.45339e+07	1.35569e+07	1.28558e+07	7.05994e+06	1.07203e+07	1.47247e+07	5.64631e+06	8.86627e+06	3.43145e+06	5.08064e+06	1.19973e+07	1.4149e+07
A1R4T5	6	6	194.14	A1R4T5|A1R4T5_ARTAT Uncharacterized protein OS=Arthrobacter aurescens (strain TC1) GN=AAur_1473 PE=4 SV=1	8.90117e+06	1.23601e+07	1.48692e+07	1.61939e+07	1.47078e+07	1.69474e+07	5.49315e+06	9.8145e+06	1.88445e+07	1.60937e+07	8.89335e+06	1.53687e+07	1.60979e+07	1.61939e+07	7.63821e+06	1.40907e+07	3.10178e+06	6.22057e+06	1.55555e+07	1.67966e+07
A1RA40	13	10	395.97	A1RA40|A1RA40_ARTAT Malate synthase OS=Arthrobacter aurescens (strain TC1) GN=aceB PE=3 SV=1	1.48429e+07	8.12583e+06	1.19195e+07	9.92372e+06	8.99089e+06	8.42565e+06	6.10055e+06	6.67467e+06	1.2901e+07	9.05635e+06	1.48298e+07	1.01038e+07	1.29044e+07	9.92372e+06	4.66925e+06	7.0054e+06	3.44475e+06	4.2305e+06	1.06493e+07	9.45188e+06
A1R955	16	14	510.29	A1R955|A1R955_ARTAT Putative ferredoxin/ferredoxin-NADP reductase OS=Arthrobacter aurescens (strain TC1) GN=AAur_3066 PE=4 SV=1	1.32271e+07	6.90155e+06	1.17208e+07	1.19468e+07	1.09333e+07	6.91603e+06	5.02816e+06	8.61578e+06	1.32112e+07	1.19421e+07	1.32155e+07	8.58149e+06	1.26894e+07	1.19468e+07	5.67802e+06	5.75024e+06	2.83921e+06	5.46081e+06	1.09054e+07	1.24637e+07
A1RA03	10	10	414.65	A1RA03|A1RA03_ARTAT Penicillin-binding protein OS=Arthrobacter aurescens (strain TC1) GN=AAur_3369 PE=4 SV=1	9.33123e+06	9.01798e+06	7.43811e+06	6.96386e+06	5.07438e+06	1.27653e+07	3.45058e+06	4.49567e+06	7.21258e+06	7.23096e+06	9.32303e+06	1.12131e+07	8.05276e+06	6.96386e+06	2.63528e+06	1.06135e+07	1.94841e+06	2.84942e+06	5.95374e+06	7.54677e+06
A1R799	19	19	577.71	A1R799|A1R799_ARTAT Valine--tRNA ligase OS=Arthrobacter aurescens (strain TC1) GN=valS PE=3 SV=1	1.18214e+07	6.58842e+06	1.45291e+07	1.28611e+07	1.07582e+07	1.05445e+07	4.06662e+06	1.07245e+07	1.8212e+07	1.22143e+07	1.18111e+07	8.19215e+06	1.57298e+07	1.28611e+07	5.58707e+06	8.76705e+06	2.29627e+06	6.79732e+06	1.50334e+07	1.27477e+07
A1RBF7	9	9	349.91	A1RBF7|A1RBF7_ARTAT Pyruvate dehydrogenase E1 component, beta subunit OS=Arthrobacter aurescens (strain TC1) GN=AAur_3892 PE=4 SV=1	5.13774e+07	5.15122e+07	5.77604e+07	5.97892e+07	1.07232e+08	7.28555e+07	1.35866e+08	8.70196e+07	8.15085e+07	6.79086e+07	5.13323e+07	6.40511e+07	6.25334e+07	5.97892e+07	5.5689e+07	6.05748e+07	7.67182e+07	5.51543e+07	6.72825e+07	7.08745e+07
A1R8G0	8	8	213.5	A1R8G0|A1R8G0_ARTAT Putative polyphosphate kinase 2 family protein OS=Arthrobacter aurescens (strain TC1) GN=AAur_2811 PE=1 SV=1	9.32766e+06	7.40239e+06	5.71254e+06	7.26286e+06	6.49711e+06	6.02491e+06	7.76865e+06	6.26255e+06	7.70063e+06	5.68649e+06	9.31946e+06	9.20424e+06	6.1846e+06	7.26286e+06	3.37415e+06	5.00933e+06	4.38666e+06	3.9693e+06	6.35661e+06	5.93485e+06
A1R8U4	6	6	207.84	A1R8U4|A1R8U4_ARTAT 50S ribosomal protein L4 OS=Arthrobacter aurescens (strain TC1) GN=rplD PE=3 SV=1	8.68293e+06	9.67602e+06	2.2896e+07	1.31301e+07	1.21089e+07	2.18394e+07	1.33653e+07	9.24496e+06	3.29308e+07	2.00341e+07	8.6753e+06	1.20313e+07	2.4788e+07	1.31301e+07	6.28854e+06	1.8158e+07	7.5469e+06	5.85959e+06	2.71832e+07	2.0909e+07
A1R5E9	8	7	209.79	A1R5E9|MRAZ_ARTAT Transcriptional regulator MraZ OS=Arthrobacter aurescens (strain TC1) GN=mraZ PE=3 SV=1	3.43403e+07	3.19804e+07	8.46692e+06	8.17659e+06	9.25135e+06	6.97724e+06	2.41813e+07	1.92634e+07	6.83955e+06	8.08876e+06	3.43101e+07	3.97649e+07	9.16659e+06	8.17659e+06	4.80451e+06	5.80114e+06	1.36542e+07	1.22094e+07	5.64582e+06	8.44204e+06
A1R5K5	8	8	272.08	A1R5K5|A1R5K5_ARTAT Probable cytosol aminopeptidase OS=Arthrobacter aurescens (strain TC1) GN=pepA PE=3 SV=1	7.57615e+06	6.00314e+06	6.21419e+06	5.6384e+06	4.22699e+06	7.86987e+06	6.19168e+06	6.25095e+06	7.20812e+06	4.88483e+06	7.56949e+06	7.4644e+06	6.7277e+06	5.6384e+06	2.19521e+06	6.5433e+06	3.49621e+06	3.96195e+06	5.95006e+06	5.09817e+06
A1R0Y7	6	6	169.18	A1R0Y7|A1R0Y7_ARTAT D-isomer specific 2-hydroxyacid dehydrogenase family protein OS=Arthrobacter aurescens (strain TC1) GN=AAur_0069 PE=3 SV=1	4.66507e+06	4.71327e+06	1.97351e+06	2.67942e+06	1.52106e+06	1.26236e+06	1.34996e+06	830050	2.8416e+06	2.14661e+06	4.66097e+06	5.86055e+06	2.13659e+06	2.67942e+06	789933	1.04957e+06	762273	526098	2.34565e+06	2.24036e+06
A1R7X6	8	8	318.71	A1R7X6|A1R7X6_ARTAT Putative thermolysin metallopeptidase OS=Arthrobacter aurescens (strain TC1) GN=AAur_2619 PE=4 SV=1	1.5771e+07	1.62504e+07	1.54758e+07	1.76019e+07	1.57849e+07	1.82626e+07	9.7272e+06	1.00241e+07	2.05474e+07	1.94961e+07	1.57571e+07	2.0206e+07	1.67547e+07	1.76019e+07	8.19757e+06	1.51842e+07	5.49258e+06	6.35341e+06	1.69612e+07	2.03476e+07
A1RCQ1	7	7	202.13	A1RCQ1|A1RCQ1_ARTAT Uncharacterized protein OS=Arthrobacter aurescens (strain TC1) GN=AAur_pTC10141 PE=4 SV=1	1.40667e+07	8.69218e+06	2.79557e+07	2.21945e+07	2.32668e+07	2.93405e+07	1.09647e+07	9.02475e+06	4.6633e+07	1.77972e+07	1.40544e+07	1.0808e+07	3.02658e+07	2.21945e+07	1.20832e+07	2.43947e+07	6.19136e+06	5.72002e+06	3.84939e+07	1.85745e+07
A1R6U4	9	7	267.01	A1R6U4|A1R6U4_ARTAT Cytochrome C oxidase subunit II OS=Arthrobacter aurescens (strain TC1) GN=AAur_2215 PE=4 SV=1	1.40908e+07	7.81712e+06	2.17925e+07	2.73182e+07	2.18279e+07	2.54578e+07	1.12182e+07	1.02879e+07	2.3169e+07	2.15343e+07	1.40784e+07	9.71993e+06	2.35933e+07	2.73182e+07	1.13359e+07	2.11665e+07	6.33449e+06	6.5206e+06	1.91252e+07	2.24748e+07
A1R8T3	9	9	307	A1R8T3|RL5_ARTAT 50S ribosomal protein L5 OS=Arthrobacter aurescens (strain TC1) GN=rplE PE=3 SV=1	1.3871e+07	1.33881e+07	3.11558e+07	2.36616e+07	2.2215e+07	1.93014e+07	1.37846e+07	1.67001e+07	3.99698e+07	2.30886e+07	1.38588e+07	1.66469e+07	3.37303e+07	2.36616e+07	1.1537e+07	1.60479e+07	7.78365e+06	1.05848e+07	3.29937e+07	2.4097e+07
A1RB17	5	5	246.11	A1RB17|A1RB17_ARTAT DNA-binding protein HU OS=Arthrobacter aurescens (strain TC1) GN=hup PE=3 SV=1	2.93847e+07	2.63517e+07	6.60851e+07	5.86004e+07	4.9832e+07	4.69984e+07	3.68604e+07	2.73163e+07	8.66082e+07	6.07604e+07	2.93589e+07	3.27661e+07	7.15461e+07	5.86004e+07	2.58793e+07	3.90762e+07	2.08137e+07	1.73134e+07	7.14921e+07	6.34141e+07
A1R154	13	12	411.97	A1R154|A1R154_ARTAT ATP-dependent zinc metalloprotease FtsH OS=Arthrobacter aurescens (strain TC1) GN=ftsH PE=3 SV=1	8.34634e+06	5.55016e+06	1.96556e+07	1.14024e+07	1.04071e+07	9.20559e+06	7.28214e+06	7.25128e+06	1.90937e+07	1.37988e+07	8.33901e+06	6.90115e+06	2.12798e+07	1.14024e+07	5.40473e+06	7.65387e+06	4.11195e+06	4.59597e+06	1.57612e+07	1.44014e+07
A1R6Q8	6	6	227.83	A1R6Q8|PSA_ARTAT Proteasome subunit alpha OS=Arthrobacter aurescens (strain TC1) GN=prcA PE=3 SV=2	1.1288e+07	7.56377e+06	6.27672e+06	7.34079e+06	6.62352e+06	6.49073e+06	4.06425e+06	4.75966e+06	8.90523e+06	8.56549e+06	1.12781e+07	9.40491e+06	6.7954e+06	7.34079e+06	3.4398e+06	5.39663e+06	2.29493e+06	3.01674e+06	7.35097e+06	8.93958e+06
A1R5V4	4	4	102.41	A1R5V4|A1R5V4_ARTAT Glutathione-independent formaldehyde dehydrogenase OS=Arthrobacter aurescens (strain TC1) GN=fdhA PE=4 SV=1	4.55764e+06	719862	354990	459401	291344	359472	767182	460985	426865	674247	4.55364e+06	895087	384325	459401	151304	298878	433199	292179	352362	703694
A1R7T8	4	4	185.47	A1R7T8|A1R7T8_ARTAT Glucosamine-6-phosphate deaminase OS=Arthrobacter aurescens (strain TC1) GN=nagB PE=3 SV=1	4.39099e+06	2.05452e+06	5.60818e+06	7.59846e+06	6.74347e+06	3.78471e+06	1.07794e+07	8.61823e+06	1.05856e+07	1.37775e+07	4.38713e+06	2.55461e+06	6.07162e+06	7.59846e+06	3.50209e+06	3.14675e+06	6.08674e+06	5.46236e+06	8.73804e+06	1.43792e+07
A1R575	6	6	227.9	A1R575|A1R575_ARTAT Uncharacterized protein OS=Arthrobacter aurescens (strain TC1) GN=AAur_1620 PE=4 SV=1	9.10144e+06	7.98086e+06	3.20125e+06	2.96089e+06	1.47319e+06	2.76085e+06	2.74145e+06	1.9235e+06	1.89787e+06	1.60049e+06	9.09345e+06	9.92352e+06	3.46579e+06	2.96089e+06	765071	2.29547e+06	1.548e+06	1.21915e+06	1.56663e+06	1.67039e+06
A1R100	8	8	312.4	A1R100|A1R100_ARTAT Intracellular protease, PfpI family OS=Arthrobacter aurescens (strain TC1) GN=AAur_0082 PE=4 SV=1	1.32369e+07	6.65707e+06	3.86012e+06	6.30202e+06	6.31996e+06	9.54706e+06	4.81217e+06	3.22365e+06	3.69731e+06	3.87102e+06	1.32252e+07	8.2775e+06	4.1791e+06	6.30202e+06	3.28215e+06	7.93778e+06	2.71725e+06	2.0432e+06	3.05201e+06	4.04009e+06
A1R8K7	5	5	170.44	A1R8K7|A1R8K7_ARTAT PTS system, IIA component OS=Arthrobacter aurescens (strain TC1) GN=AAur_2860 PE=4 SV=1	2.50324e+06	1.0536e+06	1.70255e+06	2.04814e+06	1.71968e+06	3.02233e+06	1.01011e+06	839077	2.09337e+06	1.89782e+06	2.50105e+06	1.31006e+06	1.84325e+06	2.04814e+06	893084	2.51288e+06	570373	531819	1.728e+06	1.98071e+06
A1RBC7	2	1	102.74	A1RBC7|A1RBC7_ARTAT Phosphocarrier protein HPr OS=Arthrobacter aurescens (strain TC1) GN=AAur_3862 PE=4 SV=1	1.02332e+07	1.05365e+07	7.70175e+06	1.90115e+07	1.98665e+07	1.56665e+07	1.00252e+07	8.80879e+06	1.21953e+07	1.10556e+07	1.02242e+07	1.31012e+07	8.33819e+06	1.90115e+07	1.03173e+07	1.30257e+07	5.66088e+06	5.58314e+06	1.00668e+07	1.15385e+07
A1R743	5	5	174.69	A1R743|A1R743_ARTAT Metallo-beta-lactamase superfamily protein OS=Arthrobacter aurescens (strain TC1) GN=AAur_2318 PE=4 SV=1	2.23989e+06	832815	2.63665e+06	3.15397e+06	4.38479e+06	3.10762e+06	1.67001e+06	2.63631e+06	3.00822e+06	3.90004e+06	2.23792e+06	1.03553e+06	2.85453e+06	3.15397e+06	2.27715e+06	2.58379e+06	942993	1.67093e+06	2.48318e+06	4.07037e+06
A1R328	10	10	434.56	A1R328|A1R328_ARTAT Putative glyoxalase family protein OS=Arthrobacter aurescens (strain TC1) GN=AAur_0844 PE=4 SV=1	1.52586e+07	7.77392e+06	1.3204e+07	3.2026e+07	3.01645e+07	3.90808e+07	1.0823e+07	1.1708e+07	1.79734e+07	2.33136e+07	1.52452e+07	9.66621e+06	1.42951e+07	3.2026e+07	1.56654e+07	3.24932e+07	6.11133e+06	7.42072e+06	1.48364e+07	2.43318e+07
A1R905	15	13	408.56	A1R905|A1R905_ARTAT Putative alpha glucosidase OS=Arthrobacter aurescens (strain TC1) GN=AAur_3011 PE=4 SV=1	4.0738e+06	3.40386e+06	9.8999e+06	1.45278e+07	1.49964e+07	7.38129e+06	5.89025e+06	8.12935e+06	1.64405e+07	1.44044e+07	4.07022e+06	4.23242e+06	1.0718e+07	1.45278e+07	7.78809e+06	6.13707e+06	3.326e+06	5.1525e+06	1.35711e+07	1.50335e+07
A1R935	3	3	148.98	A1R935|A1R935_ARTAT Putative antibiotic biosynthesis monooxygenase domain protein OS=Arthrobacter aurescens (strain TC1) GN=AAur_3044 PE=4 SV=1	3.27456e+06	3.56632e+06	4.35354e+06	9.55958e+06	8.48139e+06	1.1194e+07	2.57003e+06	3.10509e+06	4.65184e+06	4.88789e+06	3.27168e+06	4.43442e+06	4.71329e+06	9.55958e+06	4.40464e+06	9.30709e+06	1.4512e+06	1.96805e+06	3.83993e+06	5.10136e+06
A1R6T4	4	4	183.61	A1R6T4|A1R6T4_ARTAT Putative transcription regulator protein OS=Arthrobacter aurescens (strain TC1) GN=AAur_2205 PE=4 SV=1	3.63147e+06	1.74687e+06	8.16792e+06	8.48298e+06	7.14639e+06	1.23843e+07	5.91751e+06	4.34142e+06	7.7515e+06	4.51467e+06	3.62828e+06	2.17209e+06	8.84289e+06	8.48298e+06	3.71134e+06	1.02968e+07	3.34139e+06	2.75165e+06	6.3986e+06	4.71184e+06
A1RDL8	12	12	428.15	A1RDL8|A1RDL8_ARTAT Creatinine amidohydrolase OS=Arthrobacter aurescens (strain TC1) GN=AAur_pTC20179 PE=4 SV=1	2.20124e+07	3.44314e+07	2.47492e+07	2.1633e+07	2.03632e+07	2.10054e+07	1.59839e+07	1.65002e+07	2.30211e+07	1.99401e+07	2.1993e+07	4.28125e+07	2.67943e+07	2.1633e+07	1.05752e+07	1.74647e+07	9.02551e+06	1.04581e+07	1.90032e+07	2.08109e+07
A1RAH2	5	5	181.95	A1RAH2|A1RAH2_ARTAT Uncharacterized protein OS=Arthrobacter aurescens (strain TC1) GN=AAur_3541 PE=4 SV=1	1.17974e+07	6.05124e+06	1.30165e+07	1.77918e+07	1.83731e+07	2.49247e+07	6.58723e+06	7.98113e+06	1.34024e+07	1.10776e+07	1.17871e+07	7.5242e+06	1.40921e+07	1.77918e+07	9.54169e+06	2.07233e+07	3.71956e+06	5.05856e+06	1.10633e+07	1.15614e+07
A1R0S3	10	10	384.35	A1R0S3|A1R0S3_ARTAT DNA polymerase III subunit beta OS=Arthrobacter aurescens (strain TC1) GN=dnaN PE=4 SV=1	1.41466e+07	1.07916e+07	2.21221e+07	2.14856e+07	1.90446e+07	1.81155e+07	7.8284e+06	8.95355e+06	3.33391e+07	1.85558e+07	1.41342e+07	1.34184e+07	2.39502e+07	2.14856e+07	9.89045e+06	1.50619e+07	4.4204e+06	5.67489e+06	2.75203e+07	1.93662e+07
A1R964	16	14	553.57	A1R964|A1R964_ARTAT Putative ferredoxin/ferredoxin-NADP reductase OS=Arthrobacter aurescens (strain TC1) GN=AAur_3075 PE=4 SV=1	3.46895e+06	2.54857e+06	1.88406e+07	1.52403e+07	1.43087e+07	2.00574e+07	5.87064e+06	2.12638e+07	2.82937e+07	2.16512e+07	3.46591e+06	3.16892e+06	2.03975e+07	1.52403e+07	7.43097e+06	1.66765e+07	3.31493e+06	1.34773e+07	2.33555e+07	2.25968e+07
A1R6U5	5	5	247.31	A1R6U5|A1R6U5_ARTAT Putative Iron-sulfur cluster assembly accessory protein OS=Arthrobacter aurescens (strain TC1) GN=AAur_2216 PE=4 SV=1	1.6191e+07	8.62699e+06	2.16769e+07	2.7185e+07	3.21531e+07	4.28182e+07	6.33575e+06	6.70852e+06	2.50375e+07	1.76276e+07	1.61768e+07	1.07269e+07	2.34682e+07	2.7185e+07	1.66981e+07	3.56006e+07	3.57756e+06	4.25196e+06	2.06676e+07	1.83975e+07
A1R7I6	4	4	166.2	A1R7I6|A1R7I6_ARTAT Uncharacterized protein OS=Arthrobacter aurescens (strain TC1) GN=AAur_2472 PE=4 SV=1	3.65268e+06	1.87624e+06	3.52011e+06	6.34471e+06	6.69352e+06	1.43828e+07	2.37791e+06	1.79083e+06	4.37045e+06	3.54699e+06	3.64947e+06	2.33295e+06	3.811e+06	6.34471e+06	3.47615e+06	1.19584e+07	1.34272e+06	1.13506e+06	3.60766e+06	3.70191e+06
A1R3X0	3	3	100.03	A1R3X0|A1R3X0_ARTAT Uncharacterized protein OS=Arthrobacter aurescens (strain TC1) GN=AAur_1144 PE=4 SV=1	730421	137934	169178	507184	380301	726458	114870	512511	581384	174914	729779	171509	183158	507184	197502	604004	64862.7	324837	479912	182553
A1R912	5	5	191.66	A1R912|A1R912_ARTAT Putative LysM domain protein OS=Arthrobacter aurescens (strain TC1) GN=AAur_3020 PE=4 SV=1	1.95853e+07	1.64912e+07	1.40965e+07	2.33506e+07	2.11675e+07	2.2467e+07	3.5085e+07	1.18881e+07	1.3811e+07	1.25837e+07	1.95681e+07	2.05054e+07	1.52614e+07	2.33506e+07	1.09929e+07	1.86799e+07	1.98112e+07	7.53483e+06	1.14005e+07	1.31333e+07
A1R7T7	3	3	114.85	A1R7T7|A1R7T7_ARTAT Uncharacterized protein OS=Arthrobacter aurescens (strain TC1) GN=AAur_2578 PE=4 SV=1	9.63914e+06	4.62696e+06	2.22959e+07	2.20616e+07	2.34675e+07	4.04123e+07	6.16613e+06	6.68733e+06	2.24651e+07	1.24918e+07	9.63068e+06	5.75323e+06	2.41384e+07	2.20616e+07	1.21874e+07	3.36003e+07	3.48178e+06	4.23853e+06	1.85442e+07	1.30373e+07
A1R7G2	7	7	207.09	A1R7G2|RL19_ARTAT 50S ribosomal protein L19 OS=Arthrobacter aurescens (strain TC1) GN=rplS PE=3 SV=2	1.63629e+07	1.17196e+07	2.68561e+07	8.45903e+06	8.38601e+06	9.7345e+06	7.68823e+06	7.39379e+06	4.6668e+07	2.7022e+07	1.63485e+07	1.45724e+07	2.90753e+07	8.45903e+06	4.35511e+06	8.09363e+06	4.34125e+06	4.68629e+06	3.85229e+07	2.82021e+07
A1R8R7	4	4	164.11	A1R8R7|RS13_ARTAT 30S ribosomal protein S13 OS=Arthrobacter aurescens (strain TC1) GN=rpsM PE=3 SV=2	8.57478e+06	6.43404e+06	1.61062e+07	5.00254e+06	4.52103e+06	7.61211e+06	5.99103e+06	3.32318e+06	3.58768e+07	2.80398e+07	8.56725e+06	8.00019e+06	1.74372e+07	5.00254e+06	2.34791e+06	6.32899e+06	3.38291e+06	2.10628e+06	2.9615e+07	2.92644e+07
A1RD79	5	5	148.42	A1RD79|A1RD79_ARTAT Uncharacterized protein OS=Arthrobacter aurescens (strain TC1) GN=AAur_pTC20026 PE=4 SV=1	4.14034e+07	1.28647e+07	7.54623e+07	4.43593e+07	3.39952e+07	5.6e+07	1.55287e+07	1.93842e+07	8.26488e+07	2.81041e+07	4.1367e+07	1.59961e+07	8.16982e+07	4.43593e+07	1.76548e+07	4.65604e+07	8.76849e+06	1.2286e+07	6.82238e+07	2.93316e+07
A1R973	7	5	226.78	A1R973|A1R973_ARTAT Uncharacterized protein OS=Arthrobacter aurescens (strain TC1) GN=AAur_3084 PE=4 SV=1	5.36765e+06	2.56549e+06	1.7019e+07	8.54978e+06	9.2367e+06	1.57117e+07	2.7544e+06	2.71719e+06	1.28716e+07	5.82799e+06	5.36293e+06	3.18997e+06	1.84254e+07	8.54978e+06	4.7969e+06	1.30633e+07	1.55531e+06	1.7222e+06	1.0625e+07	6.08253e+06
A1R8U5	6	6	270.76	A1R8U5|RL3_ARTAT 50S ribosomal protein L3 OS=Arthrobacter aurescens (strain TC1) GN=rplC PE=3 SV=1	3.277e+06	2.64666e+06	1.23772e+07	2.04301e+06	1.50205e+06	1.97173e+06	2.58564e+06	1.37883e+06	2.60982e+07	1.80622e+07	3.27412e+06	3.2909e+06	1.34e+07	2.04301e+06	780061	1.63937e+06	1.46001e+06	873921	2.15432e+07	1.8851e+07
A1R8U6	5	5	158.46	A1R8U6|RS10_ARTAT 30S ribosomal protein S10 OS=Arthrobacter aurescens (strain TC1) GN=rpsJ PE=3 SV=1	9.87793e+06	8.67575e+06	2.31945e+07	1.70158e+07	1.34499e+07	1.70226e+07	4.58471e+06	6.97317e+06	3.22851e+07	1.39585e+07	9.86925e+06	1.07876e+07	2.51112e+07	1.70158e+07	6.98492e+06	1.41532e+07	2.58881e+06	4.4197e+06	2.66503e+07	1.45681e+07
A1R2H4	7	7	234.68	A1R2H4|A1R2H4_ARTAT Phosphoribosylformylglycinamidine synthase subunit PurQ OS=Arthrobacter aurescens (strain TC1) GN=purQ PE=4 SV=1	8.68843e+06	2.92973e+06	7.07255e+06	9.69906e+06	9.13994e+06	7.22101e+06	3.12699e+06	4.81746e+06	1.21541e+07	9.85264e+06	8.6808e+06	3.64286e+06	7.657e+06	9.69906e+06	4.74665e+06	6.00381e+06	1.76569e+06	3.05338e+06	1.00328e+07	1.02829e+07
A1R6R9	5	5	229.53	A1R6R9|A1R6R9_ARTAT RNA polymerase-binding protein RbpA OS=Arthrobacter aurescens (strain TC1) GN=rbpA PE=3 SV=1	2.40418e+07	1.05817e+07	2.09244e+07	2.57483e+07	2.61931e+07	5.23354e+07	7.79753e+06	1.33829e+07	2.22843e+07	1.71566e+07	2.40207e+07	1.31574e+07	2.26536e+07	2.57483e+07	1.36029e+07	4.35136e+07	4.40297e+06	8.4823e+06	1.83949e+07	1.79059e+07
A1R8D9	4	4	158.29	A1R8D9|A1R8D9_ARTAT Succinyl-diaminopimelate desuccinylase OS=Arthrobacter aurescens (strain TC1) GN=dapE PE=4 SV=1	194050	77404.3	3.76652e+06	1.06689e+06	635759	599831	155728	258117	1.27111e+06	1.17423e+06	193880	96245.6	4.07776e+06	1.06689e+06	330169	498722	87933.8	163599	1.04925e+06	1.22551e+06
A1R7Z3	5	5	149.71	A1R7Z3|A1R7Z3_ARTAT Putative beta-lactamase family protein OS=Arthrobacter aurescens (strain TC1) GN=AAur_2637 PE=4 SV=1	4.08709e+06	1.23998e+06	3.02569e+06	1.54599e+06	1.22927e+06	1.59362e+06	565864	553663	2.47803e+06	978057	4.0835e+06	1.54181e+06	3.27572e+06	1.54599e+06	638397	1.325e+06	319522	350920	2.04553e+06	1.02077e+06
A1R7W3	7	7	258.31	A1R7W3|A1R7W3_ARTAT Putative Sua5/YciO/YrdC/YwlC family protein OS=Arthrobacter aurescens (strain TC1) GN=AAur_2605 PE=4 SV=1	7.02007e+06	3.06467e+06	4.4358e+06	4.64276e+06	3.89979e+06	9.68785e+06	1.60772e+06	1.80323e+06	4.87942e+06	3.71576e+06	7.0139e+06	3.81065e+06	4.80235e+06	4.64276e+06	2.02528e+06	8.05484e+06	907817	1.14291e+06	4.0278e+06	3.87804e+06
A1R4R2	15	15	476.89	A1R4R2|GATB_ARTAT Aspartyl/glutamyl-tRNA(Asn/Gln) amidotransferase subunit B OS=Arthrobacter aurescens (strain TC1) GN=gatB PE=3 SV=1	1.64107e+07	8.68741e+06	1.72246e+07	1.84231e+07	1.64981e+07	2.37962e+07	2.9795e+07	2.02876e+07	1.69999e+07	1.56629e+07	1.63962e+07	1.08021e+07	1.86479e+07	1.84231e+07	8.56797e+06	1.9785e+07	1.68241e+07	1.28586e+07	1.40329e+07	1.6347e+07
A1RAE4	5	5	149.92	A1RAE4|A1RAE4_ARTAT Two-component system response regulator OS=Arthrobacter aurescens (strain TC1) GN=AAur_3513 PE=4 SV=1	900469	386123	2.56891e+06	2.46087e+06	1.9987e+06	1.80693e+06	764031	865201	2.62211e+06	2.04178e+06	899678	480111	2.78119e+06	2.46087e+06	1.03799e+06	1.50235e+06	431420	548377	2.16446e+06	2.13095e+06
A1R4D5	4	4	131.54	A1R4D5|A1R4D5_ARTAT Uncharacterized protein OS=Arthrobacter aurescens (strain TC1) GN=AAur_1315 PE=4 SV=1	5.51529e+06	7.69848e+06	1.26726e+07	1.72715e+07	2.63612e+07	1.8145e+07	2.17906e+07	1.51958e+07	1.62013e+07	1.52966e+07	5.51045e+06	9.5724e+06	1.37198e+07	1.72715e+07	1.36902e+07	1.50864e+07	1.23043e+07	9.63134e+06	1.33736e+07	1.59647e+07
A1R125	4	4	144.84	A1R125|A1R125_ARTAT ANTAR domain protein OS=Arthrobacter aurescens (strain TC1) GN=AAur_0108 PE=4 SV=1	3.60271e+06	2.71829e+06	2.64504e+06	3.015e+06	2.06506e+06	2.11513e+06	662850	1.64079e+06	2.85793e+06	2.61702e+06	3.59954e+06	3.37996e+06	2.86362e+06	3.015e+06	1.07245e+06	1.7586e+06	374286	1.03996e+06	2.35913e+06	2.73131e+06
A1R4H7	8	8	342.11	A1R4H7|A1R4H7_ARTAT Deoxyribose-phosphate aldolase OS=Arthrobacter aurescens (strain TC1) GN=deoC PE=3 SV=1	5.42968e+06	3.49032e+06	1.18529e+07	8.35417e+06	6.79737e+06	6.68479e+06	4.63333e+06	3.35777e+06	1.09082e+07	1.09728e+07	5.42491e+06	4.33991e+06	1.28323e+07	8.35417e+06	3.53008e+06	5.55798e+06	2.61627e+06	2.1282e+06	9.00433e+06	1.1452e+07
A1R7A1	6	5	211.92	A1R7A1|A1R7A1_ARTAT Putative DSBA-like thioredoxin domain protein OS=Arthrobacter aurescens (strain TC1) GN=AAur_2379 PE=4 SV=1	756638	933768	1.80067e+06	6.03765e+06	5.76995e+06	6.89418e+06	1.1716e+06	2.60254e+06	5.50384e+06	4.68693e+06	755973	1.16106e+06	1.94947e+06	6.03765e+06	2.99651e+06	5.73207e+06	661560	1.64953e+06	4.54324e+06	4.89163e+06
A1R979	13	12	378	A1R979|A1R979_ARTAT Sulfate adenylytransferase, large subunit OS=Arthrobacter aurescens (strain TC1) GN=cysN PE=4 SV=1	8.87601e+06	5.04532e+06	1.42978e+07	1.30756e+07	1.01821e+07	1.28581e+07	7.49256e+06	1.1313e+07	1.8394e+07	1.2707e+07	8.86821e+06	6.27343e+06	1.54793e+07	1.30756e+07	5.28787e+06	1.06907e+07	4.23076e+06	7.17032e+06	1.51837e+07	1.3262e+07
A1R3K4	5	5	153.96	A1R3K4|A1R3K4_ARTAT Uncharacterized protein OS=Arthrobacter aurescens (strain TC1) GN=AAur_1027 PE=4 SV=1	269295	313788	1.59638e+06	591872	634999	907844	364104	175536	681659	328423	269059	390169	1.7283e+06	591872	329775	754815	205596	111257	562686	342766
A1R508	18	18	566.45	A1R508|SYP_ARTAT Proline--tRNA ligase OS=Arthrobacter aurescens (strain TC1) GN=proS PE=3 SV=1	2.74413e+07	1.72636e+07	2.7386e+07	2.72222e+07	2.23655e+07	2.27014e+07	1.13333e+07	1.70612e+07	3.24395e+07	2.4249e+07	2.74172e+07	2.14659e+07	2.96491e+07	2.72222e+07	1.16151e+07	1.88748e+07	6.39951e+06	1.08137e+07	2.67777e+07	2.5308e+07
A1R597	10	10	322.99	A1R597|A1R597_ARTAT Tyrosine--tRNA ligase OS=Arthrobacter aurescens (strain TC1) GN=tyrS PE=3 SV=1	5.69964e+06	3.08846e+06	6.7091e+06	6.16633e+06	5.43779e+06	5.20086e+06	2.37496e+06	4.64939e+06	7.7815e+06	6.59701e+06	5.69463e+06	3.84024e+06	7.26351e+06	6.16633e+06	2.82401e+06	4.32418e+06	1.34105e+06	2.94685e+06	6.42337e+06	6.88513e+06
A1R552	6	6	192.11	A1R552|A1R552_ARTAT Diaminopimelate epimerase OS=Arthrobacter aurescens (strain TC1) GN=dapF PE=3 SV=1	8.39627e+06	4.19007e+06	1.03647e+07	1.04763e+07	9.48573e+06	6.93683e+06	4.67905e+06	6.15656e+06	1.06137e+07	1.19698e+07	8.38889e+06	5.20999e+06	1.12212e+07	1.04763e+07	4.92623e+06	5.76754e+06	2.64208e+06	3.90212e+06	8.76126e+06	1.24925e+07
A1R735	17	16	506.4	A1R735|SYT_ARTAT Threonine--tRNA ligase OS=Arthrobacter aurescens (strain TC1) GN=thrS PE=3 SV=1	1.04678e+07	7.31023e+06	3.27073e+07	1.35128e+07	1.04467e+07	1.32551e+07	4.64383e+06	7.73989e+06	1.84042e+07	1.45274e+07	1.04586e+07	9.08965e+06	3.54101e+07	1.35128e+07	5.4253e+06	1.10208e+07	2.6222e+06	4.90565e+06	1.5192e+07	1.51619e+07
A1R757	4	4	200.27	A1R757|A1R757_ARTAT Acyl carrier protein OS=Arthrobacter aurescens (strain TC1) GN=AAur_2332 PE=4 SV=1	3.71852e+06	5.14995e+06	5.55896e+06	7.80665e+06	7.01966e+06	1.65244e+07	4.73555e+06	3.29454e+06	7.82062e+06	5.42684e+06	3.71525e+06	6.40352e+06	6.01833e+06	7.80665e+06	3.64553e+06	1.3739e+07	2.67399e+06	2.08813e+06	6.45565e+06	5.66385e+06
A1R0Y0	6	6	179.35	A1R0Y0|A1R0Y0_ARTAT Putative glutathione s-transferase OS=Arthrobacter aurescens (strain TC1) GN=AAur_0062 PE=4 SV=1	2.60267e+06	1.2884e+06	2.01082e+06	2.28748e+06	1.97314e+06	2.61054e+06	1.34193e+06	1.12785e+06	2.69295e+06	2.09712e+06	2.60038e+06	1.60201e+06	2.17698e+06	2.28748e+06	1.02471e+06	2.1705e+06	757735	714848	2.22294e+06	2.18871e+06
A1R117	4	4	231.85	A1R117|A1R117_ARTAT Putative rhodanese-related sulfurtransferase OS=Arthrobacter aurescens (strain TC1) GN=AAur_0100 PE=4 SV=1	8.84342e+06	5.68384e+06	5.37163e+06	2.26048e+07	2.29286e+07	2.52923e+07	3.8434e+06	4.42335e+06	1.24732e+07	1.07633e+07	8.83565e+06	7.06737e+06	5.81552e+06	2.26048e+07	1.19075e+07	2.1029e+07	2.17023e+06	2.80359e+06	1.02962e+07	1.12334e+07
A1R701	4	4	104.29	A1R701|EFP_ARTAT Elongation factor P OS=Arthrobacter aurescens (strain TC1) GN=efp PE=3 SV=1	1.01103e+07	4.69292e+06	1.09182e+07	1.23115e+07	1.24861e+07	1.87769e+07	3.69898e+06	5.62037e+06	1.5383e+07	1.04568e+07	1.01014e+07	5.83525e+06	1.18205e+07	1.23115e+07	6.48441e+06	1.56118e+07	2.08867e+06	3.56228e+06	1.26981e+07	1.09135e+07
A1RCZ4	4	4	140.53	A1RCZ4|A1RCZ4_ARTAT Uncharacterized protein OS=Arthrobacter aurescens (strain TC1) GN=AAur_pTC10237 PE=4 SV=1	3.93417e+06	2.92616e+06	1.41011e+07	7.61612e+06	4.81048e+06	1.31472e+07	3.33283e+06	2.81246e+06	8.88646e+06	8.00708e+06	3.93071e+06	3.63844e+06	1.52664e+07	7.61612e+06	2.49823e+06	1.0931e+07	1.88192e+06	1.78258e+06	7.33547e+06	8.35679e+06
A1R8P1	6	6	222.62	A1R8P1|A1R8P1_ARTAT Oxidoreductase, aldo/keto reductase family OS=Arthrobacter aurescens (strain TC1) GN=AAur_2894 PE=4 SV=1	3.75638e+06	2.24256e+06	2.72546e+06	2.45348e+06	1.87027e+06	1.91329e+06	583038	739136	3.26633e+06	2.71452e+06	3.75308e+06	2.78843e+06	2.95069e+06	2.45348e+06	971289	1.59078e+06	329220	468475	2.69624e+06	2.83307e+06
A1R958	6	6	201.22	A1R958|A1R958_ARTAT 4-aminobutyrate transaminase OS=Arthrobacter aurescens (strain TC1) GN=gabT PE=1 SV=1	8.98522e+06	2.40595e+06	5.25766e+06	3.46035e+06	3.0181e+06	2.25429e+06	2.85325e+06	1.84543e+06	3.97849e+06	2.68585e+06	8.97733e+06	2.9916e+06	5.69213e+06	3.46035e+06	1.56739e+06	1.8743e+06	1.61112e+06	1.16966e+06	3.28411e+06	2.80316e+06
A1R5F6	13	13	426.35	A1R5F6|A1R5F6_ARTAT UDP-N-acetylmuramoylalanine--D-glutamate ligase OS=Arthrobacter aurescens (strain TC1) GN=murD PE=3 SV=1	1.363e+07	7.46587e+06	7.72443e+06	7.45809e+06	5.16622e+06	5.78051e+06	4.04135e+06	6.58817e+06	8.81353e+06	8.05648e+06	1.3618e+07	9.28317e+06	8.36275e+06	7.45809e+06	2.68297e+06	4.80613e+06	2.282e+06	4.17568e+06	7.27527e+06	8.40835e+06
A1RDP2	8	8	227.65	A1RDP2|A1RDP2_ARTAT Uncharacterized protein OS=Arthrobacter aurescens (strain TC1) GN=AAur_pTC20205 PE=4 SV=1	2.43289e+07	1.98482e+07	2.46543e+07	3.69453e+07	3.06017e+07	3.27245e+07	1.27845e+07	2.31733e+07	3.58559e+07	2.79307e+07	2.43076e+07	2.46795e+07	2.66917e+07	3.69453e+07	1.58924e+07	2.72084e+07	7.21895e+06	1.46876e+07	2.95978e+07	2.91506e+07
A1R514	9	9	263.46	A1R514|A1R514_ARTAT Transcription termination factor NusA OS=Arthrobacter aurescens (strain TC1) GN=nusA PE=3 SV=1	1.21606e+07	5.81861e+06	1.11645e+07	1.15914e+07	9.43862e+06	1.10398e+07	5.80201e+06	6.88913e+06	1.56962e+07	1.24271e+07	1.21499e+07	7.23494e+06	1.20871e+07	1.15914e+07	4.90177e+06	9.17893e+06	3.27617e+06	4.36643e+06	1.29567e+07	1.29699e+07
A1RDF2	5	3	215.4	A1RDF2|A1RDF2_ARTAT Putative Aldehyde dehydrogenase family protein OS=Arthrobacter aurescens (strain TC1) GN=AAur_pTC20102 PE=3 SV=1	1.17203e+07	6.70499e+06	1.44461e+07	1.23126e+07	1.01684e+07	7.76099e+06	9.31782e+06	1.23348e+07	1.24991e+07	1.21794e+07	1.171e+07	8.33708e+06	1.56398e+07	1.23126e+07	5.28075e+06	6.45277e+06	5.26142e+06	7.81799e+06	1.03176e+07	1.27114e+07
A1R5Q0	4	4	170.91	A1R5Q0|A1R5Q0_ARTAT Uncharacterized protein OS=Arthrobacter aurescens (strain TC1) GN=AAur_1803 PE=4 SV=1	7.75469e+06	2.89283e+06	1.00297e+07	8.46513e+06	7.86305e+06	1.39284e+07	3.26223e+06	2.45776e+06	7.52858e+06	6.48992e+06	7.74788e+06	3.59699e+06	1.08585e+07	8.46513e+06	4.08352e+06	1.15806e+07	1.84206e+06	1.55777e+06	6.21458e+06	6.77336e+06
A1R8G1	11	11	416.6	A1R8G1|A1R8G1_ARTAT Putative Aspartate aminotransferase OS=Arthrobacter aurescens (strain TC1) GN=AAur_2813 PE=4 SV=1	9.95358e+06	7.37976e+06	8.54595e+06	1.15663e+07	1.05608e+07	9.01263e+06	6.05528e+06	1.11404e+07	1.38922e+07	8.61717e+06	9.94484e+06	9.1761e+06	9.25215e+06	1.15663e+07	5.48455e+06	7.49343e+06	3.41919e+06	7.06095e+06	1.14676e+07	8.99352e+06
A1R5F3	13	13	421.37	A1R5F3|A1R5F3_ARTAT UDP-N-acetylmuramyl-tripeptide synthetase OS=Arthrobacter aurescens (strain TC1) GN=murE PE=3 SV=1	1.71482e+07	1.10975e+07	9.85714e+06	1.10923e+07	8.1589e+06	1.11221e+07	8.66666e+06	1.25488e+07	1.11912e+07	1.41741e+07	1.71332e+07	1.37988e+07	1.06717e+07	1.10923e+07	4.23717e+06	9.24732e+06	4.89374e+06	7.95363e+06	9.23794e+06	1.47931e+07
A1R417	6	6	166.95	A1R417|A1R417_ARTAT Phosphoribosylglycinamide formyltransferase OS=Arthrobacter aurescens (strain TC1) GN=purN PE=4 SV=1	2.10144e+06	3.92496e+06	1.65451e+06	2.31372e+06	2.54202e+06	3.05218e+06	3.44428e+06	3.85277e+06	3.75478e+06	2.46402e+06	2.09959e+06	4.88036e+06	1.79123e+06	2.31372e+06	1.32015e+06	2.5377e+06	1.94486e+06	2.44194e+06	3.09945e+06	2.57164e+06
A1R2P8	5	5	135.74	A1R2P8|A1R2P8_ARTAT Prevent-host-death protein OS=Arthrobacter aurescens (strain TC1) GN=AAur_0708 PE=4 SV=1	6.42422e+06	2.33208e+07	1.89021e+07	4.61262e+07	2.08827e+07	1.7977e+07	7.62988e+06	3.62036e+07	1.3649e+07	2.12495e+07	6.41857e+06	2.89974e+07	2.04641e+07	4.61262e+07	1.0845e+07	1.49467e+07	4.3083e+06	2.29464e+07	1.12668e+07	2.21775e+07
A1R844	29	26	902.21	A1R844|SECA_ARTAT Protein translocase subunit SecA OS=Arthrobacter aurescens (strain TC1) GN=secA PE=3 SV=1	3.66175e+07	3.01217e+07	5.4616e+07	3.66944e+07	3.37932e+07	4.13135e+07	2.38524e+07	4.08615e+07	5.7876e+07	4.23071e+07	3.65854e+07	3.74538e+07	5.91292e+07	3.66944e+07	1.75498e+07	3.43495e+07	1.34685e+07	2.58986e+07	4.77747e+07	4.41548e+07
A1RDD3	8	8	252.3	A1RDD3|A1RDD3_ARTAT Amine oxidase OS=Arthrobacter aurescens (strain TC1) GN=AAur_pTC20082 PE=3 SV=1	1.10908e+07	7.58831e+06	3.47072e+06	2.99732e+06	3.15691e+06	2.73244e+06	3.54966e+06	4.42342e+06	3.50163e+06	3.02818e+06	1.10811e+07	9.43542e+06	3.75753e+06	2.99732e+06	1.63948e+06	2.27185e+06	2.00436e+06	2.80363e+06	2.89048e+06	3.16044e+06
A1R8E0	5	5	183.71	A1R8E0|A1R8E0_ARTAT 2,3,4,5-tetrahydropyridine-2,6-dicarboxylate N-succinyltransferase OS=Arthrobacter aurescens (strain TC1) GN=dapD PE=3 SV=1	2.57004e+06	1.83386e+06	3.17867e+06	3.8207e+06	2.23899e+06	3.92297e+06	1.05326e+06	962052	4.05995e+06	3.81182e+06	2.56778e+06	2.28025e+06	3.44134e+06	3.8207e+06	1.16277e+06	3.2617e+06	594734	609763	3.35135e+06	3.9783e+06
A1R741	2	2	123.97	A1R741|A1R741_ARTAT Putative glutaredoxin-like protein OS=Arthrobacter aurescens (strain TC1) GN=AAur_2316 PE=4 SV=1	3.82186e+06	3.36642e+06	1.43472e+07	1.41604e+07	1.37769e+07	2.49157e+07	8.11664e+06	6.66057e+06	1.29273e+07	1.01765e+07	3.8185e+06	4.18586e+06	1.55328e+07	1.41604e+07	7.15476e+06	2.07159e+07	4.58316e+06	4.22156e+06	1.0671e+07	1.06209e+07
A1R380	6	6	235.37	A1R380|A1R380_ARTAT 2-C-methyl-D-erythritol 4-phosphate cytidylyltransferase OS=Arthrobacter aurescens (strain TC1) GN=ispD PE=3 SV=1	3.53082e+06	2.56849e+06	4.76465e+06	3.9866e+06	2.89277e+06	2.68029e+06	1.2881e+06	1.92445e+06	4.04985e+06	3.29051e+06	3.52772e+06	3.1937e+06	5.15838e+06	3.9866e+06	1.5023e+06	2.2285e+06	727341	1.21974e+06	3.34301e+06	3.43422e+06
A1R5S8	10	10	355.35	A1R5S8|A1R5S8_ARTAT Tryptophan synthase beta chain OS=Arthrobacter aurescens (strain TC1) GN=trpB PE=3 SV=1	7.85989e+06	4.5928e+06	5.81362e+06	6.43654e+06	5.34956e+06	6.64559e+06	8.17465e+06	4.84341e+06	9.00447e+06	7.17997e+06	7.85299e+06	5.71076e+06	6.29404e+06	6.43654e+06	2.77819e+06	5.52539e+06	4.61592e+06	3.06983e+06	7.43288e+06	7.49356e+06
A1RCC2	7	7	236.45	A1RCC2|A1RCC2_ARTAT Putative Lipoprotein OS=Arthrobacter aurescens (strain TC1) GN=AAur_pTC10010 PE=4 SV=1	2.80866e+07	2.44387e+07	6.65789e+06	3.04914e+06	4.4382e+06	2.7914e+06	3.42577e+06	2.97836e+06	5.44548e+06	6.67248e+06	2.80619e+07	3.03874e+07	7.20808e+06	3.04914e+06	2.30489e+06	2.32088e+06	1.9344e+06	1.88773e+06	4.49506e+06	6.9639e+06
A1RA42	4	3	175.39	A1RA42|A1RA42_ARTAT Putative cupin domain protein OS=Arthrobacter aurescens (strain TC1) GN=AAur_3409 PE=4 SV=1	1.30667e+07	1.50074e+07	4.73739e+06	5.43144e+06	4.26489e+06	2.93542e+06	4.11524e+06	3.15806e+06	5.47061e+06	4.50486e+06	1.30552e+07	1.86604e+07	5.12886e+06	5.43144e+06	2.21489e+06	2.44062e+06	2.32372e+06	2.00162e+06	4.51581e+06	4.70161e+06
A1R524	5	4	170.19	A1R524|RS15_ARTAT 30S ribosomal protein S15 OS=Arthrobacter aurescens (strain TC1) GN=rpsO PE=3 SV=1	4.60085e+06	2.38571e+06	9.78861e+06	4.72343e+06	5.40277e+06	8.95649e+06	3.08212e+06	2.22979e+06	1.27445e+07	9.0381e+06	4.5968e+06	2.96642e+06	1.05975e+07	4.72343e+06	2.80582e+06	7.44676e+06	1.74036e+06	1.41327e+06	1.05201e+07	9.43284e+06
A1R494	11	11	356.65	A1R494|A1R494_ARTAT Branched-chain amino acid ABC transporter, ATP-binding protein OS=Arthrobacter aurescens (strain TC1) GN=AAur_1273 PE=3 SV=1	1.7914e+07	1.66226e+07	1.95953e+07	2.27706e+07	2.04545e+07	1.86923e+07	1.15773e+07	1.58054e+07	2.61318e+07	1.90871e+07	1.78983e+07	2.06688e+07	2.12146e+07	2.27706e+07	1.06227e+07	1.55415e+07	6.53729e+06	1.00177e+07	2.15709e+07	1.99207e+07
A1R6S0	7	6	264.5	A1R6S0|A1R6S0_ARTAT Putative SPFH domain / Band 7 family protein OS=Arthrobacter aurescens (strain TC1) GN=AAur_2190 PE=4 SV=1	3.80243e+06	2.59339e+06	1.03975e+07	7.78452e+06	7.15116e+06	3.45387e+06	3.64693e+06	3.67661e+06	9.99704e+06	7.55207e+06	3.79909e+06	3.22465e+06	1.12567e+07	7.78452e+06	3.71382e+06	2.87167e+06	2.05929e+06	2.33029e+06	8.25222e+06	7.8819e+06
A1R1M9	10	10	386.69	A1R1M9|A1R1M9_ARTAT Putative EAL domain protein OS=Arthrobacter aurescens (strain TC1) GN=AAur_0324 PE=4 SV=1	481983	1.04627e+06	8.76226e+06	5.54146e+06	4.39302e+06	4.70213e+06	1.81279e+06	2.25535e+06	7.64102e+06	5.91812e+06	481560	1.30094e+06	9.48634e+06	5.54146e+06	2.28143e+06	3.90953e+06	1.02361e+06	1.42948e+06	6.3074e+06	6.17659e+06
A1R368	5	5	157.39	A1R368|A1R368_ARTAT Uncharacterized protein OS=Arthrobacter aurescens (strain TC1) GN=AAur_0885 PE=4 SV=1	1.51365e+06	1.87863e+06	3.30984e+06	3.87402e+06	3.26984e+06	4.46336e+06	7.25094e+06	3.97514e+06	3.95931e+06	4.04661e+06	1.51232e+06	2.33592e+06	3.58335e+06	3.87402e+06	1.69813e+06	3.711e+06	4.09433e+06	2.5195e+06	3.26828e+06	4.22335e+06
A1R5R9	3	3	123.37	A1R5R9|HIS2_ARTAT Phosphoribosyl-ATP pyrophosphatase OS=Arthrobacter aurescens (strain TC1) GN=hisE PE=3 SV=2	4.0055e+06	3.09726e+06	3.3462e+06	4.96958e+06	4.55362e+06	5.90023e+06	1.88325e+06	1.64037e+06	5.90116e+06	4.22977e+06	4.00198e+06	3.85119e+06	3.62272e+06	4.96958e+06	2.36483e+06	4.90567e+06	1.0634e+06	1.03969e+06	4.87121e+06	4.41451e+06
A1R7Y0	5	5	107.72	A1R7Y0|A1R7Y0_ARTAT Putative histidine triad protein ( HIT domain) OS=Arthrobacter aurescens (strain TC1) GN=AAur_2624 PE=4 SV=1	3.28309e+06	1.80913e+06	2.73785e+06	5.07551e+06	4.54309e+06	7.17989e+06	3.32327e+06	2.55126e+06	4.2031e+06	4.23044e+06	3.2802e+06	2.2495e+06	2.96409e+06	5.07551e+06	2.35936e+06	5.96963e+06	1.87652e+06	1.61702e+06	3.46951e+06	4.4152e+06
A1R6T9	11	11	361.2	A1R6T9|A1R6T9_ARTAT Ubiquinol-cytochrome c reductase cytochrome b subunit OS=Arthrobacter aurescens (strain TC1) GN=AAur_2210 PE=4 SV=1	9.52461e+06	5.59605e+06	3.58345e+07	1.64377e+07	1.67016e+07	1.07431e+07	1.05652e+07	1.12399e+07	4.27887e+07	3.2209e+07	9.51624e+06	6.95821e+06	3.87957e+07	1.64377e+07	8.67367e+06	8.93223e+06	5.96577e+06	7.12402e+06	3.53206e+07	3.36157e+07
A1R4P1	4	4	125.14	A1R4P1|A1R4P1_ARTAT Uncharacterized protein OS=Arthrobacter aurescens (strain TC1) GN=AAur_1429 PE=4 SV=1	2.06732e+06	1.11759e+06	1.70304e+06	2.31986e+06	3.13728e+06	3.01926e+06	1.02139e+06	1.33922e+06	3.41612e+06	2.65326e+06	2.0655e+06	1.38963e+06	1.84377e+06	2.31986e+06	1.62929e+06	2.51032e+06	576739	848819	2.81989e+06	2.76914e+06
A1RAA0	4	4	171.24	A1RAA0|A1RAA0_ARTAT Uncharacterized protein OS=Arthrobacter aurescens (strain TC1) GN=AAur_3469 PE=4 SV=1	8.86544e+06	5.27261e+06	5.65508e+06	7.02358e+06	7.31375e+06	1.00764e+07	2.98634e+06	3.18984e+06	4.34225e+06	3.95935e+06	8.85765e+06	6.55604e+06	6.12239e+06	7.02358e+06	3.79825e+06	8.37787e+06	1.68627e+06	2.02177e+06	3.58438e+06	4.13228e+06
A1R6Z4	9	8	305.57	A1R6Z4|A1R6Z4_ARTAT Carbamoyl-phosphate synthase small chain OS=Arthrobacter aurescens (strain TC1) GN=carA PE=3 SV=1	1.19299e+07	4.67287e+06	9.82752e+06	1.24487e+07	1.19404e+07	1.21667e+07	3.07014e+06	6.01635e+06	1.32211e+07	1.13044e+07	1.19195e+07	5.81031e+06	1.06396e+07	1.24487e+07	6.20104e+06	1.01159e+07	1.73359e+06	3.81325e+06	1.09136e+07	1.17981e+07
A1R6M4	5	5	198.96	A1R6M4|A1R6M4_ARTAT Putative peptidase family M20/M25/M40 protein OS=Arthrobacter aurescens (strain TC1) GN=AAur_2144 PE=4 SV=1	1.75112e+06	806026	2.58696e+06	3.87792e+06	3.07456e+06	3.00022e+06	1.12175e+06	2.0404e+06	4.52472e+06	3.7445e+06	1.74958e+06	1.00222e+06	2.80074e+06	3.87792e+06	1.59671e+06	2.49449e+06	633410	1.29324e+06	3.73501e+06	3.90804e+06
A1R8K8	21	18	764.48	A1R8K8|A1R8K8_ARTAT Glycerol-3-phosphate dehydrogenase OS=Arthrobacter aurescens (strain TC1) GN=AAur_2861 PE=3 SV=1	2.9416e+07	2.17451e+07	3.14846e+07	1.84514e+07	1.55121e+07	9.32243e+06	2.32975e+07	1.31154e+07	2.28921e+07	1.63962e+07	2.93901e+07	2.70382e+07	3.40864e+07	1.84514e+07	8.05591e+06	7.75102e+06	1.31552e+07	8.31274e+06	1.88966e+07	1.71123e+07
A1R2Y4	8	8	344.73	A1R2Y4|A1R2Y4_ARTAT Putative glyoxalase family protein OS=Arthrobacter aurescens (strain TC1) GN=AAur_0797 PE=4 SV=1	8.64614e+07	3.87266e+07	8.39492e+06	2.17795e+07	2.47484e+07	1.98609e+07	1.11827e+07	9.16449e+06	1.20673e+07	1.30359e+07	8.63854e+07	4.81532e+07	9.08864e+06	2.17795e+07	1.28526e+07	1.65131e+07	6.31446e+06	5.80859e+06	9.96118e+06	1.36053e+07
A1R3A8	12	12	448.41	A1R3A8|A1R3A8_ARTAT Putative sugar ABC transportor, ATP-binding protein OS=Arthrobacter aurescens (strain TC1) GN=AAur_0929 PE=4 SV=1	6.06442e+07	5.60329e+07	7.04276e+07	7.84793e+07	7.31853e+07	7.77285e+07	4.66319e+07	8.44148e+07	9.85262e+07	7.77158e+07	6.05909e+07	6.96721e+07	7.62475e+07	7.84793e+07	3.80074e+07	6.46263e+07	2.63313e+07	5.35034e+07	8.133e+07	8.111e+07
A1R6M1	10	10	279.47	A1R6M1|A1R6M1_ARTAT Putative acetyl-coa acetyltransferase (Thiolase) OS=Arthrobacter aurescens (strain TC1) GN=AAur_2140 PE=3 SV=1	7.37773e+06	6.5931e+06	7.78508e+06	7.86049e+06	6.45914e+06	8.50744e+06	9.76248e+06	6.57519e+06	1.06065e+07	9.16405e+06	7.37125e+06	8.19795e+06	8.42841e+06	7.86049e+06	3.35443e+06	7.0734e+06	5.5125e+06	4.16745e+06	8.75527e+06	9.56429e+06
A1R5M7	3	3	134.66	A1R5M7|A1R5M7_ARTAT Uncharacterized protein OS=Arthrobacter aurescens (strain TC1) GN=AAur_1780 PE=4 SV=1	1.50939e+07	7.57054e+06	2.71409e+07	1.52559e+07	1.41723e+07	1.39356e+07	3.86364e+06	3.63227e+06	9.61342e+06	7.90024e+06	1.50806e+07	9.41333e+06	2.93837e+07	1.52559e+07	7.36012e+06	1.15866e+07	2.18165e+06	2.30219e+06	7.93555e+06	8.24528e+06
A1R4F1;A1R2J6;A1RDE5	7	5	208.81	A1R4F1|A1R4F1_ARTAT Putative succinate-semialdehyde dehydrogenase OS=Arthrobacter aurescens (strain TC1) GN=AAur_1331 PE=3 SV=1	6.81655e+06	5.61603e+06	4.73773e+06	5.69526e+06	4.5576e+06	4.00799e+06	1.92448e+06	3.74064e+06	5.74821e+06	3.88642e+06	6.81056e+06	6.98306e+06	5.12923e+06	5.69526e+06	2.3669e+06	3.3324e+06	1.08668e+06	2.37087e+06	4.74496e+06	4.05616e+06
A1RDD7	5	5	189	A1RDD7|A1RDD7_ARTAT Uncharacterized protein OS=Arthrobacter aurescens (strain TC1) GN=AAur_pTC20086 PE=4 SV=1	3.10414e+06	1.77161e+06	1.80784e+06	2.03814e+06	2.05823e+06	1.46058e+06	1.59591e+06	2.0065e+06	2.95775e+06	3.06213e+06	3.10142e+06	2.20285e+06	1.95724e+06	2.03814e+06	1.0689e+06	1.21438e+06	901148	1.27175e+06	2.44152e+06	3.19587e+06
A1RAR7	6	5	166.76	A1RAR7|A1RAR7_ARTAT Oxidoreductase, aldo/keto reductase family OS=Arthrobacter aurescens (strain TC1) GN=AAur_3641 PE=4 SV=1	3.8103e+06	1.69046e+06	2.40137e+06	3.66505e+06	3.61655e+06	2.8537e+06	2.06796e+06	2.16568e+06	3.6137e+06	4.01418e+06	3.80695e+06	2.10194e+06	2.5998e+06	3.66505e+06	1.87818e+06	2.37267e+06	1.1677e+06	1.37264e+06	2.98299e+06	4.18949e+06
A1R8A0	3	3	103.69	A1R8A0|A1R8A0_ARTAT Delta-aminolevulinic acid dehydratase OS=Arthrobacter aurescens (strain TC1) GN=hemB PE=3 SV=1	4.17317e+06	3.38753e+06	4.8441e+06	2.3653e+06	1.65397e+06	2.19229e+06	747016	1.0021e+06	3.07889e+06	1.62945e+06	4.16951e+06	4.2121e+06	5.2444e+06	2.3653e+06	858959	1.82275e+06	421812	635143	2.54152e+06	1.70061e+06
A1RBD1	1	1	77.14	A1RBD1|A1RBD1_ARTAT Uncharacterized protein OS=Arthrobacter aurescens (strain TC1) GN=AAur_3866 PE=4 SV=1	1.56908e+06	487138	237182	274004	496408	392178	71293	276690	372795	205588	1.5677e+06	605715	256781	274004	257800	326071	40256.5	175370	307730	214567
A1R796	11	11	344.66	A1R796|A1R796_ARTAT Isoleucine--tRNA ligase OS=Arthrobacter aurescens (strain TC1) GN=ileS PE=3 SV=1	7.09849e+06	2.40065e+06	3.57728e+06	3.67433e+06	2.92495e+06	2.83598e+06	1.57985e+06	1.90239e+06	5.2828e+06	3.23037e+06	7.09226e+06	2.98501e+06	3.8729e+06	3.67433e+06	1.51901e+06	2.35794e+06	892080	1.20576e+06	4.36077e+06	3.37146e+06
A1R3B1	8	7	275.02	A1R3B1|A1R3B1_ARTAT Putative DSBA-like thioredoxin domain protein OS=Arthrobacter aurescens (strain TC1) GN=AAur_0932 PE=4 SV=1	1.63628e+06	1.33811e+06	4.45974e+06	2.38034e+06	2.70585e+06	2.04729e+06	591937	1.07629e+06	6.36801e+06	5.05116e+06	1.63484e+06	1.66383e+06	4.82827e+06	2.38034e+06	1.40523e+06	1.70219e+06	334245	682166	5.25658e+06	5.27177e+06
A1R255	11	10	344.95	A1R255|A1R255_ARTAT Putative acetyl-CoA synthetase OS=Arthrobacter aurescens (strain TC1) GN=AAur_0509 PE=4 SV=1	1.03807e+07	1.4373e+07	1.51011e+07	9.91748e+06	6.53969e+06	4.66795e+06	5.86543e+06	4.77604e+06	8.75136e+06	7.85915e+06	1.03716e+07	1.78716e+07	1.6349e+07	9.91748e+06	3.39626e+06	3.88111e+06	3.31199e+06	3.02713e+06	7.22395e+06	8.2024e+06
A1R7J8	9	9	237.64	A1R7J8|A1R7J8_ARTAT UDP-N-acetylglucosamine 1-carboxyvinyltransferase OS=Arthrobacter aurescens (strain TC1) GN=murA PE=4 SV=1	7.33516e+06	6.77745e+06	3.76182e+06	4.59241e+06	3.1268e+06	4.17404e+06	3.76666e+06	4.71162e+06	3.99717e+06	4.50344e+06	7.32872e+06	8.42718e+06	4.07268e+06	4.59241e+06	1.62384e+06	3.47045e+06	2.12689e+06	2.98629e+06	3.29953e+06	4.70012e+06
A1R8T1	6	6	220.44	A1R8T1|RL6_ARTAT 50S ribosomal protein L6 OS=Arthrobacter aurescens (strain TC1) GN=rplF PE=3 SV=1	2.91618e+07	1.60776e+07	2.61823e+07	2.42739e+07	2.15489e+07	4.21177e+07	7.35848e+06	1.36758e+07	4.25171e+07	2.06928e+07	2.91362e+07	1.99911e+07	2.83459e+07	2.42739e+07	1.1191e+07	3.50182e+07	4.15506e+06	8.6679e+06	3.50964e+07	2.15965e+07
A1RD32	5	5	192.88	A1RD32|A1RD32_ARTAT Uncharacterized protein OS=Arthrobacter aurescens (strain TC1) GN=AAur_pTC10275 PE=4 SV=1	4.18672e+06	3.27704e+06	6.37053e+06	3.11003e+06	3.35909e+06	3.85557e+06	1.5921e+06	1.88094e+06	3.20519e+06	3.28162e+06	4.18304e+06	4.07472e+06	6.89696e+06	3.11003e+06	1.74448e+06	3.20566e+06	899001	1.19217e+06	2.64578e+06	3.42494e+06
A1R980	11	10	462.12	A1R980|A1R980_ARTAT Sulfate adenylyltransferase OS=Arthrobacter aurescens (strain TC1) GN=cysD PE=4 SV=1	7.78026e+06	5.33264e+06	1.44267e+07	1.19346e+07	1.10877e+07	1.40428e+07	1.08391e+07	1.29319e+07	1.88972e+07	1.58137e+07	7.77342e+06	6.63068e+06	1.56188e+07	1.19346e+07	5.75817e+06	1.16757e+07	6.12042e+06	8.19644e+06	1.5599e+07	1.65044e+07
A1RAH3	7	7	240.62	A1RAH3|A1RAH3_ARTAT N-(5'-phosphoribosyl)anthranilate isomerase OS=Arthrobacter aurescens (strain TC1) GN=trpF PE=3 SV=1	1.433e+07	8.90321e+06	6.17899e+06	6.87715e+06	7.45751e+06	9.37672e+06	3.36012e+06	4.6985e+06	7.07671e+06	6.46866e+06	1.43174e+07	1.10704e+07	6.6896e+06	6.87715e+06	3.87292e+06	7.79615e+06	1.89733e+06	2.97798e+06	5.84159e+06	6.75117e+06
A1R0U8	5	5	181.54	A1R0U8|A1R0U8_ARTAT Putative serine/threonine kinase domain protein OS=Arthrobacter aurescens (strain TC1) GN=AAur_0029 PE=4 SV=1	1.27926e+06	858934	1.17572e+06	1.4338e+06	656821	1.11683e+06	216933	294567	2.09301e+06	1.41344e+06	1.27813e+06	1.06801e+06	1.27287e+06	1.4338e+06	341107	928574	122494	186701	1.72771e+06	1.47517e+06
A1RBI2	5	5	167.32	A1RBI2|A1RBI2_ARTAT Putative esterase/lipase OS=Arthrobacter aurescens (strain TC1) GN=AAur_3919 PE=4 SV=1	8.63524e+06	3.83001e+06	2.35912e+06	4.93904e+06	3.7746e+06	4.30841e+06	2.36125e+06	2.26065e+06	5.12339e+06	5.25129e+06	8.62766e+06	4.76229e+06	2.55406e+06	4.93904e+06	1.96027e+06	3.58217e+06	1.33331e+06	1.43284e+06	4.22919e+06	5.48064e+06
A1R5T3	11	11	413.44	A1R5T3|A1R5T3_ARTAT Pyruvate kinase OS=Arthrobacter aurescens (strain TC1) GN=pyk PE=3 SV=1	4.57372e+07	2.21518e+07	1.8869e+07	1.4598e+07	1.28767e+07	1.16529e+07	7.16806e+06	1.19223e+07	2.34611e+07	2.064e+07	4.5697e+07	2.75439e+07	2.04283e+07	1.4598e+07	6.68729e+06	9.68868e+06	4.04754e+06	7.55655e+06	1.93664e+07	2.15415e+07
A1R592	9	9	262.93	A1R592|A1R592_ARTAT Argininosuccinate lyase OS=Arthrobacter aurescens (strain TC1) GN=argH PE=3 SV=1	3.63291e+06	5.09863e+06	2.64559e+06	3.40685e+06	2.42467e+06	2.22981e+06	2.08227e+06	1.4714e+06	4.04688e+06	2.61181e+06	3.62972e+06	6.33971e+06	2.86421e+06	3.40685e+06	1.2592e+06	1.85395e+06	1.17578e+06	932593	3.34056e+06	2.72588e+06
A1R5S4	3	3	88.49	A1R5S4|A1R5S4_ARTAT Anthranilate synthase component I OS=Arthrobacter aurescens (strain TC1) GN=trpE PE=4 SV=1	2.01193e+06	3.00664e+06	4.15073e+06	5.09776e+06	5.23302e+06	3.96475e+06	3.74087e+06	5.592e+06	4.76415e+06	6.83314e+06	2.01017e+06	3.73851e+06	4.49373e+06	5.09776e+06	2.71767e+06	3.29644e+06	2.11233e+06	3.54429e+06	3.93264e+06	7.13158e+06
A1R6E7	9	9	291.85	A1R6E7|A1R6E7_ARTAT DNA polymerase I OS=Arthrobacter aurescens (strain TC1) GN=polA PE=3 SV=1	4.37974e+06	4.43738e+06	4.31118e+06	5.05139e+06	4.30529e+06	5.05675e+06	2.55726e+06	3.46355e+06	4.75921e+06	4.75667e+06	4.3759e+06	5.51751e+06	4.66743e+06	5.05139e+06	2.23587e+06	4.20437e+06	1.44399e+06	2.19525e+06	3.92856e+06	4.96441e+06
A1R246	7	7	169.63	A1R246|A1R246_ARTAT Enoyl-CoA hydratase/isomerase family protein OS=Arthrobacter aurescens (strain TC1) GN=AAur_0500 PE=4 SV=1	457540	433643	1.93176e+06	1.6517e+06	1.32136e+06	993004	159038	248720	2.7164e+06	1.96515e+06	457138	539198	2.09139e+06	1.6517e+06	686222	825620	89803	157643	2.24229e+06	2.05098e+06
A1RC94	4	4	117.42	A1RC94|A1RC94_ARTAT Putative dehydrogenase OS=Arthrobacter aurescens (strain TC1) GN=AAur_4190 PE=4 SV=1	1.28388e+06	1.72388e+06	5.65942e+06	2.857e+06	1.76288e+06	6.16602e+06	630643	170479	1.37623e+06	3.23381e+06	1.28275e+06	2.14349e+06	6.12709e+06	2.857e+06	915519	5.12666e+06	356100	108052	1.13603e+06	3.37504e+06
A1R6L8	14	14	474.35	A1R6L8|GLGC_ARTAT Glucose-1-phosphate adenylyltransferase OS=Arthrobacter aurescens (strain TC1) GN=glgC PE=3 SV=1	2.53464e+07	1.49174e+07	2.40035e+07	2.55471e+07	2.13466e+07	1.57112e+07	1.02953e+07	1.2643e+07	3.10587e+07	2.45773e+07	2.53242e+07	1.85485e+07	2.59871e+07	2.55471e+07	1.10859e+07	1.30628e+07	5.81335e+06	8.01331e+06	2.56379e+07	2.56507e+07
A1R984	7	6	180.45	A1R984|A1R984_ARTAT Putative cbiX family protein OS=Arthrobacter aurescens (strain TC1) GN=AAur_3096 PE=4 SV=1	3.62484e+06	2.21639e+06	4.0544e+06	2.07986e+06	1.40415e+06	1.7738e+06	458256	805732	3.22979e+06	2.27701e+06	3.62166e+06	2.75589e+06	4.38944e+06	2.07986e+06	729218	1.4748e+06	258760	510685	2.66608e+06	2.37646e+06
A1R719	13	13	503.26	A1R719|A1R719_ARTAT Uncharacterized protein OS=Arthrobacter aurescens (strain TC1) GN=AAur_2291 PE=4 SV=1	1.79397e+07	8.52222e+06	2.52604e+07	1.83376e+07	2.04196e+07	1.75809e+07	1.52171e+07	9.47903e+06	3.36622e+07	2.66321e+07	1.79239e+07	1.05967e+07	2.73478e+07	1.83376e+07	1.06045e+07	1.46174e+07	8.59254e+06	6.00795e+06	2.7787e+07	2.77952e+07
A1RBF1	8	8	282.83	A1RBF1|A1RBF1_ARTAT Putative universal stress family domain protein OS=Arthrobacter aurescens (strain TC1) GN=AAur_3886 PE=4 SV=1	3.88529e+07	1.3244e+07	3.04333e+07	3.03593e+07	2.94574e+07	4.72053e+07	2.07373e+07	1.66449e+07	4.05266e+07	2.5451e+07	3.88187e+07	1.64678e+07	3.29482e+07	3.03593e+07	1.52981e+07	3.92482e+07	1.17096e+07	1.05498e+07	3.34533e+07	2.65625e+07
A1RD78	9	9	355.16	A1RD78|A1RD78_ARTAT BNR/Asp-box repeat domain protein OS=Arthrobacter aurescens (strain TC1) GN=AAur_pTC20025 PE=4 SV=1	1.02447e+07	8.41335e+06	5.09406e+07	2.97722e+07	2.72021e+07	4.59017e+07	1.51809e+07	1.3338e+07	5.7627e+07	1.87716e+07	1.02357e+07	1.04613e+07	5.51501e+07	2.97722e+07	1.41269e+07	3.81644e+07	8.57207e+06	8.45382e+06	4.75691e+07	1.95915e+07
A1R1G7	5	4	225.92	A1R1G7|A1R1G7_ARTAT Putative glyoxalase family protein OS=Arthrobacter aurescens (strain TC1) GN=AAur_0258 PE=4 SV=1	5.7012e+06	1.93219e+06	5.43494e+06	2.39505e+07	2.06415e+07	2.53685e+07	7.73484e+06	3.03895e+06	7.22314e+06	8.3128e+06	5.69619e+06	2.40251e+06	5.88406e+06	2.39505e+07	1.07197e+07	2.10923e+07	4.36757e+06	1.92613e+06	5.96246e+06	8.67585e+06
A1R8X7	5	5	144.58	A1R8X7|A1R8X7_ARTAT Uncharacterized protein OS=Arthrobacter aurescens (strain TC1) GN=AAur_2982 PE=4 SV=1	5.31664e+06	3.54657e+06	3.49882e+06	2.52446e+06	2.32545e+06	1.33174e+06	1.60537e+06	1.82917e+06	2.89288e+06	3.15347e+06	5.31197e+06	4.40986e+06	3.78794e+06	2.52446e+06	1.20768e+06	1.10726e+06	906495	1.15936e+06	2.38797e+06	3.2912e+06
A1RAW4	6	5	156.97	A1RAW4|A1RAW4_ARTAT Putative D-alanyl-D-alanine carboxypeptidase family protein OS=Arthrobacter aurescens (strain TC1) GN=AAur_3689 PE=4 SV=1	6.37347e+06	9.43375e+06	2.78952e+06	4.0122e+06	4.40915e+06	7.58056e+06	7.34009e+06	9.01667e+06	4.08424e+06	5.69329e+06	6.36787e+06	1.17301e+07	3.02003e+06	4.0122e+06	2.28981e+06	6.30276e+06	4.14467e+06	5.7149e+06	3.3714e+06	5.94194e+06
A1R4K0	4	4	123.87	A1R4K0|A1R4K0_ARTAT Uncharacterized protein OS=Arthrobacter aurescens (strain TC1) GN=AAur_1386 PE=4 SV=1	1.33237e+07	4.96669e+06	3.38738e+06	7.91391e+06	7.3255e+06	1.1684e+07	8.14954e+06	5.00472e+06	4.98757e+06	4.62723e+06	1.3312e+07	6.17565e+06	3.6673e+06	7.91391e+06	3.80436e+06	9.71455e+06	4.60174e+06	3.17207e+06	4.11707e+06	4.82932e+06
A1R2X1	3	3	115.45	A1R2X1|A1R2X1_ARTAT Putative nuclear export factor GLE1 family protein OS=Arthrobacter aurescens (strain TC1) GN=AAur_0783 PE=4 SV=1	167992	143203	3.10914e+06	1.00923e+06	1.02479e+06	467836	660612	977497	1.00604e+06	922273	167844	178061	3.36606e+06	1.00923e+06	532207	388976	373023	619552	830456	962552
A1R795	7	7	240.85	A1R795|A1R795_ARTAT Folylpolyglutamate synthase/dihydrofolate synthase, bifunctional protein OS=Arthrobacter aurescens (strain TC1) GN=folC PE=3 SV=1	5.35349e+06	2.57002e+06	2.19865e+06	2.52335e+06	2.35707e+06	2.09664e+06	847199	1.36917e+06	3.04074e+06	2.58582e+06	5.34878e+06	3.1956e+06	2.38034e+06	2.52335e+06	1.2241e+06	1.74322e+06	478381	867797	2.51003e+06	2.69876e+06
A1R4Y6	4	4	135.02	A1R4Y6|A1R4Y6_ARTAT 3-oxoacid CoA-transferase, A subunit OS=Arthrobacter aurescens (strain TC1) GN=AAur_1531 PE=4 SV=1	5.35738e+06	2.70045e+06	3.24527e+06	3.45593e+06	2.83827e+06	1.84454e+06	1.15155e+06	1.34305e+06	3.70163e+06	3.3947e+06	5.35268e+06	3.35778e+06	3.51345e+06	3.45593e+06	1.474e+06	1.53362e+06	650236	851247	3.05557e+06	3.54296e+06
A1RDJ6	12	10	416.26	A1RDJ6|A1RDJ6_ARTAT Citrate synthase OS=Arthrobacter aurescens (strain TC1) GN=gltA PE=3 SV=1	1.24446e+07	7.27687e+06	1.43305e+07	1.33478e+07	1.02761e+07	1.05058e+07	4.98087e+06	6.91367e+06	1.37795e+07	1.07744e+07	1.24337e+07	9.04817e+06	1.55148e+07	1.33478e+07	5.3367e+06	8.73494e+06	2.81251e+06	4.38198e+06	1.13745e+07	1.12449e+07
A1RB27	4	4	114.7	A1RB27|A1RB27_ARTAT Putative YCII-related domain protein OS=Arthrobacter aurescens (strain TC1) GN=AAur_3760 PE=4 SV=1	1.97319e+06	1.49686e+06	2.06037e+06	6.46418e+06	5.16988e+06	8.80747e+06	2.67235e+06	1.20829e+06	4.61725e+06	2.58432e+06	1.97146e+06	1.86122e+06	2.23063e+06	6.46418e+06	2.68488e+06	7.32285e+06	1.50897e+06	765831	3.81138e+06	2.69719e+06
A1R8E5	2	2	73.24	A1R8E5|A1R8E5_ARTAT Aminotransferase classes I and II protein OS=Arthrobacter aurescens (strain TC1) GN=AAur_2796 PE=3 SV=1	3.1141e+06	2.44478e+06	2.01301e+06	1.77913e+06	1.30361e+06	1.8406e+06	2.30823e+06	959277	2.0272e+06	1.60425e+06	3.11136e+06	3.03987e+06	2.17935e+06	1.77913e+06	677007	1.53035e+06	1.30337e+06	608004	1.67338e+06	1.67432e+06
A1R5Y1	11	11	354.77	A1R5Y1|A1R5Y1_ARTAT Phosphoenolpyruvate synthase OS=Arthrobacter aurescens (strain TC1) GN=ppsA PE=3 SV=1	5.84798e+06	5.21017e+06	1.03292e+07	9.19446e+06	7.88851e+06	9.95176e+06	7.04558e+06	7.79715e+06	1.8702e+07	1.07689e+07	5.84284e+06	6.4784e+06	1.11827e+07	9.19446e+06	4.09675e+06	8.27426e+06	3.97837e+06	4.94195e+06	1.54378e+07	1.12392e+07
A1RCA1	4	4	125.57	A1RCA1|A1RCA1_ARTAT Uncharacterized protein OS=Arthrobacter aurescens (strain TC1) GN=AAur_4197 PE=4 SV=1	4.75302e+06	5.53642e+06	6.22587e+06	6.12078e+06	5.57177e+06	4.25113e+06	3.15276e+06	4.4245e+06	7.87131e+06	5.64395e+06	4.74884e+06	6.88407e+06	6.74035e+06	6.12078e+06	2.89359e+06	3.53455e+06	1.78025e+06	2.80432e+06	6.4975e+06	5.89045e+06
A1R7W7	14	14	488.52	A1R7W7|A1R7W7_ARTAT Transcription termination factor Rho OS=Arthrobacter aurescens (strain TC1) GN=rho PE=3 SV=1	9.02212e+06	8.65956e+06	2.95057e+07	8.97625e+06	9.2038e+06	9.46611e+06	1.16444e+07	9.62247e+06	3.47182e+07	2.56725e+07	9.01419e+06	1.07674e+07	3.19439e+07	8.97625e+06	4.77981e+06	7.87047e+06	6.57513e+06	6.09886e+06	2.86587e+07	2.67938e+07
A1RA60	6	6	199.97	A1RA60|A1RA60_ARTAT Uncharacterized protein OS=Arthrobacter aurescens (strain TC1) GN=AAur_3427 PE=1 SV=1	1.19747e+07	5.30615e+06	7.62822e+06	1.73001e+07	1.63481e+07	2.32064e+07	4.61767e+06	4.08313e+06	9.74247e+06	9.48428e+06	1.19642e+07	6.59774e+06	8.25858e+06	1.73001e+07	8.49009e+06	1.92947e+07	2.60743e+06	2.58795e+06	8.04208e+06	9.89851e+06
A1R1E0	6	5	203.35	A1R1E0|A1R1E0_ARTAT Putative 2,5-diketo-D-gluconic acid reductase OS=Arthrobacter aurescens (strain TC1) GN=AAur_0231 PE=4 SV=1	4.23562e+06	1.22449e+06	1.25858e+06	2.27805e+06	1.92126e+06	1.45886e+06	641334	597402	1.91521e+06	2.01424e+06	4.23189e+06	1.52255e+06	1.36259e+06	2.27805e+06	997771	1.21295e+06	362137	378642	1.58094e+06	2.10221e+06
A1R781	5	5	238.87	A1R781|A1R781_ARTAT Ribosomal silencing factor RsfS OS=Arthrobacter aurescens (strain TC1) GN=rsfS PE=3 SV=1	5.37241e+06	3.33591e+06	4.84828e+06	5.78315e+06	6.21246e+06	1.3775e+07	2.31729e+06	2.03977e+06	6.16211e+06	5.29838e+06	5.36769e+06	4.14792e+06	5.24892e+06	5.78315e+06	3.22632e+06	1.1453e+07	1.30848e+06	1.29283e+06	5.08661e+06	5.52979e+06
A1R2F9	6	6	237.07	A1R2F9|A1R2F9_ARTAT Putative antibiotic biosynthesis monooxygenase domain protein OS=Arthrobacter aurescens (strain TC1) GN=AAur_0615 PE=4 SV=1	8.41207e+06	5.68987e+06	1.58605e+07	1.78649e+07	1.67724e+07	2.95842e+07	5.79279e+06	6.43749e+06	1.77271e+07	1.1045e+07	8.40468e+06	7.07486e+06	1.71712e+07	1.78649e+07	8.71044e+06	2.45974e+07	3.27097e+06	4.08018e+06	1.46332e+07	1.15274e+07
A1R789	3	3	162.05	A1R789|A1R789_ARTAT 50S ribosomal protein L21 OS=Arthrobacter aurescens (strain TC1) GN=rplU PE=3 SV=1	1.21234e+07	2.67114e+07	1.87846e+07	1.18013e+07	9.6564e+06	8.20369e+06	6.33832e+06	4.84783e+06	2.29094e+07	1.24357e+07	1.21128e+07	3.32134e+07	2.03368e+07	1.18013e+07	5.01486e+06	6.82085e+06	3.57901e+06	3.07263e+06	1.89109e+07	1.29788e+07
A1R5H7	3	3	141.39	A1R5H7|A1R5H7_ARTAT Uncharacterized protein OS=Arthrobacter aurescens (strain TC1) GN=AAur_1729 PE=4 SV=1	1.41598e+06	564734	778914	5.8961e+06	6.12104e+06	2.45701e+06	1.57689e+06	2.74769e+06	1.97997e+06	2.7659e+06	1.41474e+06	702198	843280	5.8961e+06	3.17884e+06	2.04285e+06	890411	1.74153e+06	1.6344e+06	2.8867e+06
A1R8X5	4	4	111.7	A1R8X5|A1R8X5_ARTAT Putative ankyrin repeat domain protein OS=Arthrobacter aurescens (strain TC1) GN=AAur_2980 PE=4 SV=1	5.59873e+06	3.85078e+06	9.1832e+06	1.70667e+07	9.34259e+06	2.00464e+07	3.27554e+06	1.52567e+06	9.24518e+06	6.489e+06	5.59381e+06	4.78812e+06	9.94206e+06	1.70667e+07	4.8519e+06	1.66673e+07	1.84957e+06	966991	7.63158e+06	6.7724e+06
A1RAY0	6	6	160.89	A1RAY0|A1RAY0_ARTAT Xylose isomerase OS=Arthrobacter aurescens (strain TC1) GN=xylA PE=3 SV=1	2.18073e+06	3.08285e+06	3.34973e+06	3.5249e+06	2.59908e+06	2.01906e+06	1.03866e+06	1.78055e+06	4.54929e+06	3.0146e+06	2.17881e+06	3.83326e+06	3.62654e+06	3.5249e+06	1.34978e+06	1.67872e+06	586493	1.12854e+06	3.75529e+06	3.14626e+06
A1R8H6	2	2	67.26	A1R8H6|A1R8H6_ARTAT Transcriptional regulator, AsnC family OS=Arthrobacter aurescens (strain TC1) GN=AAur_2828 PE=4 SV=1	5.81433e+06	6.06274e+06	7.27697e+06	8.80349e+06	9.399e+06	6.89114e+06	2.48669e+07	1.32505e+07	5.44543e+06	8.00763e+06	5.80922e+06	7.5385e+06	7.8783e+06	8.80349e+06	4.88119e+06	5.72955e+06	1.40414e+07	8.39836e+06	4.49501e+06	8.35736e+06
A1R9W5	4	4	152.08	A1R9W5|A1R9W5_ARTAT Putative AP endonuclease, family 2 protein OS=Arthrobacter aurescens (strain TC1) GN=AAur_3331 PE=4 SV=1	3.05544e+06	2.9582e+06	4.20347e+06	2.98437e+06	2.64606e+06	3.04659e+06	2.67173e+06	2.55573e+06	3.28892e+06	2.93937e+06	3.05275e+06	3.67828e+06	4.55083e+06	2.98437e+06	1.37418e+06	2.53305e+06	1.50862e+06	1.61986e+06	2.71489e+06	3.06775e+06
A1R1D7	6	5	201.54	A1R1D7|A1R1D7_ARTAT 2,5-diketo-D-gluconic acid reductase OS=Arthrobacter aurescens (strain TC1) GN=AAur_0228 PE=4 SV=1	3.92666e+06	1.45132e+06	1.74116e+06	1.85705e+06	1.4974e+06	1.19955e+06	616716	609857	2.393e+06	1.90458e+06	3.92321e+06	1.8046e+06	1.88505e+06	1.85705e+06	777648	997350	348236	386536	1.97534e+06	1.98777e+06
A1R4G2	11	11	378.43	A1R4G2|A1R4G2_ARTAT Ribose-phosphate pyrophosphokinase OS=Arthrobacter aurescens (strain TC1) GN=prs PE=3 SV=1	2.35389e+07	1.59005e+07	2.12965e+07	1.13127e+07	1.06319e+07	9.1024e+06	4.9154e+06	6.07565e+06	2.19649e+07	1.09734e+07	2.35183e+07	1.9771e+07	2.30564e+07	1.13127e+07	5.52146e+06	7.56807e+06	2.77554e+06	3.85084e+06	1.81313e+07	1.14526e+07
A1R4S7	3	3	98.6	A1R4S7|A1R4S7_ARTAT Uncharacterized protein OS=Arthrobacter aurescens (strain TC1) GN=AAur_1465 PE=4 SV=1	36504.1	9966.34	18121.5	42481.5	41443.7	251908	45198.7	11934.2	17979	25650.7	36472	12392.3	19619	42481.5	21523	209446	25522	7564.05	14841.1	26770.9
A1R8Q0	7	7	263.44	A1R8Q0|GLMM_ARTAT Phosphoglucosamine mutase OS=Arthrobacter aurescens (strain TC1) GN=glmM PE=3 SV=1	2.67634e+06	1.60089e+06	4.00775e+06	3.23438e+06	2.05023e+06	2.89616e+06	781564	1.77886e+06	5.38891e+06	5.031e+06	2.67399e+06	1.99057e+06	4.33893e+06	3.23438e+06	1.06475e+06	2.40798e+06	441320	1.12747e+06	4.44836e+06	5.25073e+06
A1RDD6	8	7	286.12	A1RDD6|A1RDD6_ARTAT Putative amidohydrolase family protein OS=Arthrobacter aurescens (strain TC1) GN=AAur_pTC20085 PE=4 SV=1	6.10466e+06	4.61677e+06	9.72839e+06	7.64536e+06	8.49414e+06	7.94938e+06	4.08132e+06	7.55548e+06	9.3202e+06	8.94488e+06	6.0993e+06	5.74056e+06	1.05323e+07	7.64536e+06	4.41127e+06	6.60941e+06	2.30457e+06	4.78877e+06	7.69351e+06	9.33554e+06
A1RAT9	10	9	353.48	A1RAT9|A1RAT9_ARTAT Cystathionine gamma-synthase OS=Arthrobacter aurescens (strain TC1) GN=metB PE=3 SV=1	5.77341e+06	6.26522e+06	4.8709e+06	4.40889e+06	3.51793e+06	4.27874e+06	2.49927e+06	4.91857e+06	5.83493e+06	4.16754e+06	5.76834e+06	7.79027e+06	5.27342e+06	4.40889e+06	1.82697e+06	3.5575e+06	1.41125e+06	3.11746e+06	4.81653e+06	4.34955e+06
A1R8V5	4	3	176.66	A1R8V5|A1R8V5_ARTAT Putative acyl-CoA thiolase OS=Arthrobacter aurescens (strain TC1) GN=AAur_2958 PE=3 SV=1	1.54779e+06	523768	2.43224e+06	2.40213e+06	1.30792e+06	1.63814e+06	261118	571741	3.18392e+06	2.87372e+06	1.54643e+06	651261	2.63323e+06	2.40213e+06	679243	1.36201e+06	147444	362378	2.62822e+06	2.99923e+06
A1R913	17	16	630.25	A1R913|A1R913_ARTAT ATP-dependent RNA helicase DeaD OS=Arthrobacter aurescens (strain TC1) GN=deaD PE=3 SV=1	1.63687e+07	1.13036e+07	2.12622e+07	1.24474e+07	1.33355e+07	1.99979e+07	1.51915e+07	1.79426e+07	2.14417e+07	1.9502e+07	1.63543e+07	1.4055e+07	2.30193e+07	1.24474e+07	6.92552e+06	1.6627e+07	8.57809e+06	1.13723e+07	1.76994e+07	2.03537e+07
A1R7U2	5	5	166.42	A1R7U2|A1R7U2_ARTAT Uncharacterized protein OS=Arthrobacter aurescens (strain TC1) GN=AAur_2583 PE=4 SV=1	9.74338e+06	4.41077e+06	3.19608e+06	6.99195e+06	6.04655e+06	4.20575e+06	1.15852e+07	8.20632e+06	5.46553e+06	5.56774e+06	9.73482e+06	5.48442e+06	3.46019e+06	6.99195e+06	3.14016e+06	3.49681e+06	6.54175e+06	5.20129e+06	4.51161e+06	5.81091e+06
A1R188	2	2	79.69	A1R188|A1R188_ARTAT Putative glyoxalase family protein OS=Arthrobacter aurescens (strain TC1) GN=AAur_0178 PE=4 SV=1	3.64728e+06	3.19463e+06	1.91668e+06	4.2348e+06	3.29265e+06	5.63377e+06	1.66502e+06	1.89075e+06	1.45791e+06	1.59949e+06	3.64407e+06	3.97225e+06	2.07506e+06	4.2348e+06	1.70997e+06	4.68413e+06	940172	1.19838e+06	1.20346e+06	1.66935e+06
A1R409	7	7	224.89	A1R409|A1R409_ARTAT Uncharacterized protein OS=Arthrobacter aurescens (strain TC1) GN=AAur_1185 PE=4 SV=1	4.72067e+06	8.00173e+06	5.48748e+06	6.13586e+06	5.23429e+06	4.86532e+06	2.69399e+06	4.55456e+06	7.19128e+06	5.74685e+06	4.71652e+06	9.94948e+06	5.94094e+06	6.13586e+06	2.71833e+06	4.0452e+06	1.52119e+06	2.88675e+06	5.93616e+06	5.99784e+06
A1R6K7	6	6	191.94	A1R6K7|A1R6K7_ARTAT Putative ABC transporter, ATP-binding protein OS=Arthrobacter aurescens (strain TC1) GN=AAur_2125 PE=4 SV=1	2.30155e+06	1.565e+06	2.14545e+06	4.14788e+06	3.28723e+06	4.57711e+06	1.44146e+06	3.08011e+06	4.94357e+06	4.5343e+06	2.29953e+06	1.94595e+06	2.32274e+06	4.14788e+06	1.70716e+06	3.80558e+06	813936	1.95222e+06	4.08075e+06	4.73233e+06
A1R6P9	3	3	105.55	A1R6P9|MSHC_ARTAT L-cysteine:1D-myo-inositol 2-amino-2-deoxy-alpha-D-glucopyranoside ligase OS=Arthrobacter aurescens (strain TC1) GN=mshC PE=3 SV=1	2.05329e+06	821088	950495	1.6703e+06	1.52574e+06	809878	847405	672270	2.07526e+06	1.90168e+06	2.05148e+06	1.02095e+06	1.02904e+06	1.6703e+06	792365	673362	478498	426095	1.71305e+06	1.98473e+06
A1R8B9	11	11	306.27	A1R8B9|A1R8B9_ARTAT Putative ATP-dependent RNA helicase OS=Arthrobacter aurescens (strain TC1) GN=AAur_2769 PE=3 SV=1	4.22619e+06	4.68827e+06	9.88948e+06	6.62597e+06	8.20467e+06	9.77073e+06	1.00713e+07	7.67931e+06	1.60326e+07	1.18159e+07	4.22248e+06	5.82946e+06	1.07067e+07	6.62597e+06	4.26093e+06	8.12375e+06	5.68688e+06	4.86726e+06	1.32344e+07	1.23319e+07
A1R8T7	5	5	171.6	A1R8T7|A1R8T7_ARTAT 50S ribosomal protein L29 OS=Arthrobacter aurescens (strain TC1) GN=rpmC PE=3 SV=1	3.80892e+07	2.03505e+07	1.32159e+08	1.67871e+07	1.48413e+07	2.19833e+07	5.85665e+06	8.35246e+06	3.25042e+07	1.94161e+07	3.80558e+07	2.53041e+07	1.4308e+08	1.67871e+07	7.70754e+06	1.82777e+07	3.30703e+06	5.29392e+06	2.68311e+07	2.02641e+07
A1R281	9	7	314.06	A1R281|A1R281_ARTAT Orotate phosphoribosyltransferase OS=Arthrobacter aurescens (strain TC1) GN=pyrE PE=3 SV=1	5.10329e+06	2.32864e+06	6.71035e+06	8.50808e+06	6.59519e+06	1.81339e+07	1.23649e+06	1.97278e+06	6.1526e+06	5.12042e+06	5.09881e+06	2.89547e+06	7.26486e+06	8.50808e+06	3.42508e+06	1.50772e+07	698198	1.25038e+06	5.07876e+06	5.34405e+06
A1R9W4	5	5	187.25	A1R9W4|A1R9W4_ARTAT Pyrroline-5-carboxylate reductase OS=Arthrobacter aurescens (strain TC1) GN=proC PE=3 SV=1	1.19455e+07	5.59477e+06	8.93165e+06	7.11577e+06	5.93958e+06	5.07404e+06	4.60017e+06	4.66679e+06	9.30237e+06	7.60124e+06	1.1935e+07	6.95662e+06	9.66973e+06	7.11577e+06	3.08461e+06	4.21874e+06	2.59754e+06	2.95788e+06	7.67879e+06	7.93323e+06
A1R517	5	5	166.59	A1R517|RBFA_ARTAT Ribosome-binding factor A OS=Arthrobacter aurescens (strain TC1) GN=rbfA PE=3 SV=1	1.73685e+07	9.79285e+06	1.45034e+07	8.32334e+06	7.61127e+06	1.80557e+07	3.71292e+06	4.93653e+06	1.47701e+07	1.01785e+07	1.73533e+07	1.21766e+07	1.57019e+07	8.32334e+06	3.95277e+06	1.50121e+07	2.09655e+06	3.12885e+06	1.21922e+07	1.06231e+07
A1R8W2	7	7	248.42	A1R8W2|RL11_ARTAT 50S ribosomal protein L11 OS=Arthrobacter aurescens (strain TC1) GN=rplK PE=3 SV=1	4.02846e+07	2.1006e+07	4.0554e+07	4.34969e+07	3.13443e+07	5.96654e+07	1.88983e+07	2.70979e+07	6.18642e+07	3.90743e+07	4.02492e+07	2.61191e+07	4.39053e+07	4.34969e+07	1.62781e+07	4.9608e+07	1.06712e+07	1.7175e+07	5.10668e+07	4.07809e+07
A1R6Z2	3	3	91.37	A1R6Z2|A1R6Z2_ARTAT Orotidine 5'-phosphate decarboxylase OS=Arthrobacter aurescens (strain TC1) GN=pyrF PE=3 SV=1	630555	142381	574692	650291	282287	354926	53303.2	145402	947373	522283	630001	177039	622182	650291	146600	295098	30098.3	92157.7	782024	545094
A1R7Q0	8	8	311.89	A1R7Q0|A1R7Q0_ARTAT Putative hydrolase OS=Arthrobacter aurescens (strain TC1) GN=AAur_2541 PE=4 SV=1	8.23561e+06	3.77752e+06	6.55252e+06	8.31764e+06	7.23866e+06	5.90603e+06	3.6131e+06	4.94354e+06	1.06513e+07	9.68862e+06	8.22838e+06	4.69703e+06	7.09399e+06	8.31764e+06	3.75926e+06	4.91049e+06	2.04018e+06	3.13329e+06	8.79225e+06	1.01118e+07
A1R3G5;A1RBR7;A1R5E0	10	10	336.82	A1R3G5|A1R3G5_ARTAT Glycine dehydrogenase (decarboxylating) OS=Arthrobacter aurescens (strain TC1) GN=gcvP PE=3 SV=1	9.21721e+06	7.30418e+06	4.67338e+06	4.4573e+06	4.7978e+06	4.14075e+06	2.62568e+06	4.02072e+06	4.71506e+06	4.57904e+06	9.20911e+06	9.08212e+06	5.05957e+06	4.4573e+06	2.49164e+06	3.44277e+06	1.48262e+06	2.54839e+06	3.89212e+06	4.77902e+06
A1R790	6	6	175.45	A1R790|A1R790_ARTAT Phosphomethylpyrimidine kinase OS=Arthrobacter aurescens (strain TC1) GN=thiD PE=4 SV=1	1.03616e+06	2.03795e+06	2.95998e+06	3.92664e+06	2.94046e+06	4.33885e+06	1.53424e+06	2.25685e+06	6.40457e+06	4.26514e+06	1.03525e+06	2.53402e+06	3.20458e+06	3.92664e+06	1.52707e+06	3.60748e+06	866329	1.43043e+06	5.28675e+06	4.45141e+06
A1R558	3	3	113.74	A1R558|HIS8_ARTAT Histidinol-phosphate aminotransferase OS=Arthrobacter aurescens (strain TC1) GN=hisC PE=3 SV=1	2.61089e+06	1.33954e+06	1.63477e+06	1.79761e+06	1.41512e+06	1.32031e+06	494739	1.18549e+06	1.88094e+06	1.99181e+06	2.6086e+06	1.66561e+06	1.76986e+06	1.79761e+06	734913	1.09776e+06	279361	751379	1.55265e+06	2.0788e+06
A1R141	2	2	85.02	A1R141|A1R141_ARTAT Uncharacterized protein OS=Arthrobacter aurescens (strain TC1) GN=AAur_0124 PE=4 SV=1	351825	40914.6	0	185430	204344	511342	34187.5	243869	68401.6	23111.8	351516	50873.8	0	185430	106122	425149	19304.4	154568	56463.2	24121.2
A1R4M8	9	9	295.05	A1R4M8|A1R4M8_ARTAT Uncharacterized protein OS=Arthrobacter aurescens (strain TC1) GN=AAur_1416 PE=1 SV=1	3.69776e+06	2.68746e+06	5.82078e+06	6.02947e+06	4.33389e+06	4.45609e+06	4.02981e+06	2.71848e+06	6.87295e+06	5.62243e+06	3.69451e+06	3.34163e+06	6.30178e+06	6.02947e+06	2.25072e+06	3.70496e+06	2.27548e+06	1.72301e+06	5.67338e+06	5.86799e+06
A1R7X3	3	3	106.59	A1R7X3|A1R7X3_ARTAT Putative lipoprotein OS=Arthrobacter aurescens (strain TC1) GN=AAur_2615 PE=4 SV=1	4.31221e+06	1.27625e+06	1.10038e+07	2.91643e+06	2.39038e+06	2.26247e+06	948570	2.57921e+06	3.94268e+06	2.41865e+06	4.30842e+06	1.58691e+06	1.19132e+07	2.91643e+06	1.2414e+06	1.8811e+06	535622	1.63474e+06	3.25455e+06	2.52428e+06
A1R8Z7	5	5	158.28	A1R8Z7|A1R8Z7_ARTAT UPF0336 protein AAur_3002 OS=Arthrobacter aurescens (strain TC1) GN=AAur_3002 PE=3 SV=1	5.1905e+06	1.67548e+06	1.51264e+06	3.96325e+06	3.68755e+06	4.42748e+06	1.36451e+06	1.36187e+06	3.04125e+06	2.56028e+06	5.18594e+06	2.08332e+06	1.63764e+06	3.96325e+06	1.91506e+06	3.68117e+06	770487	863173	2.51045e+06	2.6721e+06
A1RBG3	2	2	59.54	A1RBG3|A1RBG3_ARTAT Phosphoglycerate mutase family protein OS=Arthrobacter aurescens (strain TC1) GN=AAur_3898 PE=4 SV=1	207193	272840	147706	423860	329820	246621	121494	161389	250116	350643	207011	339254	159912	423860	171285	205050	68602.8	102291	206462	365957
A1R8X8	5	5	209.8	A1R8X8|Y2983_ARTAT UPF0678 fatty acid-binding protein-like protein AAur_2983 OS=Arthrobacter aurescens (strain TC1) GN=AAur_2983 PE=3 SV=1	5.44454e+06	2.75054e+06	3.58001e+06	6.43201e+06	5.27093e+06	4.80196e+06	2.54581e+06	3.45081e+06	6.17158e+06	5.20577e+06	5.43976e+06	3.42007e+06	3.87584e+06	6.43201e+06	2.73735e+06	3.99252e+06	1.43752e+06	2.18717e+06	5.09443e+06	5.43313e+06
A1R210	6	6	220.39	A1R210|A1R210_ARTAT Exodeoxyribonuclease III OS=Arthrobacter aurescens (strain TC1) GN=xth PE=4 SV=1	4.00461e+06	2.43951e+06	5.18136e+06	4.96032e+06	1.33188e+07	6.09186e+06	1.76279e+06	1.02036e+07	1.01867e+07	6.86342e+06	4.00109e+06	3.03332e+06	5.60953e+06	4.96032e+06	6.91684e+06	5.065e+06	995383	6.4672e+06	8.40878e+06	7.16318e+06
A1R811	4	3	97.44	A1R811|A1R811_ARTAT Peptide chain release factor 2 OS=Arthrobacter aurescens (strain TC1) GN=prfB PE=3 SV=1	7.64164e+06	1.20889e+07	6.99182e+07	2.69658e+07	1.7934e+07	1.24771e+07	8.33634e+06	1.73981e+07	7.97361e+06	1.91841e+07	7.63493e+06	1.50315e+07	7.56959e+07	2.69658e+07	9.31368e+06	1.03739e+07	4.70722e+06	1.10271e+07	6.58194e+06	2.00219e+07
A1R7X1	8	8	245.3	A1R7X1|A1R7X1_ARTAT Diaminopimelate decarboxylase OS=Arthrobacter aurescens (strain TC1) GN=lysA PE=3 SV=1	8.81817e+06	1.14155e+07	6.90907e+06	8.54246e+06	7.51733e+06	4.80064e+06	1.01454e+07	8.2165e+06	8.35345e+06	1.02262e+07	8.81043e+06	1.41942e+07	7.48001e+06	8.54246e+06	3.90398e+06	3.99143e+06	5.72875e+06	5.20774e+06	6.89549e+06	1.06728e+07
A1R5D2	3	3	107.68	A1R5D2|A1R5D2_ARTAT Putative uncharacterized conserved protein OS=Arthrobacter aurescens (strain TC1) GN=AAur_1683 PE=4 SV=1	3.04389e+06	2.85406e+06	1.82693e+06	1.88394e+06	1.7594e+06	3.23226e+06	1.35397e+06	782383	1.74505e+06	1.59252e+06	3.04121e+06	3.54878e+06	1.9779e+06	1.88394e+06	913709	2.68742e+06	764535	495886	1.44048e+06	1.66207e+06
A1R4L2	5	5	148.02	A1R4L2|A1R4L2_ARTAT Phosphomannomutase OS=Arthrobacter aurescens (strain TC1) GN=AAur_1400 PE=3 SV=1	2.00548e+07	2.50748e+07	6.65034e+07	3.45542e+07	1.5078e+08	4.84749e+07	5.83627e+07	2.08984e+08	1.03e+08	1.49135e+08	2.00372e+07	3.11784e+07	7.1999e+07	3.45542e+07	7.83045e+07	4.03038e+07	3.29552e+07	1.32457e+08	8.50231e+07	1.55648e+08
A1R7G4	6	6	175.43	A1R7G4|RIMM_ARTAT Ribosome maturation factor RimM OS=Arthrobacter aurescens (strain TC1) GN=rimM PE=3 SV=2	2.00566e+06	1.13875e+06	2.08749e+06	2.49161e+06	2.31454e+06	5.46269e+06	1.14095e+06	1.13045e+06	2.60337e+06	2.08291e+06	2.00389e+06	1.41594e+06	2.25999e+06	2.49161e+06	1.20201e+06	4.54188e+06	644252	716494	2.14899e+06	2.17388e+06
A1R7M1	7	7	343.33	A1R7M1|A1R7M1_ARTAT Acetolactate synthase OS=Arthrobacter aurescens (strain TC1) GN=ilvB PE=3 SV=1	1.62561e+07	6.45736e+06	1.44466e+07	1.44835e+07	1.24048e+07	1.14685e+07	4.44931e+06	1.22037e+07	2.18471e+07	1.66616e+07	1.62418e+07	8.02918e+06	1.56404e+07	1.44835e+07	6.44219e+06	9.53535e+06	2.51236e+06	7.7349e+06	1.8034e+07	1.73893e+07
A1R7Z4	7	7	172.08	A1R7Z4|A1R7Z4_ARTAT Uncharacterized protein OS=Arthrobacter aurescens (strain TC1) GN=AAur_2638 PE=4 SV=1	6.4241e+06	4.42695e+06	5.56529e+06	5.85686e+06	7.55639e+06	3.19708e+06	3.43181e+06	8.3448e+06	4.3594e+06	6.12631e+06	6.41846e+06	5.50453e+06	6.02518e+06	5.85686e+06	3.92426e+06	2.65817e+06	1.93781e+06	5.28906e+06	3.59853e+06	6.39388e+06
A1R426	7	7	218.11	A1R426|A1R426_ARTAT Sarcosine oxidase, monomeric form OS=Arthrobacter aurescens (strain TC1) GN=soxA PE=4 SV=1	3.68611e+06	3.43717e+06	6.27416e+06	3.85456e+06	2.34031e+06	5.10262e+06	1.68126e+06	2.3398e+06	4.16778e+06	2.39427e+06	3.68287e+06	4.27382e+06	6.79263e+06	3.85456e+06	1.21539e+06	4.2425e+06	949343	1.483e+06	3.44036e+06	2.49883e+06
A1R934	6	6	190.88	A1R934|A1R934_ARTAT Putative long chain fatty acid-CoA ligase OS=Arthrobacter aurescens (strain TC1) GN=AAur_3043 PE=4 SV=1	5.11393e+06	7.8761e+06	4.70301e+06	3.03061e+06	2.16358e+06	5.78707e+06	7.55524e+06	2.75368e+06	3.18909e+06	2.55648e+06	5.10944e+06	9.79326e+06	5.09164e+06	3.03061e+06	1.12361e+06	4.81158e+06	4.26616e+06	1.74532e+06	2.63249e+06	2.66813e+06
A1R4P6	17	17	543.09	A1R4P6|DNLJ_ARTAT DNA ligase OS=Arthrobacter aurescens (strain TC1) GN=ligA PE=3 SV=1	2.2302e+07	1.80105e+07	3.89976e+07	2.13593e+07	2.05535e+07	1.99e+07	1.2257e+07	3.94722e+07	3.38198e+07	3.22402e+07	2.22824e+07	2.23945e+07	4.22201e+07	2.13593e+07	1.0674e+07	1.65456e+07	6.92107e+06	2.50181e+07	2.79171e+07	3.36482e+07
A1RAH7	7	7	247.88	A1RAH7|A1RAH7_ARTAT Oxidoreductase, aldo/keto reductase family OS=Arthrobacter aurescens (strain TC1) GN=AAur_3546 PE=4 SV=1	2.351e+06	2.84869e+06	4.14025e+06	5.55081e+06	5.00475e+06	6.45513e+06	2.04309e+06	2.92725e+06	7.83191e+06	5.07755e+06	2.34894e+06	3.5421e+06	4.48238e+06	5.55081e+06	2.59912e+06	5.36703e+06	1.15366e+06	1.85533e+06	6.46497e+06	5.29931e+06
A1R540	7	7	284.29	A1R540|A1R540_ARTAT 4-hydroxy-tetrahydrodipicolinate synthase OS=Arthrobacter aurescens (strain TC1) GN=dapA PE=3 SV=1	9.9844e+06	6.60781e+06	9.48322e+06	1.13913e+07	6.46222e+06	9.33002e+06	8.76798e+06	7.58824e+06	1.35376e+07	1.08862e+07	9.97563e+06	8.21625e+06	1.02669e+07	1.13913e+07	3.35603e+06	7.75732e+06	4.95095e+06	4.80954e+06	1.11748e+07	1.13617e+07
A1R7P3	7	6	198.99	A1R7P3|A1R7P3_ARTAT Quinolinate synthase A OS=Arthrobacter aurescens (strain TC1) GN=nadA PE=3 SV=1	4.84026e+06	6.05543e+06	5.22269e+06	4.84506e+06	4.62942e+06	8.05048e+06	7.26174e+06	3.44188e+06	5.38234e+06	3.66613e+06	4.836e+06	7.52942e+06	5.65427e+06	4.84506e+06	2.4042e+06	6.69346e+06	4.10043e+06	2.18152e+06	4.44293e+06	3.82624e+06
A1R821	5	5	227.28	A1R821|A1R821_ARTAT Putative lipoprotein OS=Arthrobacter aurescens (strain TC1) GN=AAur_2667 PE=4 SV=1	3.58371e+07	2.23749e+07	3.62788e+07	2.61016e+07	3.03524e+07	2.79e+07	1.62943e+07	2.34523e+07	5.71289e+07	3.42421e+07	3.58056e+07	2.78213e+07	3.92767e+07	2.61016e+07	1.57629e+07	2.31971e+07	9.20076e+06	1.48644e+07	4.7158e+07	3.57376e+07
A1R2B6	2	2	32.06	A1R2B6|A1R2B6_ARTAT Putative flavin-binding monooxygenase-like OS=Arthrobacter aurescens (strain TC1) GN=AAur_0571 PE=4 SV=1	7.46179e+06	7.57543e+06	1.01929e+07	9.43221e+06	1.24789e+07	9.5026e+06	9.84856e+06	1.06799e+07	1.65056e+07	1.10428e+07	7.45524e+06	9.4194e+06	1.10352e+07	9.43221e+06	6.48065e+06	7.90081e+06	5.56111e+06	6.76909e+06	1.36248e+07	1.15251e+07
A1R8B2	6	5	169.91	A1R8B2|A1R8B2_ARTAT Thiazole synthase OS=Arthrobacter aurescens (strain TC1) GN=thiG PE=3 SV=1	1.01278e+06	1.23999e+06	1.63432e+06	2.29978e+06	1.38889e+06	1.7305e+06	772422	997835	2.10118e+06	1.9332e+06	1.01189e+06	1.54183e+06	1.76938e+06	2.29978e+06	721292	1.4388e+06	436158	632443	1.73445e+06	2.01764e+06
A1R6X7	3	3	120.76	A1R6X7|A1R6X7_ARTAT Glycerol uptake facilitator protein OS=Arthrobacter aurescens (strain TC1) GN=glpF PE=3 SV=1	3.66009e+06	2.0942e+06	1.26126e+07	1.18461e+07	1.159e+07	3.80706e+06	3.32896e+06	3.33439e+06	1.1135e+07	1.1293e+07	3.65687e+06	2.60396e+06	1.36549e+07	1.18461e+07	6.01903e+06	3.16533e+06	1.87974e+06	2.11339e+06	9.19155e+06	1.17862e+07
A1RBC4	5	5	176.98	A1RBC4|MTLD_ARTAT Mannitol-1-phosphate 5-dehydrogenase OS=Arthrobacter aurescens (strain TC1) GN=mtlD PE=3 SV=1	8.34132e+06	4.12463e+06	7.58067e+06	7.93036e+06	6.30286e+06	3.74916e+06	3.17965e+06	2.89257e+06	8.18145e+06	6.96213e+06	8.33399e+06	5.12862e+06	8.2071e+06	7.93036e+06	3.27327e+06	3.11719e+06	1.79543e+06	1.83335e+06	6.75351e+06	7.2662e+06
A1R6I8	2	2	72.31	A1R6I8|A1R6I8_ARTAT Putative ring hydroxylating dioxygenase, alpha subunit, rieske family OS=Arthrobacter aurescens (strain TC1) GN=AAur_2106 PE=4 SV=1	4.01407e+06	2.15816e+06	4.02188e+06	9.79663e+06	1.33039e+07	1.32056e+07	5.33718e+06	4.31682e+06	8.89696e+06	7.89779e+06	4.01054e+06	2.68348e+06	4.35424e+06	9.79663e+06	6.90911e+06	1.09796e+07	3.01371e+06	2.73606e+06	7.34414e+06	8.24272e+06
A1R9C0	19	2	594.03	A1R9C0|A1R9C0_ARTAT Putative S-layer domain protein OS=Arthrobacter aurescens (strain TC1) GN=AAur_3132 PE=4 SV=1	753088	1.17063e+06	2.48152e+06	2.00139e+06	1.34355e+06	2.68681e+06	865271	875067	2.23255e+06	1.07048e+06	752426	1.45558e+06	2.68658e+06	2.00139e+06	697748	2.23391e+06	488586	554630	1.84289e+06	1.11724e+06
A1R5R4	2	2	75.09	A1R5R4|A1R5R4_ARTAT Ribulose-phosphate 3-epimerase OS=Arthrobacter aurescens (strain TC1) GN=rpe PE=3 SV=1	710134	820309	2.10127e+06	1.89442e+06	1.35804e+06	1.60615e+06	932474	844820	2.55735e+06	2.29944e+06	709510	1.01998e+06	2.27491e+06	1.89442e+06	705273	1.33541e+06	526533	535460	2.111e+06	2.39986e+06
A1R3M8	2	2	70.11	A1R3M8|A1R3M8_ARTAT Uncharacterized protein OS=Arthrobacter aurescens (strain TC1) GN=AAur_1053 PE=4 SV=1	2.63404e+07	7.34473e+06	4.24939e+06	7.14614e+06	6.70048e+06	8.65272e+06	2.57093e+06	3.89133e+06	5.32046e+06	5.65619e+06	2.63172e+07	9.13254e+06	4.60054e+06	7.14614e+06	3.47977e+06	7.19419e+06	1.45171e+06	2.46639e+06	4.39186e+06	5.90322e+06
A1R6T7	4	4	129.81	A1R6T7|A1R6T7_ARTAT Putative cytochrome C heme-binding subunit OS=Arthrobacter aurescens (strain TC1) GN=AAur_2208 PE=4 SV=1	9.87587e+06	5.10875e+06	8.79767e+06	6.76724e+06	7.48293e+06	7.73979e+06	3.46741e+06	4.86373e+06	9.82569e+06	5.97965e+06	9.86719e+06	6.3523e+06	9.52467e+06	6.76724e+06	3.88612e+06	6.43515e+06	1.95791e+06	3.0827e+06	8.11077e+06	6.24081e+06
A1R423	2	1	61.71	A1R423|A1R423_ARTAT Uncharacterized protein OS=Arthrobacter aurescens (strain TC1) GN=AAur_1199 PE=4 SV=1	155346	92672.2	46278.1	60443.1	106612	96889.9	53315.6	108903	18274.9	38003.6	155210	115230	50102.3	60443.1	55366.8	80557.8	30105.3	69024.1	15085.3	39663.4
A1R7M4	4	4	198.15	A1R7M4|A1R7M4_ARTAT Uncharacterized protein OS=Arthrobacter aurescens (strain TC1) GN=AAur_2512 PE=4 SV=1	4.14575e+06	3.21789e+06	2.4868e+06	1.01459e+06	1.82325e+06	517153	183992	359314	3.92874e+06	2.057e+06	4.1421e+06	4.00117e+06	2.6923e+06	1.01459e+06	946871	429980	103893	227738	3.24304e+06	2.14684e+06
A1RDP4;A1RBD4	18	17	749.59	A1RDP4|A1RDP4_ARTAT GAF domain protein OS=Arthrobacter aurescens (strain TC1) GN=AAur_pTC20207 PE=4 SV=1	4.15193e+07	4.14335e+07	3.38428e+07	2.91812e+07	2.62036e+07	2.31059e+07	1.28537e+07	1.93273e+07	3.40083e+07	2.13787e+07	4.14828e+07	5.1519e+07	3.66394e+07	2.91812e+07	1.36083e+07	1.92111e+07	7.25802e+06	1.22499e+07	2.80727e+07	2.23124e+07
A1RD77	3	3	163.01	A1RD77|A1RD77_ARTAT Uncharacterized protein OS=Arthrobacter aurescens (strain TC1) GN=AAur_pTC20024 PE=4 SV=1	4.20315e+07	1.57679e+07	3.54294e+06	1.55021e+06	1.94842e+06	2.46176e+06	2.20173e+06	877693	1.14225e+06	1.53314e+06	4.19946e+07	1.96061e+07	3.83571e+06	1.55021e+06	1.01188e+06	2.0468e+06	1.24323e+06	556295	942891	1.6001e+06
A1R6J1	1	1	60.99	A1R6J1|A1R6J1_ARTAT Putative zinc metallopeptidase OS=Arthrobacter aurescens (strain TC1) GN=AAur_2109 PE=4 SV=1	1.2532e+06	338113	933942	1.20856e+06	1.36561e+06	1.25984e+06	439682	592429	912176	845983	1.2521e+06	420415	1.01112e+06	1.20856e+06	709206	1.04748e+06	248272	375490	752970	882931
A1R2T8	5	4	139.16	A1R2T8|A1R2T8_ARTAT Uncharacterized protein OS=Arthrobacter aurescens (strain TC1) GN=AAur_0748 PE=4 SV=1	2.72793e+06	1.00863e+06	1.09673e+06	1.70576e+06	1.77346e+06	1.90407e+06	1.35538e+06	624834	1.40563e+06	1.69482e+06	2.72554e+06	1.25414e+06	1.18736e+06	1.70576e+06	921013	1.58311e+06	765333	396029	1.1603e+06	1.76884e+06
A1R2J8	2	2	83.35	A1R2J8|A1R2J8_ARTAT Uncharacterized protein OS=Arthrobacter aurescens (strain TC1) GN=AAur_0655 PE=4 SV=1	1.00846e+06	126761	73510.8	158404	154179	78540.8	116395	216808	26653.2	40517.4	1.00758e+06	157617	79585.5	158404	80069.9	65301.7	65723.8	137416	22001.3	42287
A1RC67	7	7	229.28	A1RC67|RL9_ARTAT 50S ribosomal protein L9 OS=Arthrobacter aurescens (strain TC1) GN=rplI PE=3 SV=1	1.19465e+07	8.34735e+06	1.53366e+07	8.2059e+06	8.6592e+06	5.89829e+06	1.67642e+07	7.76649e+06	2.45272e+07	2.58228e+07	1.1936e+07	1.03792e+07	1.6604e+07	8.2059e+06	4.49699e+06	4.90406e+06	9.4661e+06	4.92252e+06	2.02464e+07	2.69506e+07
A1R6A2	5	4	134.89	A1R6A2|A1R6A2_ARTAT Riboflavin biosynthesis protein RibD OS=Arthrobacter aurescens (strain TC1) GN=AAur_2019 PE=4 SV=1	1.02371e+07	3.35232e+06	326565	839217	293541	369824	630376	892571	345541	366091	1.02281e+07	4.16832e+06	353551	839217	152445	307485	355949	565725	285232	382080
A1R587	4	4	120.2	A1R587|ARGB_ARTAT Acetylglutamate kinase OS=Arthrobacter aurescens (strain TC1) GN=argB PE=3 SV=1	8.42051e+07	4.64595e+07	3.54486e+07	3.43011e+07	4.2802e+07	2.65979e+07	2.54907e+07	2.64098e+07	3.26526e+07	3.1673e+07	8.41311e+07	5.77684e+07	3.8378e+07	3.43011e+07	2.22284e+07	2.21145e+07	1.43936e+07	1.67389e+07	2.69536e+07	3.30563e+07
A1R7U8	3	3	126.82	A1R7U8|A1R7U8_ARTAT N-acetylglucosamine-6-phosphate deacetylase OS=Arthrobacter aurescens (strain TC1) GN=nagA PE=3 SV=1	3.77094e+06	2.72261e+06	2.82186e+06	2.38077e+06	1.83222e+06	1.13015e+06	778462	1.25934e+06	2.24867e+06	2.02613e+06	3.76762e+06	3.38534e+06	3.05505e+06	2.38077e+06	951526	939649	439568	798188	1.8562e+06	2.11462e+06
A1R195	3	3	132.03	A1R195|A1R195_ARTAT DNA integrity scanning protein DisA OS=Arthrobacter aurescens (strain TC1) GN=disA PE=3 SV=1	701593	223483	740799	745271	462411	525430	160660	192494	875481	477800	700977	277882	802015	745271	240144	436862	90718.7	122005	722679	498667
A1R6Y7	8	8	259.5	A1R6Y7|A1R6Y7_ARTAT S-adenosylmethionine synthase OS=Arthrobacter aurescens (strain TC1) GN=metK PE=3 SV=1	4.16979e+06	2.52732e+06	5.37853e+06	5.48593e+06	4.69488e+06	3.95315e+06	2.17017e+06	3.02063e+06	7.32828e+06	7.50554e+06	4.16613e+06	3.14251e+06	5.82299e+06	5.48593e+06	2.43819e+06	3.28679e+06	1.22541e+06	1.91452e+06	6.04925e+06	7.83334e+06
A1R8D8	5	5	150.06	A1R8D8|A1R8D8_ARTAT Glutamate permease OS=Arthrobacter aurescens (strain TC1) GN=gluD PE=3 SV=1	1.66048e+06	1.66127e+06	7.49295e+06	7.53136e+06	7.50972e+06	4.05019e+06	2.99481e+06	3.08874e+06	7.62352e+06	6.76267e+06	1.65902e+06	2.06565e+06	8.11213e+06	7.53136e+06	3.90003e+06	3.36748e+06	1.69106e+06	1.95769e+06	6.29295e+06	7.05803e+06
A1R6K6	5	5	161.42	A1R6K6|A1R6K6_ARTAT Phosphoserine phosphatase SerB OS=Arthrobacter aurescens (strain TC1) GN=serB PE=4 SV=1	1.21091e+06	617660	1.4126e+06	1.86861e+06	802184	1.3446e+06	589678	739633	2.31975e+06	1.93062e+06	1.20984e+06	768008	1.52934e+06	1.86861e+06	416599	1.11795e+06	332969	468790	1.91487e+06	2.01494e+06
A1R829	19	18	675.54	A1R829|A1R829_ARTAT Glycosyl transferase domin, group 2 family protein OS=Arthrobacter aurescens (strain TC1) GN=AAur_2675 PE=4 SV=1	9.97316e+06	1.01091e+07	2.34071e+07	1.55534e+07	1.02045e+07	1.27771e+07	4.6165e+06	8.90539e+06	2.17491e+07	1.45313e+07	9.96439e+06	1.25698e+07	2.53414e+07	1.55534e+07	5.2995e+06	1.06234e+07	2.60676e+06	5.64437e+06	1.79531e+07	1.51659e+07
A1RDN8	5	5	191.92	A1RDN8|A1RDN8_ARTAT Putative Isochorismatase family protein OS=Arthrobacter aurescens (strain TC1) GN=AAur_pTC20200 PE=4 SV=1	1.99073e+07	1.76875e+07	1.75184e+07	1.57716e+07	1.29669e+07	1.19027e+07	1.03758e+07	1.80944e+07	1.62572e+07	1.38528e+07	1.98898e+07	2.19928e+07	1.8966e+07	1.57716e+07	6.73413e+06	9.89632e+06	5.85885e+06	1.14685e+07	1.34197e+07	1.44578e+07
A1R8K1	6	6	169.27	A1R8K1|A1R8K1_ARTAT Uncharacterized protein OS=Arthrobacter aurescens (strain TC1) GN=AAur_2854 PE=4 SV=1	8.40589e+06	5.87871e+06	3.24385e+07	1.14564e+08	1.23634e+08	1.43322e+08	1.47192e+07	2.30942e+07	9.61674e+07	5.93846e+07	8.3985e+06	7.30967e+06	3.51191e+07	1.14564e+08	6.42069e+07	1.19164e+08	8.31136e+06	1.46374e+07	7.93829e+07	6.19782e+07
A1R5C0	7	7	220.85	A1R5C0|A1R5C0_ARTAT Putative ParA-family protein OS=Arthrobacter aurescens (strain TC1) GN=AAur_1669 PE=4 SV=1	2.60837e+06	2.86401e+06	7.33106e+06	6.65398e+06	5.24595e+06	5.30102e+06	4.07014e+06	4.50916e+06	8.79386e+06	6.81274e+06	2.60608e+06	3.56115e+06	7.93687e+06	6.65398e+06	2.72438e+06	4.40746e+06	2.29825e+06	2.85797e+06	7.25904e+06	7.11029e+06
A1R5I5	2	2	55.46	A1R5I5|A1R5I5_ARTAT Uncharacterized protein OS=Arthrobacter aurescens (strain TC1) GN=AAur_1737 PE=4 SV=1	2.56044e+06	1.29007e+06	1.94598e+06	2.39728e+06	1.18792e+06	1.79563e+06	565716	533252	1.76106e+06	3.98727e+06	2.55819e+06	1.60409e+06	2.10679e+06	2.39728e+06	616922	1.49296e+06	319439	337983	1.45369e+06	4.16141e+06
A1R707	6	6	166.7	A1R707|A1R707_ARTAT Putative Uncharacterized BCR YceG family protein OS=Arthrobacter aurescens (strain TC1) GN=AAur_2279 PE=4 SV=1	2.2729e+06	1.68303e+06	4.73036e+06	2.64986e+06	2.67083e+06	2.63691e+06	4.1587e+06	2.07986e+06	4.21343e+06	3.14953e+06	2.2709e+06	2.09271e+06	5.12126e+06	2.64986e+06	1.38704e+06	2.19242e+06	2.34826e+06	1.31825e+06	3.47804e+06	3.28708e+06
A1R1V7	2	2	80.91	A1R1V7|A1R1V7_ARTAT Uncharacterized protein OS=Arthrobacter aurescens (strain TC1) GN=AAur_0408 PE=4 SV=1	1.1581e+06	524738	554461	1.19835e+06	2.01145e+06	3.84707e+06	320993	730762	879200	1.56099e+06	1.15709e+06	652468	600280	1.19835e+06	1.04461e+06	3.1986e+06	181252	463168	725750	1.62916e+06
A1R6V9	3	3	82.48	A1R6V9|YBEY_ARTAT Endoribonuclease YbeY OS=Arthrobacter aurescens (strain TC1) GN=ybeY PE=3 SV=1	6.38815e+06	4.21249e+06	2.01025e+07	1.20547e+07	1.51771e+07	1.51163e+07	4.00433e+06	8.22728e+06	2.84319e+07	9.70492e+06	6.38254e+06	5.23788e+06	2.17636e+07	1.20547e+07	7.88191e+06	1.25683e+07	2.26109e+06	5.21457e+06	2.34696e+07	1.01288e+07
A1RDJ8;A1R5B3	18	17	668.6	A1RDJ8|A1RDJ8_ARTAT Putative 2-methylcitrate dehydratase OS=Arthrobacter aurescens (strain TC1) GN=AAur_pTC20152 PE=4 SV=1	1.03167e+07	1.02053e+07	2.19443e+07	1.2929e+07	1.08932e+07	9.62684e+06	6.73932e+06	8.21606e+06	3.09168e+07	2.53531e+07	1.03076e+07	1.26894e+07	2.37577e+07	1.2929e+07	5.65717e+06	8.00411e+06	3.80544e+06	5.20746e+06	2.55208e+07	2.64604e+07
A1RAG9	2	2	62.46	A1RAG9|A1RAG9_ARTAT Uncharacterized protein OS=Arthrobacter aurescens (strain TC1) GN=AAur_3538 PE=4 SV=1	603889	303859	481524	862241	408605	290403	281958	145745	650290	671668	603358	377823	521315	862241	212201	241452	159211	92375.3	536792	701003
A1R2A2	6	6	182.7	A1R2A2|A1R2A2_ARTAT Uncharacterized protein OS=Arthrobacter aurescens (strain TC1) GN=AAur_0556 PE=4 SV=1	8.72292e+06	7.25219e+06	1.70245e+07	1.41273e+07	1.43616e+07	1.92685e+07	1.17256e+07	9.32466e+06	1.46931e+07	1.24536e+07	8.71526e+06	9.01748e+06	1.84313e+07	1.41273e+07	7.4584e+06	1.60205e+07	6.62103e+06	5.91011e+06	1.21286e+07	1.29975e+07
A1R778	5	5	176.42	A1R778|A1R778_ARTAT Putative transcriptional regulator, ROK family OS=Arthrobacter aurescens (strain TC1) GN=AAur_2353 PE=4 SV=1	2.74024e+06	2.38543e+06	2.32984e+06	1.89097e+06	2.32538e+06	1.28453e+06	1.36699e+06	1.52925e+06	3.79283e+06	2.05671e+06	2.73783e+06	2.96608e+06	2.52237e+06	1.89097e+06	1.20764e+06	1.068e+06	771889	969260	3.13086e+06	2.14654e+06
A1R489	3	3	95.68	A1R489|A1R489_ARTAT Putative subtilase family domain protein OS=Arthrobacter aurescens (strain TC1) GN=AAur_1267 PE=3 SV=1	642505	941173	544105	736177	504193	668205	390515	195484	891842	657907	641940	1.17027e+06	589068	736177	261843	555571	220509	123900	736186	686641
A1R1K1	2	2	66.04	A1R1K1|A1R1K1_ARTAT Phosphocarrier protein HPr OS=Arthrobacter aurescens (strain TC1) GN=AAur_0293 PE=4 SV=1	4.28051e+06	2.60298e+06	4.76184e+06	1.10662e+07	8.27758e+06	9.75702e+06	2.18051e+06	3.44806e+06	7.02468e+06	5.45085e+06	4.27675e+06	3.23659e+06	5.15534e+06	1.10662e+07	4.2988e+06	8.11235e+06	1.23125e+06	2.18543e+06	5.79863e+06	5.68892e+06
A1RBW3	2	2	82.61	A1RBW3|A1RBW3_ARTAT Uncharacterized protein OS=Arthrobacter aurescens (strain TC1) GN=AAur_4057 PE=4 SV=1	800595	372241	382065	2.6029e+06	2.84906e+06	1.17587e+06	635216	925158	591448	1.17309e+06	799892	462850	413637	2.6029e+06	1.47961e+06	977659	358683	586379	488220	1.22432e+06
A1R5G4	6	6	220.48	A1R5G4|SEPF_ARTAT Cell division protein SepF OS=Arthrobacter aurescens (strain TC1) GN=sepF PE=3 SV=1	8.35878e+06	5.35048e+06	1.46746e+07	1.58483e+07	1.47202e+07	1.93758e+07	1.42391e+07	7.98903e+06	1.81866e+07	1.38174e+07	8.35144e+06	6.65287e+06	1.58873e+07	1.58483e+07	7.64467e+06	1.61098e+07	8.0403e+06	5.06357e+06	1.50125e+07	1.44208e+07
A1R3D0	4	3	141.02	A1R3D0|A1R3D0_ARTAT Phosphoglycerate mutase family protein OS=Arthrobacter aurescens (strain TC1) GN=AAur_0952 PE=4 SV=1	1.78359e+06	1.41826e+06	815531	448944	531259	426977	196742	263918	387154	641353	1.78203e+06	1.76349e+06	882923	448944	275899	355005	111093	167275	319583	669364
A1R678	4	4	95.62	A1R678|A1R678_ARTAT Putative myo-inositol catabolism protein IolB OS=Arthrobacter aurescens (strain TC1) GN=AAur_1995 PE=4 SV=1	2.94556e+06	2.45564e+06	1.84666e+06	2.84904e+06	2.97649e+06	2.16588e+06	6.31602e+06	2.85477e+06	2.29223e+06	2.57315e+06	2.94298e+06	3.05339e+06	1.99926e+06	2.84904e+06	1.54578e+06	1.80079e+06	3.56642e+06	1.8094e+06	1.89216e+06	2.68553e+06
A1R8F9	3	3	95.6	A1R8F9|A1R8F9_ARTAT Exodeoxyribonuclease 7 small subunit OS=Arthrobacter aurescens (strain TC1) GN=xseB PE=3 SV=1	1.63681e+06	1.44159e+06	1.71186e+06	4.62983e+06	4.00762e+06	3.83312e+06	2.0163e+06	2.41348e+06	2.3567e+06	2.26331e+06	1.63538e+06	1.79249e+06	1.85332e+06	4.62983e+06	2.08128e+06	3.187e+06	1.13853e+06	1.5297e+06	1.94538e+06	2.36216e+06
A1R718	2	2	69.25	A1R718|A1R718_ARTAT Putative peptidyl-prolyl cis-trans isomerase OS=Arthrobacter aurescens (strain TC1) GN=AAur_2290 PE=4 SV=1	822438	781376	1.95873e+06	1.00308e+06	772342	1.42039e+06	427410	710216	2.14284e+06	1.64193e+06	821715	971575	2.12059e+06	1.00308e+06	401101	1.18097e+06	241343	450146	1.76885e+06	1.71364e+06
A1R321	6	6	191.19	A1R321|A1R321_ARTAT Phosphomannomutase OS=Arthrobacter aurescens (strain TC1) GN=manB PE=4 SV=1	680669	533751	2.23863e+06	3.57777e+06	2.79026e+06	2.29895e+06	881588	1.21839e+06	3.98138e+06	3.45366e+06	680071	663674	2.42362e+06	3.57777e+06	1.44907e+06	1.91143e+06	497800	772236	3.28649e+06	3.6045e+06
A1R7H7	4	4	119.87	A1R7H7|A1R7H7_ARTAT Signal recognition particle receptor FtsY OS=Arthrobacter aurescens (strain TC1) GN=ftsY PE=3 SV=1	2.25028e+06	1.33577e+06	3.0653e+06	2.28542e+06	1.91936e+06	1.54206e+06	980575	1.13881e+06	3.45761e+06	2.12428e+06	2.2483e+06	1.66092e+06	3.31861e+06	2.28542e+06	996784	1.28213e+06	553693	721795	2.85414e+06	2.21706e+06
A1R846	9	7	256.9	A1R846|A1R846_ARTAT Putative ribosomal subunit interface protein OS=Arthrobacter aurescens (strain TC1) GN=AAur_2693 PE=4 SV=1	6.27921e+06	4.63633e+06	7.95452e+06	5.77367e+06	4.99029e+06	6.62041e+06	3.64653e+06	2.58848e+06	1.05642e+07	8.17499e+06	6.27369e+06	5.76488e+06	8.61185e+06	5.77367e+06	2.59161e+06	5.50446e+06	2.05906e+06	1.64062e+06	8.72036e+06	8.53203e+06
A1R4G1	8	7	227.07	A1R4G1|GLMU_ARTAT Bifunctional protein GlmU OS=Arthrobacter aurescens (strain TC1) GN=glmU PE=3 SV=1	4.337e+06	2.05583e+06	2.94268e+06	4.99922e+06	3.89979e+06	3.60894e+06	3.35525e+06	4.0672e+06	5.08242e+06	4.44447e+06	4.33319e+06	2.55625e+06	3.18585e+06	4.99922e+06	2.02528e+06	3.00061e+06	1.89458e+06	2.57785e+06	4.19536e+06	4.63858e+06
A1RAV8	3	3	127.34	A1RAV8|A1RAV8_ARTAT Putative TrkA-C domain protein OS=Arthrobacter aurescens (strain TC1) GN=AAur_3683 PE=4 SV=1	2.06077e+06	1.0423e+06	1.78862e+06	2.98007e+06	2.53845e+06	5.49021e+06	1.48465e+06	1.12235e+06	2.63022e+06	1.92462e+06	2.05896e+06	1.29601e+06	1.93642e+06	2.98007e+06	1.31829e+06	4.56476e+06	838326	711361	2.17116e+06	2.00867e+06
A1R8V1	5	5	180.41	A1R8V1|RS7_ARTAT 30S ribosomal protein S7 OS=Arthrobacter aurescens (strain TC1) GN=rpsG PE=3 SV=1	5.64723e+06	6.49538e+06	3.16477e+07	8.31471e+06	7.21601e+06	9.80667e+06	6.48125e+06	5.87215e+06	5.45511e+07	3.42259e+07	5.64227e+06	8.07645e+06	3.42629e+07	8.31471e+06	3.7475e+06	8.15363e+06	3.65972e+06	3.72186e+06	4.50301e+07	3.57207e+07
A1R4M6	3	3	90.4	A1R4M6|A1R4M6_ARTAT UPF0145 protein AAur_1414 OS=Arthrobacter aurescens (strain TC1) GN=AAur_1414 PE=3 SV=1	1.11345e+06	526138	935905	1.11187e+06	989716	931304	775657	875362	964749	1.39835e+06	1.11247e+06	654208	1.01324e+06	1.11187e+06	513990	774320	437984	554818	796367	1.45942e+06
A1R4N2	5	5	169.83	A1R4N2|A1R4N2_ARTAT Biotin--acetyl-CoA-carboxylase ligase OS=Arthrobacter aurescens (strain TC1) GN=AAur_1420 PE=4 SV=1	998369	480832	2.90702e+06	1.2442e+06	826641	707808	537971	612588	2.48392e+06	1.97194e+06	997492	597874	3.14724e+06	1.2442e+06	429300	588497	303772	388267	2.05039e+06	2.05807e+06
A1R3I2	4	4	129.35	A1R3I2|A1R3I2_ARTAT Response regulator of two-component system OS=Arthrobacter aurescens (strain TC1) GN=AAur_1005 PE=4 SV=1	1.65524e+06	1.73974e+06	2.33478e+06	3.26418e+06	2.192e+06	2.69373e+06	1.15988e+06	1.4652e+06	4.3731e+06	3.17382e+06	1.65379e+06	2.16322e+06	2.52772e+06	3.26418e+06	1.13837e+06	2.23966e+06	654943	928667	3.60984e+06	3.31244e+06
A1R981	4	4	113.63	A1R981|A1R981_ARTAT Phosphoadenylyl-sulfate reductase (thioredoxin) OS=Arthrobacter aurescens (strain TC1) GN=cysH PE=4 SV=1	569928	350561	1.56238e+06	3.05811e+06	2.65649e+06	2.47582e+06	943917	2.67585e+06	3.59636e+06	3.04104e+06	569428	435893	1.69149e+06	3.05811e+06	1.3796e+06	2.05849e+06	532994	1.69599e+06	2.96867e+06	3.17386e+06
A1R8T9	8	8	267.34	A1R8T9|RS3_ARTAT 30S ribosomal protein S3 OS=Arthrobacter aurescens (strain TC1) GN=rpsC PE=3 SV=1	1.15341e+07	1.03622e+07	4.9493e+07	1.15671e+07	1.49131e+07	1.31561e+07	1.06516e+07	1.09341e+07	7.17038e+07	4.47289e+07	1.1524e+07	1.28845e+07	5.35829e+07	1.15671e+07	7.74481e+06	1.09385e+07	6.01458e+06	6.93019e+06	5.9189e+07	4.66824e+07
A1RCA2	5	5	178.29	A1RCA2|A1RCA2_ARTAT Thioredoxin reductase OS=Arthrobacter aurescens (strain TC1) GN=trxB PE=3 SV=1	1.90623e+06	1.23752e+06	7.53798e+06	7.73458e+06	5.16969e+06	5.76113e+06	1.9604e+06	2.87685e+06	9.58842e+06	6.56632e+06	1.90455e+06	1.53875e+06	8.16088e+06	7.73458e+06	2.68478e+06	4.79002e+06	1.10696e+06	1.82339e+06	7.91491e+06	6.8531e+06
A1R7A9	2	2	50.07	A1R7A9|A1R7A9_ARTAT Putative OsmC-like protein OS=Arthrobacter aurescens (strain TC1) GN=AAur_2390 PE=4 SV=1	129727	23105.4	163015	339437	379661	369663	83832	67766.4	350303	174446	129613	28729.6	176485	339437	197169	307352	47336.8	42951.4	289163	182065
A1R5F0	7	5	208.34	A1R5F0|RSMH_ARTAT Ribosomal RNA small subunit methyltransferase H OS=Arthrobacter aurescens (strain TC1) GN=rsmH PE=3 SV=2	1.02959e+07	6.55538e+06	2.63906e+06	1.72118e+06	1.03614e+06	1.55359e+06	2.50108e+06	1.86752e+06	4.03574e+06	4.06744e+06	1.02868e+07	8.15106e+06	2.85714e+06	1.72118e+06	538099	1.29171e+06	1.41227e+06	1.18366e+06	3.33137e+06	4.24509e+06
A1R226	9	9	249.86	A1R226|A1R226_ARTAT Glutathione-independent formaldehyde dehydrogenase OS=Arthrobacter aurescens (strain TC1) GN=fdhA PE=3 SV=1	1.06029e+07	7.58873e+06	8.59478e+06	5.36662e+06	5.07074e+06	3.30816e+06	2.41869e+06	4.10112e+06	5.94438e+06	6.03728e+06	1.05936e+07	9.43594e+06	9.30501e+06	5.36662e+06	2.63339e+06	2.75053e+06	1.36575e+06	2.59935e+06	4.90688e+06	6.30096e+06
A1R8L0	3	3	93.16	A1R8L0|A1R8L0_ARTAT Uncharacterized protein OS=Arthrobacter aurescens (strain TC1) GN=AAur_2863 PE=4 SV=1	1.02266e+06	863523	1.77844e+06	1.73876e+06	1.95998e+06	1.91889e+06	1.051e+06	995590	1.70738e+06	1.45749e+06	1.02176e+06	1.07372e+06	1.9254e+06	1.73876e+06	1.01788e+06	1.59543e+06	593460	631020	1.40938e+06	1.52115e+06
A1R723	4	4	168.15	A1R723|A1R723_ARTAT Preprotein translocase, YajC subunit OS=Arthrobacter aurescens (strain TC1) GN=yajC PE=4 SV=1	4.95524e+06	3.16457e+06	1.04224e+07	9.76033e+06	1.03853e+07	5.5027e+06	1.84604e+06	4.38771e+06	1.24439e+07	9.57229e+06	4.95089e+06	3.93488e+06	1.12836e+07	9.76033e+06	5.3934e+06	4.57515e+06	1.04239e+06	2.781e+06	1.0272e+07	9.99036e+06
A1R8S0	5	4	175.04	A1R8S0|A1R8S0_ARTAT Putative peptidase family T4 protein OS=Arthrobacter aurescens (strain TC1) GN=AAur_2923 PE=4 SV=1	2.41789e+06	1.23439e+06	1.40451e+06	2.07201e+06	1.64491e+06	1.97733e+06	720275	693040	1.471e+06	1.2151e+06	2.41577e+06	1.53486e+06	1.52057e+06	2.07201e+06	854252	1.64403e+06	406712	439259	1.21426e+06	1.26817e+06
A1R480	6	6	196.47	A1R480|A1R480_ARTAT Putative thymidine/pyrimidine-nucleoside phosphorylase OS=Arthrobacter aurescens (strain TC1) GN=AAur_1258 PE=4 SV=1	4.76944e+06	2.24473e+06	4.7241e+06	2.98206e+06	2.02853e+06	2.92408e+06	1.35086e+06	1.30569e+06	3.50724e+06	2.90327e+06	4.76525e+06	2.79113e+06	5.11448e+06	2.98206e+06	1.05348e+06	2.43119e+06	762778	827565	2.89511e+06	3.03007e+06
A1R1G9	2	2	101.88	A1R1G9|A1R1G9_ARTAT Uncharacterized protein OS=Arthrobacter aurescens (strain TC1) GN=AAur_0261 PE=4 SV=1	4.98927e+06	2.07097e+06	2.35446e+06	4.99848e+06	3.92272e+06	6.39069e+06	1.50427e+06	1.66073e+06	3.56582e+06	3.10206e+06	4.98489e+06	2.57508e+06	2.54903e+06	4.99848e+06	2.03719e+06	5.31346e+06	849404	1.05259e+06	2.94346e+06	3.23754e+06
A1R8T6	3	3	85.28	A1R8T6|A1R8T6_ARTAT 30S ribosomal protein S17 OS=Arthrobacter aurescens (strain TC1) GN=rpsQ PE=3 SV=1	6.68766e+06	5.35574e+06	1.62103e+07	3.3083e+06	6.16691e+06	3.70424e+06	3.37814e+06	3.20436e+06	3.76884e+07	1.77162e+07	6.68179e+06	6.6594e+06	1.75498e+07	3.3083e+06	3.20267e+06	3.07984e+06	1.90751e+06	2.03097e+06	3.11105e+07	1.849e+07
A1RCR1	2	2	77.12	A1RCR1|A1RCR1_ARTAT Uncharacterized protein OS=Arthrobacter aurescens (strain TC1) GN=AAur_pTC10151 PE=4 SV=1	1.8852e+06	2.00377e+06	4.50408e+06	1.0467e+07	8.93776e+06	1.19471e+07	1.78118e+06	2.91333e+06	6.86276e+06	4.87251e+06	1.88355e+06	2.49152e+06	4.87628e+06	1.0467e+07	4.64165e+06	9.93324e+06	1.00577e+06	1.84651e+06	5.66497e+06	5.08532e+06
A1R4X5	2	2	65.88	A1R4X5|A1R4X5_ARTAT Uncharacterized protein OS=Arthrobacter aurescens (strain TC1) GN=AAur_1519 PE=4 SV=1	686317	635649	3.17756e+06	2.46923e+06	2.2285e+06	802028	804148	549267	2.11373e+06	1.91229e+06	685714	790375	3.44014e+06	2.46923e+06	1.15733e+06	666835	454072	348134	1.74481e+06	1.99581e+06
A1R4L6	7	7	232.24	A1R4L6|A1R4L6_ARTAT Dihydrolipoyl dehydrogenase OS=Arthrobacter aurescens (strain TC1) GN=lpdA PE=4 SV=1	1.44662e+07	1.12483e+07	4.2578e+06	4.78715e+06	3.88412e+06	3.00116e+06	3.83021e+06	3.48058e+06	4.59752e+06	3.46452e+06	1.44535e+07	1.39862e+07	4.60964e+06	4.78715e+06	2.01715e+06	2.49528e+06	2.16278e+06	2.20605e+06	3.7951e+06	3.61583e+06
A1RBC5	8	8	269.26	A1RBC5|A1RBC5_ARTAT PTS system, mannitol-specific IIABC component OS=Arthrobacter aurescens (strain TC1) GN=mtlA PE=4 SV=1	7.20869e+06	4.44799e+06	6.72406e+06	9.0957e+06	8.6331e+06	3.42454e+06	6.8062e+06	2.36476e+06	8.57808e+06	6.73104e+06	7.20236e+06	5.53069e+06	7.27971e+06	9.0957e+06	4.48343e+06	2.84729e+06	3.84321e+06	1.49882e+06	7.08091e+06	7.02502e+06
A1R523	3	3	110.43	A1R523|A1R523_ARTAT Riboflavin biosynthesis protein OS=Arthrobacter aurescens (strain TC1) GN=ribF PE=3 SV=1	533425	313540	1.00065e+06	1.35174e+06	1.02654e+06	1.14136e+06	547466	664857	1.44399e+06	989727	532956	389860	1.08334e+06	1.35174e+06	533116	948968	309133	421396	1.19196e+06	1.03295e+06
A1RCI0	5	5	173.72	A1RCI0|A1RCI0_ARTAT Putative ferredoxin reductase OS=Arthrobacter aurescens (strain TC1) GN=AAur_pTC10068 PE=4 SV=1	1.20049e+06	313913	834070	1.482e+06	536046	1.04636e+06	375210	448093	2.47868e+06	1.81618e+06	1.19944e+06	390324	902994	1.482e+06	278385	869985	211867	284008	2.04606e+06	1.8955e+06
A1R712	11	10	308.72	A1R712|RS4_ARTAT 30S ribosomal protein S4 OS=Arthrobacter aurescens (strain TC1) GN=rpsD PE=3 SV=1	6.32747e+06	6.93331e+06	2.1224e+07	5.27249e+06	4.00876e+06	7.17248e+06	5.40392e+06	4.44673e+06	3.30295e+07	2.31012e+07	6.32191e+06	8.62098e+06	2.29779e+07	5.27249e+06	2.08187e+06	5.96347e+06	3.05139e+06	2.8184e+06	2.72647e+07	2.41102e+07
A1R865	3	3	104.93	A1R865|A1R865_ARTAT Putative aminotransferase, class V protein OS=Arthrobacter aurescens (strain TC1) GN=AAur_2712 PE=4 SV=1	427227	105471	223824	293856	304663	196414	72957.4	211489	354196	312349	426851	131145	242320	293856	158221	163306	41196.3	134045	292377	325991
A1R5P0	2	2	67.87	A1R5P0|A1R5P0_ARTAT Uncharacterized protein OS=Arthrobacter aurescens (strain TC1) GN=AAur_1793 PE=4 SV=1	441219	88845.6	114735	1.20619e+06	1.3275e+06	922394	872590	929201	574538	472583	440831	110472	124217	1.20619e+06	689410	766912	492718	588941	474261	493223
A1R8B1	3	3	128.17	A1R8B1|A1R8B1_ARTAT Putative pterin-4-alpha-carbinolamine dehydratase (PhhB) OS=Arthrobacter aurescens (strain TC1) GN=AAur_2761 PE=4 SV=1	1.17144e+06	509276	1.09911e+06	1.76075e+06	1.51217e+06	2.29107e+06	501597	279815	980572	835259	1.17041e+06	633241	1.18994e+06	1.76075e+06	785314	1.90488e+06	283233	177351	809429	871738
A1RDJ7	4	4	144.45	A1RDJ7|A1RDJ7_ARTAT Methylisocitrate lyase OS=Arthrobacter aurescens (strain TC1) GN=prpB PE=3 SV=1	3.63666e+06	4.39318e+06	3.76634e+06	3.61999e+06	2.48901e+06	3.22859e+06	1.07418e+06	3.65732e+06	4.29967e+06	5.39146e+06	3.63347e+06	5.46255e+06	4.07757e+06	3.61999e+06	1.29262e+06	2.68437e+06	606546	2.31807e+06	3.54923e+06	5.62693e+06
A1R566	6	6	152.2	A1R566|A1R566_ARTAT Translation initiation factor IF-3 OS=Arthrobacter aurescens (strain TC1) GN=infC PE=3 SV=1	4.45502e+06	3.53055e+06	1.65429e+07	4.5421e+06	4.43363e+06	4.85732e+06	3.07508e+06	3.7193e+06	1.73893e+07	1.12219e+07	4.45111e+06	4.38993e+06	1.791e+07	4.5421e+06	2.30252e+06	4.03856e+06	1.73638e+06	2.35735e+06	1.43543e+07	1.17121e+07
A1R5F4	8	7	272.91	A1R5F4|A1R5F4_ARTAT UDP-N-acetylmuramoyl-tripeptide--D-alanyl-D-alanine ligase OS=Arthrobacter aurescens (strain TC1) GN=murF PE=3 SV=1	3.19659e+06	1.82752e+06	1.81871e+06	1.77331e+06	1.36977e+06	1.43779e+06	878071	2.34139e+06	2.56226e+06	2.89895e+06	3.19378e+06	2.27236e+06	1.969e+06	1.77331e+06	711361	1.19543e+06	495814	1.48401e+06	2.11506e+06	3.02556e+06
A1R3H8	2	1	55.57	A1R3H8|A1R3H8_ARTAT Putative cold shock protein OS=Arthrobacter aurescens (strain TC1) GN=AAur_1000 PE=4 SV=1	3.39328e+06	3.45222e+06	2.15104e+06	6.19869e+06	4.98825e+06	5.56173e+06	3.90004e+06	3.75008e+06	3.58054e+06	2.8819e+06	3.3903e+06	4.29254e+06	2.3288e+06	6.19869e+06	2.59055e+06	4.62423e+06	2.20221e+06	2.37685e+06	2.95561e+06	3.00776e+06
A1R0S8	26	25	789.86	A1R0S8|A1R0S8_ARTAT DNA gyrase subunit A OS=Arthrobacter aurescens (strain TC1) GN=gyrA PE=3 SV=1	9.92779e+06	6.74661e+06	1.84203e+07	1.39746e+07	1.67875e+07	1.32718e+07	1.36424e+07	1.6315e+07	2.65686e+07	2.03581e+07	9.91907e+06	8.38883e+06	1.99425e+07	1.39746e+07	8.71828e+06	1.10347e+07	7.70333e+06	1.03407e+07	2.19315e+07	2.12473e+07
A1R447	3	3	91.2	A1R447|A1R447_ARTAT Putative bacterial transferase hexapeptide repeat protein OS=Arthrobacter aurescens (strain TC1) GN=AAur_1224 PE=4 SV=1	3.24716e+06	1.44335e+06	1.64152e+06	3.19501e+06	3.12048e+06	2.85701e+06	1.88398e+06	1.61887e+06	2.27842e+06	2.53624e+06	3.2443e+06	1.79468e+06	1.77717e+06	3.19501e+06	1.62056e+06	2.37542e+06	1.06381e+06	1.02606e+06	1.88076e+06	2.64701e+06
A1R2R6	7	7	241	A1R2R6|A1R2R6_ARTAT Kinase, pfkB family OS=Arthrobacter aurescens (strain TC1) GN=AAur_0727 PE=4 SV=1	2.65162e+06	1.82547e+06	3.32328e+06	4.99454e+06	5.27104e+06	6.32082e+06	1.67542e+06	1.9642e+06	5.14231e+06	5.10683e+06	2.64929e+06	2.26981e+06	3.59791e+06	4.99454e+06	2.73741e+06	5.25536e+06	946049	1.24494e+06	4.24481e+06	5.32987e+06
A1RBA8	3	3	143.32	A1RBA8|A1RBA8_ARTAT 4-hydroxy-4-methyl-2-oxoglutarate aldolase OS=Arthrobacter aurescens (strain TC1) GN=AAur_3842 PE=3 SV=1	1.16151e+06	320042	437404	475687	357716	514351	167580	88554.8	478803	240761	1.16049e+06	397945	473549	475687	185773	427651	94626.2	56127.3	395236	251276
A1R9S9	3	3	109.77	A1R9S9|A1R9S9_ARTAT Putative glutaredoxin-like domain (DUF836) OS=Arthrobacter aurescens (strain TC1) GN=AAur_3295 PE=4 SV=1	919792	1.2751e+06	1.29427e+06	2.52608e+06	2.71248e+06	4.11065e+06	599147	507010	2.38335e+06	1.81266e+06	918984	1.58548e+06	1.40122e+06	2.52608e+06	1.40867e+06	3.41774e+06	338315	321350	1.96737e+06	1.89182e+06
A1R5K9	7	7	327.22	A1R5K9|A1R5K9_ARTAT RNA polymerase sigma factor SigA OS=Arthrobacter aurescens (strain TC1) GN=rpoD PE=3 SV=1	1.61019e+07	7.52558e+06	1.7448e+07	4.90617e+06	4.6714e+06	6.3084e+06	3.59132e+06	5.56689e+06	1.9573e+07	1.19302e+07	1.60878e+07	9.35741e+06	1.88899e+07	4.90617e+06	2.426e+06	5.24504e+06	2.02788e+06	3.52838e+06	1.61569e+07	1.24512e+07
A1RB12	4	4	120.44	A1RB12|A1RB12_ARTAT Putative ATP-binding protein OS=Arthrobacter aurescens (strain TC1) GN=AAur_3738 PE=4 SV=1	5.64382e+06	2.12289e+06	1.81067e+06	1.99478e+06	1.50477e+06	4.63035e+06	5.28981e+06	1.06621e+07	2.58476e+06	3.42708e+06	5.63886e+06	2.63964e+06	1.9603e+06	1.99478e+06	781471	3.84984e+06	2.98696e+06	6.75777e+06	2.13363e+06	3.57676e+06
A1R176	4	4	151.43	A1R176|A1R176_ARTAT Uncharacterized protein OS=Arthrobacter aurescens (strain TC1) GN=AAur_0166 PE=4 SV=1	9.91413e+06	9.2716e+06	1.18758e+08	9.97256e+06	9.97712e+06	8.72718e+06	1.3645e+07	1.03692e+07	7.68762e+07	4.90675e+07	9.90542e+06	1.15284e+07	1.28571e+08	9.97256e+06	5.18143e+06	7.2561e+06	7.70483e+06	6.57216e+06	6.34587e+07	5.12105e+07
A1RAE7	3	3	103.8	A1RAE7|A1RAE7_ARTAT Uncharacterized protein OS=Arthrobacter aurescens (strain TC1) GN=AAur_3516 PE=4 SV=1	819491	616138	1.88328e+06	2.42706e+06	1.28356e+06	4.34174e+06	719310	718258	2.42281e+06	1.5e+06	818771	766115	2.03891e+06	2.42706e+06	666594	3.60988e+06	406167	455243	1.99994e+06	1.56552e+06
A1R7G5	5	4	157.91	A1R7G5|A1R7G5_ARTAT UPF0109 protein AAur_2451 OS=Arthrobacter aurescens (strain TC1) GN=AAur_2451 PE=3 SV=1	3.61307e+06	3.22188e+06	3.44569e+06	3.66134e+06	2.40042e+06	5.75026e+06	1.43619e+06	1.14484e+06	4.63831e+06	2.54983e+06	3.6099e+06	4.00613e+06	3.73043e+06	3.66134e+06	1.24661e+06	4.78097e+06	810964	725618	3.82877e+06	2.66119e+06
A1R577	6	5	160.08	A1R577|A1R577_ARTAT Phenylalanine--tRNA ligase alpha subunit OS=Arthrobacter aurescens (strain TC1) GN=pheS PE=3 SV=1	3.54553e+06	1.24212e+06	4.54402e+06	4.69392e+06	3.7493e+06	3.10112e+06	1.76812e+06	2.527e+06	5.61053e+06	4.52118e+06	3.54242e+06	1.54447e+06	4.91952e+06	4.69392e+06	1.94713e+06	2.57839e+06	998392	1.60165e+06	4.6313e+06	4.71864e+06
A1R8G5	9	9	354.25	A1R8G5|A1R8G5_ARTAT ABC-type proline/glycine betaine transport systems, ATPase component OS=Arthrobacter aurescens (strain TC1) GN=proV PE=3 SV=1	4.264e+06	5.79693e+06	4.47448e+06	3.04369e+06	2.44386e+06	3.29099e+06	1.26754e+06	2.19449e+06	5.04302e+06	3.41689e+06	4.26025e+06	7.20799e+06	4.84424e+06	3.04369e+06	1.26917e+06	2.73625e+06	715730	1.3909e+06	4.16284e+06	3.56612e+06
A1RAE9	6	6	213.12	A1RAE9|A1RAE9_ARTAT Aminotransferase, class V protein OS=Arthrobacter aurescens (strain TC1) GN=AAur_3518 PE=3 SV=1	1.93559e+06	1.76101e+06	533417	340752	328186	197690	230077	170604	604638	487244	1.93389e+06	2.18967e+06	577496	340752	170437	164367	129916	108131	499108	508524
A1R4F6	3	3	57.08	A1R4F6|A1R4F6_ARTAT Putative secreted protein OS=Arthrobacter aurescens (strain TC1) GN=AAur_1336 PE=4 SV=1	185264	264601	40776.7	30106.1	14410.9	150911	2130.54	0	126354	4191.18	185101	329009	44146.3	30106.1	7484.02	125473	1203.04	0	104301	4374.22
A1R9E7;A1R6P5	7	7	197.74	A1R9E7|A1R9E7_ARTAT dTDP-glucose 4,6-dehydratase OS=Arthrobacter aurescens (strain TC1) GN=rfbB PE=3 SV=1	2.30373e+07	2.87926e+07	9.17839e+06	2.70822e+07	3.24504e+07	2.19948e+07	1.21145e+08	4.71733e+07	1.82409e+07	2.84781e+07	2.30171e+07	3.58012e+07	9.93685e+06	2.70822e+07	1.68525e+07	1.82873e+07	6.84058e+07	2.98991e+07	1.50572e+07	2.97219e+07
A1R390	17	17	628.85	A1R390|A1R390_ARTAT Alpha-1,4-glucan:maltose-1-phosphate maltosyltransferase OS=Arthrobacter aurescens (strain TC1) GN=glgE PE=3 SV=1	2.79811e+07	2.36177e+07	1.92683e+07	1.58078e+07	1.42147e+07	2.1876e+07	1.32152e+07	2.38723e+07	2.46258e+07	1.8008e+07	2.79565e+07	2.93666e+07	2.08606e+07	1.58078e+07	7.38213e+06	1.81885e+07	7.46213e+06	1.51306e+07	2.03278e+07	1.87945e+07
A1R7Y5	3	2	116.8	A1R7Y5|A1R7Y5_ARTAT Ferric uptake regulation protein OS=Arthrobacter aurescens (strain TC1) GN=fur PE=4 SV=1	804310	833699	1.32828e+06	1.05363e+06	1.04376e+06	1.37637e+06	823109	659498	1.46251e+06	834267	803603	1.03663e+06	1.43804e+06	1.05363e+06	542055	1.14436e+06	464779	417999	1.20725e+06	870704
A1R0U9	3	3	68.55	A1R0U9|A1R0U9_ARTAT Penicillin binding protein transpeptidase domain OS=Arthrobacter aurescens (strain TC1) GN=AAur_0030 PE=4 SV=1	1.18456e+06	1.09959e+06	960709	623878	750165	1.127e+06	371222	417859	831436	421783	1.18352e+06	1.36725e+06	1.0401e+06	623878	389584	937026	209615	264845	686322	440204
A1R248	5	5	149.52	A1R248|A1R248_ARTAT Enoyl-CoA hydratase/isomerase family protein OS=Arthrobacter aurescens (strain TC1) GN=AAur_0502 PE=3 SV=1	2.4133e+06	743962	8.44251e+06	2.91109e+06	1.62135e+06	1.89417e+06	996683	1.54459e+06	3.32832e+06	2.33962e+06	2.41118e+06	925053	9.14016e+06	2.91109e+06	842019	1.57488e+06	562789	978985	2.74741e+06	2.4418e+06
A1R858	5	5	136.89	A1R858|A1R858_ARTAT Chorismate mutase OS=Arthrobacter aurescens (strain TC1) GN=AAur_2705 PE=4 SV=1	3.13654e+06	1.2833e+06	8.26452e+06	2.35576e+07	9.54876e+06	6.76718e+06	2.53323e+07	2.42661e+07	1.38454e+07	5.70671e+06	3.13379e+06	1.59567e+06	8.94747e+06	2.35576e+07	4.95896e+06	5.62648e+06	1.43042e+07	1.53802e+07	1.14289e+07	5.95595e+06
A1R6H2	8	8	313.16	A1R6H2|A1R6H2_ARTAT Triosephosphate isomerase OS=Arthrobacter aurescens (strain TC1) GN=tpiA PE=3 SV=1	2.78775e+07	2.17501e+07	1.53603e+08	1.73357e+07	1.84362e+07	1.71764e+07	1.7529e+07	1.3989e+07	1.86984e+07	1.99706e+07	2.7853e+07	2.70444e+07	1.66296e+08	1.73357e+07	9.5745e+06	1.42811e+07	9.89799e+06	8.86646e+06	1.54349e+07	2.08428e+07
A1R6H5	9	9	273.61	A1R6H5|A1R6H5_ARTAT Putative opcA protein OS=Arthrobacter aurescens (strain TC1) GN=AAur_2093 PE=4 SV=1	1.19406e+07	4.73914e+06	1.08154e+07	4.73305e+06	4.02273e+06	4.99844e+06	3.92791e+06	3.97894e+06	6.31163e+06	4.12622e+06	1.19302e+07	5.89272e+06	1.17091e+07	4.73305e+06	2.08913e+06	4.15589e+06	2.21794e+06	2.52191e+06	5.21004e+06	4.30643e+06
A1R6A7	2	2	70.48	A1R6A7|A1R6A7_ARTAT Putative uncharacterized peroxidase-related enzyme OS=Arthrobacter aurescens (strain TC1) GN=AAur_2025 PE=4 SV=1	2.34346e+06	661098	1.34073e+06	497253	419815	418237	121913	295501	720516	872723	2.3414e+06	822020	1.45152e+06	497253	218023	347738	68839.7	187293	594761	910839
A1R9J5	7	4	166.97	A1R9J5|A1R9J5_ARTAT Putative S-layer domain protein OS=Arthrobacter aurescens (strain TC1) GN=AAur_3210 PE=4 SV=1	1.04894e+06	1.00481e+06	5.12307e+06	1.276e+06	1.14782e+06	1.80682e+06	1.21838e+06	1.90832e+06	1.05826e+06	775292	1.04802e+06	1.2494e+06	5.54642e+06	1.276e+06	596096	1.50226e+06	687974	1.20952e+06	873554	809153
A1R8T2	5	5	172.45	A1R8T2|RS8_ARTAT 30S ribosomal protein S8 OS=Arthrobacter aurescens (strain TC1) GN=rpsH PE=3 SV=1	5.2028e+07	5.2174e+07	1.62394e+07	6.46977e+06	9.6477e+06	1.98479e+07	1.2834e+07	2.62531e+07	4.71936e+07	7.13346e+06	5.19823e+07	6.4874e+07	1.75814e+07	6.46977e+06	5.01035e+06	1.65023e+07	7.24687e+06	1.66396e+07	3.89567e+07	7.44501e+06
A1R8U0	5	5	228.82	A1R8U0|RL22_ARTAT 50S ribosomal protein L22 OS=Arthrobacter aurescens (strain TC1) GN=rplV PE=3 SV=1	9.46687e+06	8.61707e+06	4.10241e+07	1.20091e+07	1.23111e+07	1.05488e+07	9.92301e+06	1.00589e+07	4.40649e+07	2.72888e+07	9.45855e+06	1.07146e+07	4.44142e+07	1.20091e+07	6.39351e+06	8.77063e+06	5.60315e+06	6.3755e+06	3.63741e+07	2.84806e+07
A1R320	2	2	143.42	A1R320|A1R320_ARTAT Uncharacterized protein OS=Arthrobacter aurescens (strain TC1) GN=AAur_0835 PE=4 SV=1	1.16336e+06	1.19269e+06	2.34584e+06	5.32542e+06	2.22356e+06	5.36067e+06	264371	481400	3.55108e+06	2.08283e+06	1.16234e+06	1.48301e+06	2.5397e+06	5.32542e+06	1.15476e+06	4.45706e+06	149280	305119	2.9313e+06	2.1738e+06
A1R9U5	4	4	111.2	A1R9U5|A1R9U5_ARTAT Extracellular solute-binding domain protein OS=Arthrobacter aurescens (strain TC1) GN=AAur_3311 PE=4 SV=1	248596	555881	2.1119e+06	471184	621682	1.07899e+06	100785	230701	1.38395e+06	501653	248377	691191	2.28642e+06	471184	322858	897110	56909.3	146222	1.1424e+06	523563
A1R4A8	6	6	168.4	A1R4A8|A1R4A8_ARTAT Mycothiol S-conjugate amidase OS=Arthrobacter aurescens (strain TC1) GN=mca PE=3 SV=1	5.66961e+06	3.19906e+06	3.41484e+06	5.12867e+06	4.00818e+06	3.13311e+06	4.49698e+06	2.73026e+06	4.81292e+06	4.13261e+06	5.66462e+06	3.97775e+06	3.69703e+06	5.12867e+06	2.08157e+06	2.60498e+06	2.53928e+06	1.73048e+06	3.9729e+06	4.3131e+06
A1R3Y8	6	6	190.52	A1R3Y8|A1R3Y8_ARTAT Conserved domain protein OS=Arthrobacter aurescens (strain TC1) GN=AAur_1164 PE=4 SV=1	4.28146e+06	5.31471e+06	2.5018e+07	5.56993e+06	5.96819e+06	5.95249e+06	1.51869e+07	1.07803e+07	4.76085e+06	3.7994e+06	4.2777e+06	6.6084e+06	2.70854e+07	5.56993e+06	3.09946e+06	4.94912e+06	8.57546e+06	6.83271e+06	3.92992e+06	3.96534e+06
A1R8X0	3	3	93.9	A1R8X0|A1R8X0_ARTAT Uncharacterized protein OS=Arthrobacter aurescens (strain TC1) GN=AAur_2974 PE=4 SV=1	1.63598e+06	1.52933e+06	1.11803e+06	1.21623e+06	1.2067e+06	877471	885234	1.36874e+06	1.06234e+06	1.79414e+06	1.63455e+06	1.90159e+06	1.21041e+06	1.21623e+06	626676	729562	499858	867529	876926	1.8725e+06
A1RCH7	5	4	199.01	A1RCH7|A1RCH7_ARTAT Putative glutamine amidotransferase OS=Arthrobacter aurescens (strain TC1) GN=AAur_pTC10065 PE=4 SV=1	3.47985e+06	1.59252e+06	3.73706e+06	6.03582e+06	5.37068e+06	5.44044e+06	1.48265e+06	3.05919e+06	7.49288e+06	8.7352e+06	3.47679e+06	1.98016e+06	4.04588e+06	6.03582e+06	2.78916e+06	4.52339e+06	837199	1.93896e+06	6.18512e+06	9.1167e+06
A1R9L9	3	2	101.23	A1R9L9|A1R9L9_ARTAT Response regulator/GGDEF domain protein OS=Arthrobacter aurescens (strain TC1) GN=AAur_3234 PE=4 SV=1	200242	233626	761172	640636	575147	445116	385877	398810	742440	624695	200066	290494	824072	640636	298691	370085	217890	252772	612859	651979
A1R7W8	4	4	108.7	A1R7W8|A1R7W8_ARTAT Homoserine kinase OS=Arthrobacter aurescens (strain TC1) GN=thrB PE=3 SV=1	3.15993e+06	3.54496e+06	6.58265e+06	9.52653e+06	1.26837e+07	1.03816e+07	1.02196e+07	1.36969e+07	1.18325e+07	1.16532e+07	3.15715e+06	4.40786e+06	7.12661e+06	9.52653e+06	6.58702e+06	8.63161e+06	5.77062e+06	8.68131e+06	9.76734e+06	1.21621e+07
A1RAP2	3	3	96.84	A1RAP2|A1RAP2_ARTAT Putative phage-related protein OS=Arthrobacter aurescens (strain TC1) GN=AAur_3615 PE=4 SV=1	2.922e+06	1.15071e+06	1.51694e+06	1.30998e+06	669331	44884.3	1.13716e+06	2.48965e+06	337919	1.04867e+06	2.91943e+06	1.4308e+06	1.64229e+06	1.30998e+06	347604	37318.5	642111	1.57798e+06	278940	1.09447e+06
A1RD09	3	3	98.79	A1RD09|A1RD09_ARTAT Aromatic-ring hydroxylating dioxygenase beta-subunit OS=Arthrobacter aurescens (strain TC1) GN=AAur_pTC10252 PE=4 SV=1	1.19205e+06	976507	941605	2.10336e+06	1.39457e+06	1.63481e+06	291074	505116	1.06013e+06	1.10722e+06	1.191e+06	1.2142e+06	1.01942e+06	2.10336e+06	724242	1.35924e+06	164358	320150	875097	1.15558e+06
A1R0V2	3	3	98.56	A1R0V2|A1R0V2_ARTAT Putative FHA domain protein OS=Arthrobacter aurescens (strain TC1) GN=AAur_0033 PE=4 SV=1	735431	220065	1.18479e+06	1.0796e+06	1.15135e+06	789985	323645	560005	1.84479e+06	1.18298e+06	734785	273633	1.2827e+06	1.0796e+06	597932	656823	182750	354940	1.52281e+06	1.23465e+06
A1R8T0	5	5	179.83	A1R8T0|A1R8T0_ARTAT 50S ribosomal protein L18 OS=Arthrobacter aurescens (strain TC1) GN=rplR PE=3 SV=1	1.55742e+07	1.39436e+07	4.17287e+07	1.93591e+07	1.83074e+07	5.99346e+07	2.25005e+07	1.82962e+07	5.67112e+07	4.04842e+07	1.55605e+07	1.73377e+07	4.5177e+07	1.93591e+07	9.50757e+06	4.98319e+07	1.27052e+07	1.15964e+07	4.68131e+07	4.22523e+07
A1R798	4	4	132.08	A1R798|A1R798_ARTAT Oxidoreductase, short chain dehydrogenase/reductase family OS=Arthrobacter aurescens (strain TC1) GN=AAur_2376 PE=4 SV=1	1.98478e+06	898008	1.58957e+06	1.86001e+06	1.45813e+06	1.32031e+06	565746	1.20002e+06	2.10619e+06	1.41765e+06	1.98303e+06	1.1166e+06	1.72092e+06	1.86001e+06	757249	1.09775e+06	319455	760593	1.73859e+06	1.47957e+06
A1R267	5	5	148.05	A1R267|A1R267_ARTAT Putative extracellular sugar-binding protein OS=Arthrobacter aurescens (strain TC1) GN=AAur_0521 PE=4 SV=1	4.22122e+06	2.09011e+06	2.8719e+06	1.02485e+06	1.0845e+06	2.89938e+06	1.55847e+06	351927	3.39806e+06	1.4623e+06	4.21751e+06	2.59887e+06	3.10922e+06	1.02485e+06	563212	2.41065e+06	880008	223057	2.80498e+06	1.52617e+06
A1RC74	7	7	195.81	A1RC74|A1RC74_ARTAT M18 family aminopeptidase OS=Arthrobacter aurescens (strain TC1) GN=AAur_4170 PE=3 SV=1	3.27864e+06	4.26625e+06	2.03404e+06	1.51791e+06	1.41146e+06	1.45118e+06	1.42901e+06	1.38326e+06	1.96969e+06	1.79862e+06	3.27576e+06	5.30472e+06	2.20213e+06	1.51791e+06	733017	1.20657e+06	806907	876729	1.62591e+06	1.87717e+06
A1R3K3	3	3	89.48	A1R3K3|A1R3K3_ARTAT Uncharacterized protein OS=Arthrobacter aurescens (strain TC1) GN=AAur_1026 PE=4 SV=1	48025.2	339035	372629	221990	321209	300401	201316	93714	497867	539715	47983	421562	403421	221990	166814	249765	113675	59397.3	410973	563287
A1R8S4	3	3	91.18	A1R8S4|A1R8S4_ARTAT Methionine aminopeptidase OS=Arthrobacter aurescens (strain TC1) GN=map PE=3 SV=1	1.19032e+06	651649	710935	912938	866071	1.18549e+06	474595	501114	1.69842e+06	2.10095e+06	1.18927e+06	810270	769684	912938	449777	985658	267986	317613	1.40199e+06	2.19271e+06
A1R8A7	5	5	161.04	A1R8A7|A1R8A7_ARTAT Thiazole biosynthesis adenylyltransferase ThiF OS=Arthrobacter aurescens (strain TC1) GN=thiF PE=4 SV=1	1.45817e+06	744719	1.54097e+06	1.52619e+06	1.1471e+06	1.2799e+06	523439	1.61989e+06	2.12363e+06	1.45271e+06	1.45689e+06	925995	1.66831e+06	1.52619e+06	595727	1.06416e+06	295566	1.02671e+06	1.75298e+06	1.51616e+06
A1R7J6	6	6	214.49	A1R7J6|A1R7J6_ARTAT Glycerol-3-phosphate dehydrogenase [NAD(P)+] OS=Arthrobacter aurescens (strain TC1) GN=gpsA PE=3 SV=1	1.53477e+06	2.0898e+06	3.1549e+06	1.80817e+06	1.65419e+06	2.13902e+06	554537	1.23649e+06	2.72868e+06	2.05265e+06	1.53342e+06	2.59849e+06	3.41561e+06	1.80817e+06	859071	1.77846e+06	313126	783705	2.25243e+06	2.1423e+06
A1R6L0	3	3	141.75	A1R6L0|A1R6L0_ARTAT 50S ribosomal protein L31 type B OS=Arthrobacter aurescens (strain TC1) GN=rpmE PE=3 SV=1	1.73751e+07	7.34815e+06	1.1378e+07	9.02317e+06	9.08885e+06	1.41587e+07	6.15916e+06	4.47476e+06	1.35478e+07	9.04307e+06	1.73599e+07	9.1368e+06	1.23183e+07	9.02317e+06	4.72012e+06	1.17721e+07	3.47785e+06	2.83617e+06	1.11832e+07	9.43802e+06
A1R7E4	4	4	129.56	A1R7E4|A1R7E4_ARTAT Putative transcriptional regulator, IclR family OS=Arthrobacter aurescens (strain TC1) GN=AAur_2427 PE=4 SV=1	1.86034e+06	2.1408e+06	1.46472e+06	2.37954e+06	3.4695e+06	1.61808e+06	2.12092e+07	4.09434e+06	2.878e+06	2.57477e+06	1.8587e+06	2.6619e+06	1.58575e+06	2.37954e+06	1.80182e+06	1.34533e+06	1.1976e+07	2.59506e+06	2.37569e+06	2.68722e+06
A1RCQ2	3	3	93.85	A1RCQ2|A1RCQ2_ARTAT BNR/Asp-box repeat domain protein OS=Arthrobacter aurescens (strain TC1) GN=AAur_pTC10142 PE=4 SV=1	3.37366e+06	2.32136e+06	5.96315e+06	1.38271e+07	1.44197e+07	3.08668e+07	3.45635e+06	2.13956e+06	6.75113e+06	8.15333e+06	3.3707e+06	2.88642e+06	6.45592e+06	1.38271e+07	7.48858e+06	2.56638e+07	1.95167e+06	1.35608e+06	5.57283e+06	8.50942e+06
A1R8B5	3	3	91.21	A1R8B5|A1R8B5_ARTAT Thiamine-phosphate synthase OS=Arthrobacter aurescens (strain TC1) GN=thiE PE=3 SV=1	1.16151e+06	653887	1.86429e+06	2.48316e+06	1.64204e+06	1.90736e+06	607275	945610	2.56396e+06	2.13259e+06	1.16049e+06	813053	2.01835e+06	2.48316e+06	852763	1.58585e+06	342905	599342	2.11646e+06	2.22573e+06
A1R7C0	3	3	114.4	A1R7C0|A1R7C0_ARTAT Methionine aminopeptidase OS=Arthrobacter aurescens (strain TC1) GN=map PE=3 SV=1	2.89768e+06	1.7143e+06	1.34837e+06	2.84065e+06	1.91807e+06	6.11676e+06	2.02491e+06	1.11935e+06	2.00364e+06	3.00501e+06	2.89514e+06	2.13158e+06	1.4598e+06	2.84065e+06	996111	5.0857e+06	1.14339e+06	709458	1.65394e+06	3.13626e+06
A1R3P9	9	9	311.14	A1R3P9|A1R3P9_ARTAT Two-component system response regulator OS=Arthrobacter aurescens (strain TC1) GN=AAur_1074 PE=4 SV=1	4.05468e+06	3.20144e+06	9.59493e+06	8.74571e+06	6.42972e+06	6.70882e+06	2.88175e+06	4.01652e+06	1.04072e+07	7.08989e+06	4.05112e+06	3.98072e+06	1.03878e+07	8.74571e+06	3.33915e+06	5.57796e+06	1.62722e+06	2.54573e+06	8.59075e+06	7.39954e+06
A1R6F7	4	4	122.85	A1R6F7|A1R6F7_ARTAT Acetyltransferase, GNAT family protein OS=Arthrobacter aurescens (strain TC1) GN=AAur_2075 PE=4 SV=1	984314	1.17829e+06	2.11506e+06	3.24744e+06	2.96362e+06	2.869e+06	1.65369e+06	2.00201e+06	3.6165e+06	3.11182e+06	983449	1.46511e+06	2.28984e+06	3.24744e+06	1.5391e+06	2.38539e+06	933775	1.26891e+06	2.98529e+06	3.24773e+06
A1R5S9	4	4	109.51	A1R5S9|A1R5S9_ARTAT Tryptophan synthase alpha chain OS=Arthrobacter aurescens (strain TC1) GN=trpA PE=3 SV=1	4.67889e+06	1.66395e+06	3.61334e+06	3.62219e+06	3.01773e+06	3.71661e+06	1.18032e+06	1.67266e+06	5.89999e+06	4.91443e+06	4.67478e+06	2.06898e+06	3.91193e+06	3.62219e+06	1.5672e+06	3.09013e+06	666484	1.06015e+06	4.87024e+06	5.12906e+06
A1R392	13	13	403.68	A1R392|A1R392_ARTAT 1,4-alpha-glucan branching enzyme GlgB OS=Arthrobacter aurescens (strain TC1) GN=glgB PE=3 SV=1	1.04785e+07	7.49138e+06	7.95183e+06	1.03477e+07	4.68957e+06	5.78454e+06	4.83735e+06	4.70367e+06	3.44573e+07	1.53654e+07	1.04693e+07	9.31489e+06	8.60894e+06	1.03477e+07	2.43544e+06	4.80948e+06	2.73147e+06	2.98125e+06	2.84433e+07	1.60365e+07
A1RAR4	5	5	167.96	A1RAR4|A1RAR4_ARTAT Putative methyltransferase, UbiE/COQ5 family OS=Arthrobacter aurescens (strain TC1) GN=AAur_3638 PE=4 SV=1	2.36173e+06	1.26856e+06	1.10468e+06	1.51932e+06	1.71607e+06	850170	1.4812e+06	1.01092e+06	1.89897e+06	1.63507e+06	2.35965e+06	1.57734e+06	1.19597e+06	1.51932e+06	891209	706863	836378	640737	1.56753e+06	1.70648e+06
A1R536	9	9	301.19	A1R536|A1R536_ARTAT 4-hydroxy-tetrahydrodipicolinate reductase OS=Arthrobacter aurescens (strain TC1) GN=dapB PE=3 SV=1	8.13128e+06	5.02494e+06	2.7417e+06	3.4605e+06	2.17493e+06	3.10627e+06	2.63684e+06	1.86502e+06	4.24723e+06	4.30187e+06	8.12414e+06	6.24808e+06	2.96826e+06	3.4605e+06	1.12951e+06	2.58267e+06	1.48892e+06	1.18208e+06	3.50595e+06	4.48976e+06
A1R5R1	2	2	108.06	A1R5R1|A1R5R1_ARTAT Peptide deformylase OS=Arthrobacter aurescens (strain TC1) GN=def PE=3 SV=1	3.82637e+06	2.0907e+06	3.90047e+06	2.58813e+06	2.59417e+06	4.92155e+06	1.5007e+06	1.09582e+06	2.64927e+06	1.7298e+06	3.82301e+06	2.59961e+06	4.22279e+06	2.58813e+06	1.34723e+06	4.09196e+06	847388	694546	2.18688e+06	1.80535e+06
A1R7C3	5	5	159.73	A1R7C3|A1R7C3_ARTAT Oligoribonuclease OS=Arthrobacter aurescens (strain TC1) GN=orn PE=3 SV=1	2.40415e+06	997546	4.40809e+06	3.86968e+06	2.84311e+06	3.12011e+06	1.25256e+06	1.81677e+06	3.93443e+06	2.99489e+06	2.40204e+06	1.24036e+06	4.77236e+06	3.86968e+06	1.47651e+06	2.59418e+06	707275	1.15149e+06	3.24774e+06	3.12569e+06
A1R120	8	8	293.27	A1R120|SYS_ARTAT Serine--tRNA ligase OS=Arthrobacter aurescens (strain TC1) GN=serS PE=3 SV=1	4.77628e+06	2.13435e+06	4.91882e+06	4.1238e+06	2.89977e+06	3.66348e+06	2.76369e+06	1.9547e+06	5.78844e+06	4.90629e+06	4.77209e+06	2.65388e+06	5.32529e+06	4.1238e+06	1.50594e+06	3.04596e+06	1.56055e+06	1.23892e+06	4.77816e+06	5.12057e+06
A1R1Z4	3	3	97.99	A1R1Z4|A1R1Z4_ARTAT Putative alkaline shock protein OS=Arthrobacter aurescens (strain TC1) GN=AAur_0448 PE=4 SV=1	5.55148e+06	3.40989e+06	3.21859e+06	2.36359e+06	2.15665e+06	2.93976e+06	1.1331e+06	1.231e+06	3.03953e+06	2.11345e+06	5.54661e+06	4.23991e+06	3.48456e+06	2.36359e+06	1.12002e+06	2.44423e+06	639817	780228	2.50903e+06	2.20576e+06
A1R4C9	5	5	162.34	A1R4C9|A1R4C9_ARTAT Uncharacterized protein OS=Arthrobacter aurescens (strain TC1) GN=AAur_1309 PE=4 SV=1	1.10531e+07	3.95919e+06	5.01367e+06	7.09261e+06	7.67942e+06	5.44838e+06	4.92766e+06	3.65349e+06	7.74502e+06	7.4447e+06	1.10434e+07	4.92292e+06	5.42798e+06	7.09261e+06	3.98816e+06	4.52999e+06	2.78246e+06	2.31564e+06	6.39325e+06	7.76985e+06
A1R9X4	4	4	127.72	A1R9X4|A1R9X4_ARTAT Acetyltransferase, GNAT family protein OS=Arthrobacter aurescens (strain TC1) GN=AAur_3340 PE=4 SV=1	2.3166e+07	1.20476e+07	1.64054e+07	1.79109e+07	1.92589e+07	1.61911e+07	1.93549e+07	1.11211e+07	1.84375e+07	1.63533e+07	2.31456e+07	1.49802e+07	1.77611e+07	1.79109e+07	1.00017e+07	1.34619e+07	1.0929e+07	7.0487e+06	1.52195e+07	1.70675e+07
A1RBX5	9	9	243.97	A1RBX5|A1RBX5_ARTAT Trehalose synthase OS=Arthrobacter aurescens (strain TC1) GN=treS PE=4 SV=1	6.59999e+06	4.98171e+06	1.49834e+07	3.59211e+06	4.30886e+06	2.64888e+06	3.03413e+06	3.22677e+06	4.88067e+06	3.64017e+06	6.59419e+06	6.19434e+06	1.62216e+07	3.59211e+06	2.23772e+06	2.20238e+06	1.71326e+06	2.04517e+06	4.02883e+06	3.79915e+06
A1R5F2	4	4	98.02	A1R5F2|A1R5F2_ARTAT Penicillin binding protein transpeptidase domain OS=Arthrobacter aurescens (strain TC1) GN=AAur_1704 PE=4 SV=1	2.07051e+06	1.83785e+06	861954	1.00791e+06	752479	1.90706e+06	1.20822e+06	309149	1.77979e+06	1.37127e+06	2.06869e+06	2.28521e+06	933182	1.00791e+06	390785	1.5856e+06	682238	195943	1.46916e+06	1.43116e+06
A1R5H3	3	3	103.61	A1R5H3|NRDR_ARTAT Transcriptional repressor NrdR OS=Arthrobacter aurescens (strain TC1) GN=nrdR PE=3 SV=1	2.55814e+06	2.02454e+06	3.94241e+06	1.98901e+06	3.17192e+06	2.79584e+06	2.39816e+06	3.16481e+06	3.92056e+06	2.61053e+06	2.5559e+06	2.51734e+06	4.2682e+06	1.98901e+06	1.64728e+06	2.32456e+06	1.35415e+06	2.00591e+06	3.23629e+06	2.72454e+06
A1RB24	3	3	90.96	A1RB24|RL28_ARTAT 50S ribosomal protein L28 OS=Arthrobacter aurescens (strain TC1) GN=rpmB PE=3 SV=1	476382	517610	3.81794e+06	803767	761674	497091	634919	308716	2.5208e+06	2.98573e+06	475964	643604	4.13344e+06	803767	395561	413300	358515	195669	2.08084e+06	3.11613e+06
A1R7G7	3	3	191.41	A1R7G7|A1R7G7_ARTAT Uncharacterized protein OS=Arthrobacter aurescens (strain TC1) GN=AAur_2453 PE=4 SV=1	3.38837e+06	2.45619e+06	5.9966e+06	9.33149e+06	2.46783e+06	1.26863e+07	2.64235e+06	2.79181e+06	5.46173e+06	4.96841e+06	3.38539e+06	3.05406e+06	6.49214e+06	9.33149e+06	1.28162e+06	1.05479e+07	1.49204e+06	1.76949e+06	4.50847e+06	5.18541e+06
A1R177	26	24	1050.52	A1R177|A1R177_ARTAT Putative ATP-dependent Clp protease, ATP-binding subunit OS=Arthrobacter aurescens (strain TC1) GN=AAur_0167 PE=4 SV=1	8.4688e+07	5.68827e+07	1.00347e+09	1.78095e+08	1.21742e+08	8.5627e+07	4.5053e+07	1.30196e+08	1.00092e+08	1.06478e+08	8.46136e+07	7.07288e+07	1.08639e+09	1.78095e+08	6.32244e+07	7.11935e+07	2.54397e+07	8.252e+07	8.26229e+07	1.11129e+08
A1R501	8	8	276.98	A1R501|ISPG_ARTAT 4-hydroxy-3-methylbut-2-en-1-yl diphosphate synthase (flavodoxin) OS=Arthrobacter aurescens (strain TC1) GN=ispG PE=3 SV=1	8.00764e+06	3.53575e+06	5.30383e+06	4.57157e+06	3.4386e+06	5.1024e+06	816083	3.2583e+06	7.22646e+06	4.83086e+06	8.00061e+06	4.3964e+06	5.74212e+06	4.57157e+06	1.78577e+06	4.24232e+06	460811	2.06516e+06	5.9652e+06	5.04185e+06
A1R385	4	4	107.22	A1R385|A1R385_ARTAT Hydrolase, carbon-nitrogen family OS=Arthrobacter aurescens (strain TC1) GN=AAur_0903 PE=4 SV=1	3.13441e+06	1.54506e+06	1.44721e+06	2.2393e+06	1.36192e+06	1.1687e+06	631173	925558	2.12856e+06	1.9139e+06	3.13165e+06	1.92115e+06	1.5668e+06	2.2393e+06	707284	971697	356400	586632	1.75705e+06	1.99749e+06
A1R4A4	5	4	139.89	A1R4A4|A1R4A4_ARTAT Threonine dehydratase OS=Arthrobacter aurescens (strain TC1) GN=ilvA PE=4 SV=1	1.12168e+06	582450	1.62637e+06	1.14257e+06	825428	803152	133989	624869	2.27946e+06	1.09702e+06	1.1207e+06	724227	1.76077e+06	1.14257e+06	428670	667770	75658.8	396051	1.88162e+06	1.14494e+06
A1R4C5	4	3	143.45	A1R4C5|A1R4C5_ARTAT Putative cell envelope-related transcriptional attenuator domain protein OS=Arthrobacter aurescens (strain TC1) GN=AAur_1305 PE=4 SV=1	714751	1.97131e+06	1.93755e+06	1.22288e+06	1.25053e+06	832870	1.33473e+06	868371	2.32933e+06	1.30037e+06	714124	2.45115e+06	2.09766e+06	1.22288e+06	649437	692479	753670	550386	1.92278e+06	1.35716e+06
A1RCV6	2	2	74.36	A1RCV6|A1RCV6_ARTAT Putative Copper resistance protein, CopC-family OS=Arthrobacter aurescens (strain TC1) GN=AAur_pTC10196 PE=4 SV=1	2.02964e+06	2.77408e+06	2.30821e+07	2.60673e+06	2.59662e+06	1.56025e+06	1.36501e+06	2.38792e+06	3.11899e+06	2.56208e+06	2.02785e+06	3.44933e+06	2.49895e+07	2.60673e+06	1.3485e+06	1.29725e+06	770767	1.5135e+06	2.57462e+06	2.67398e+06
A1RDT2	3	3	105	A1RDT2|A1RDT2_ARTAT Uncharacterized protein OS=Arthrobacter aurescens (strain TC1) GN=AAur_pTC20248 PE=4 SV=1	585219	528461	1.01167e+06	869914	592320	1.03079e+06	141164	792131	1.34942e+06	949830	584705	657096	1.09527e+06	869914	307610	857036	79709.8	502064	1.1139e+06	991314
A1R7Y4	4	4	129.96	A1R7Y4|A1R7Y4_ARTAT Uncharacterized protein OS=Arthrobacter aurescens (strain TC1) GN=AAur_2627 PE=4 SV=1	5.34479e+06	3.59279e+06	2.14622e+06	2.62688e+06	1.76207e+06	2.5054e+06	2.17228e+06	1.05452e+06	2.86349e+06	1.50557e+06	5.34009e+06	4.46732e+06	2.32357e+06	2.62688e+06	915095	2.08308e+06	1.2266e+06	668371	2.36371e+06	1.57132e+06
A1RCN2	3	3	110.65	A1RCN2|A1RCN2_ARTAT Uncharacterized protein OS=Arthrobacter aurescens (strain TC1) GN=AAur_pTC10122 PE=4 SV=1	6.16743e+06	6.10816e+06	4.39437e+06	3.58591e+06	2.75469e+06	4.48505e+06	2.14627e+06	2.19364e+06	4.69593e+06	2.2952e+06	6.16201e+06	7.59497e+06	4.7575e+06	3.58591e+06	1.4306e+06	3.72904e+06	1.21192e+06	1.39036e+06	3.87633e+06	2.39544e+06
A1R9J9	4	3	114.17	A1R9J9|A1R9J9_ARTAT Putative S-layer domain protein OS=Arthrobacter aurescens (strain TC1) GN=AAur_3214 PE=4 SV=1	73182.6	54967.1	1.09833e+06	66066.2	92017.1	591490	168777	36783.2	96714.4	112250	73118.4	68346.9	1.18909e+06	66066.2	47787.3	491786	95301.8	23313.7	79834.5	117153
A1R7Y1	7	5	200.44	A1R7Y1|A1R7Y1_ARTAT Putative Zinc-containing alcohol dehydrogenase OS=Arthrobacter aurescens (strain TC1) GN=AAur_2625 PE=3 SV=1	2.24798e+06	1.72211e+06	3.91948e+06	2.58056e+06	2.90083e+06	2.11188e+06	2.74998e+06	2.69847e+06	3.1999e+06	2.83026e+06	2.24601e+06	2.1413e+06	4.24336e+06	2.58056e+06	1.50649e+06	1.75589e+06	1.55281e+06	1.71033e+06	2.64141e+06	2.95387e+06
A1R3N5	4	4	140.05	A1R3N5|A1R3N5_ARTAT Putative acetolactate synthase, large subunit OS=Arthrobacter aurescens (strain TC1) GN=AAur_1059 PE=3 SV=1	1.9051e+06	862332	2.34163e+06	1.20665e+06	1.37154e+06	1.25165e+06	466027	1.05029e+06	1.35525e+06	1.1698e+06	1.90343e+06	1.07224e+06	2.53513e+06	1.20665e+06	712281	1.04067e+06	263148	665690	1.11871e+06	1.22089e+06
A1R388	2	2	115.83	A1R388|A1R388_ARTAT Uncharacterized protein OS=Arthrobacter aurescens (strain TC1) GN=AAur_0906 PE=4 SV=1	1.04457e+06	706423	442900	1.91869e+06	1.76623e+06	2.57719e+06	776079	219906	690249	687717	1.04365e+06	878377	479499	1.91869e+06	917259	2.14277e+06	438222	139380	569777	717753
A1R3J8	1	1	52.38	A1R3J8|A1R3J8_ARTAT Putative molybdopterin-guanine dinucleotide biosynthesis protein (MobA) OS=Arthrobacter aurescens (strain TC1) GN=AAur_1021 PE=4 SV=1	4.00904e+06	2.63538e+06	3.28038e+06	9.10474e+06	6.33875e+06	8.32e+06	3.12604e+06	1.81035e+06	4.81784e+06	3.04704e+06	4.00552e+06	3.27687e+06	3.55146e+06	9.10474e+06	3.29191e+06	6.91755e+06	1.76516e+06	1.14743e+06	3.97696e+06	3.18012e+06
A1RBE9	3	3	98.71	A1RBE9|A1RBE9_ARTAT Uncharacterized protein OS=Arthrobacter aurescens (strain TC1) GN=AAur_3884 PE=4 SV=1	1.61737e+06	349346	326113	748859	740145	447472	398281	615748	980436	1.03388e+06	1.61594e+06	434382	353062	748859	384380	372045	224894	390270	809316	1.07904e+06
A1RA82	1	1	65.68	A1RA82|A1RA82_ARTAT Uncharacterized protein OS=Arthrobacter aurescens (strain TC1) GN=AAur_3451 PE=4 SV=1	348037	202998	745314	871940	728441	1.51278e+06	217047	303844	679579	303522	347731	252411	806903	871940	378302	1.25778e+06	122558	192581	560969	316778
A1R9U3	2	2	50.6	A1R9U3|A1R9U3_ARTAT Extracellular solute-binding domain protein OS=Arthrobacter aurescens (strain TC1) GN=AAur_3309 PE=4 SV=1	27638.3	66914.7	293905	77962	12051.7	242410	192859	25257.6	159794	57484.2	27614	83202.8	318192	77962	6258.83	201549	108900	16008.7	131905	59994.8
A1R986	2	2	62.29	A1R986|A1R986_ARTAT Uncharacterized protein OS=Arthrobacter aurescens (strain TC1) GN=AAur_3098 PE=4 SV=1	2.19456e+06	4.14163e+06	2.14294e+06	4.39151e+06	3.69551e+06	4.82439e+06	2.35872e+06	2.09803e+06	2.81214e+06	3.06342e+06	2.19264e+06	5.14977e+06	2.32002e+06	4.39151e+06	1.91919e+06	4.01118e+06	1.33188e+06	1.32976e+06	2.32132e+06	3.19721e+06
A1R5N2	7	7	269.39	A1R5N2|A1R5N2_ARTAT Trk-type K+ transport system, NAD-binding component OS=Arthrobacter aurescens (strain TC1) GN=trkA PE=4 SV=1	3.18325e+06	3.82101e+06	3.5521e+06	3.55128e+06	2.80321e+06	7.55706e+06	968598	1.39195e+06	3.8176e+06	2.76129e+06	3.18046e+06	4.7511e+06	3.84563e+06	3.55128e+06	1.45579e+06	6.28322e+06	546931	882236	3.1513e+06	2.88188e+06
A1R148	2	2	69.64	A1R148|A1R148_ARTAT Uncharacterized protein OS=Arthrobacter aurescens (strain TC1) GN=AAur_0132 PE=4 SV=1	1.26622e+06	1.33301e+06	1.99986e+06	1.70688e+06	1.74071e+06	2.38081e+06	942617	631642	2.16288e+06	1.53185e+06	1.26511e+06	1.65749e+06	2.16512e+06	1.70688e+06	904004	1.97949e+06	532260	400344	1.78538e+06	1.59875e+06
A1R7G6	8	8	247.38	A1R7G6|A1R7G6_ARTAT 30S ribosomal protein S16 OS=Arthrobacter aurescens (strain TC1) GN=rpsP PE=3 SV=1	5.645e+07	3.33269e+07	7.57056e+07	2.29445e+07	2.24563e+07	5.42433e+07	2.03483e+07	2.56977e+07	8.62726e+07	3.96897e+07	5.64005e+07	4.14391e+07	8.19616e+07	2.29445e+07	1.16622e+07	4.50999e+07	1.14899e+07	1.62876e+07	7.12151e+07	4.14231e+07
A1R335	4	4	117.04	A1R335|A1R335_ARTAT Putative 2,5-diketo-D-gluconic acid reductase OS=Arthrobacter aurescens (strain TC1) GN=AAur_0852 PE=4 SV=1	6.27624e+06	5.05914e+06	4.16189e+06	4.03988e+06	3.5663e+06	6.21127e+06	3.78378e+06	2.48835e+06	4.76481e+06	3.75823e+06	6.27072e+06	6.29061e+06	4.50581e+06	4.03988e+06	1.85209e+06	5.16428e+06	2.13656e+06	1.57715e+06	3.93319e+06	3.92237e+06
A1RCC4	6	6	192.93	A1RCC4|A1RCC4_ARTAT Uncharacterized protein OS=Arthrobacter aurescens (strain TC1) GN=AAur_pTC10012 PE=4 SV=1	9.12775e+06	4.77647e+06	3.12685e+06	2.50245e+06	3.24002e+06	1.77792e+06	3.19608e+06	1.53992e+06	3.18463e+06	2.83992e+06	9.11973e+06	5.93913e+06	3.38524e+06	2.50245e+06	1.68264e+06	1.47822e+06	1.8047e+06	976024	2.6288e+06	2.96395e+06
A1RBF4	5	5	168.3	A1RBF4|A1RBF4_ARTAT Putative amidohydrolase family domain protein OS=Arthrobacter aurescens (strain TC1) GN=AAur_3889 PE=4 SV=1	1.91565e+06	1.09325e+06	1.81921e+06	2.41107e+06	1.52356e+06	2.11366e+06	985400	1.40421e+06	2.40071e+06	2.54456e+06	1.91397e+06	1.35936e+06	1.96954e+06	2.41107e+06	791234	1.75737e+06	556418	890006	1.9817e+06	2.65569e+06
A1R7J5	7	7	236.78	A1R7J5|DDL_ARTAT D-alanine--D-alanine ligase OS=Arthrobacter aurescens (strain TC1) GN=ddl PE=3 SV=1	4.89035e+06	3.14699e+06	5.83959e+06	5.16274e+06	3.97984e+06	4.83315e+06	1.39615e+06	4.06936e+06	5.56158e+06	5.49015e+06	4.88605e+06	3.91301e+06	6.32215e+06	5.16274e+06	2.06685e+06	4.01846e+06	788354	2.57922e+06	4.59089e+06	5.72993e+06
A1R559	2	2	41.09	A1R559|HIS7_ARTAT Imidazoleglycerol-phosphate dehydratase OS=Arthrobacter aurescens (strain TC1) GN=hisB PE=3 SV=1	1.47605e+06	1.43716e+06	1.74097e+06	1.09532e+06	959723	1.44364e+06	933934	769507	1.13259e+06	793809	1.47476e+06	1.78699e+06	1.88484e+06	1.09532e+06	498414	1.20029e+06	527357	487725	934915	828479
A1R760	5	4	178.94	A1R760|A1R760_ARTAT Putative aminomethyltransferase (Glycine cleavage system Tprotein) OS=Arthrobacter aurescens (strain TC1) GN=AAur_2335 PE=3 SV=1	4.32405e+06	9.80444e+06	2.00547e+06	2.23861e+06	2.29072e+06	4.47981e+06	4.2845e+06	2.37579e+06	3.18545e+06	2.15357e+06	4.32026e+06	1.2191e+07	2.1712e+06	2.23861e+06	1.18964e+06	3.72468e+06	2.4193e+06	1.50581e+06	2.62948e+06	2.24762e+06
A1R736	1	1	0.76	A1R736|A1R736_ARTAT DNA-directed DNA polymerase OS=Arthrobacter aurescens (strain TC1) GN=AAur_2310 PE=4 SV=1	2.71064e+08	2.4073e+08	4.55574e+08	4.79884e+08	4.14043e+08	3.30598e+08	3.5517e+08	5.50048e+08	7.36837e+08	4.64621e+08	2.70826e+08	2.99327e+08	4.93221e+08	4.79884e+08	2.15025e+08	2.74871e+08	2.00551e+08	3.48629e+08	6.08234e+08	4.84913e+08
A1RBH5	2	2	73.63	A1RBH5|A1RBH5_ARTAT Uncharacterized protein OS=Arthrobacter aurescens (strain TC1) GN=AAur_3911 PE=4 SV=1	7.56838e+06	5.5289e+06	3.1363e+06	2.4087e+06	3.66078e+06	3.86357e+06	1.31523e+06	1.24554e+06	2.61962e+06	3.54497e+06	7.56174e+06	6.87471e+06	3.39547e+06	2.4087e+06	1.90115e+06	3.21231e+06	742659	789442	2.16241e+06	3.69979e+06
A1R347	3	3	84.14	A1R347|A1R347_ARTAT Putative NAD dependent epimerase/dehydratase family protein OS=Arthrobacter aurescens (strain TC1) GN=AAur_0864 PE=4 SV=1	918802	495682	2.44663e+06	1.60156e+06	1.0258e+06	1.18952e+06	291195	349776	1.34356e+06	729890	917995	616338	2.64881e+06	1.60156e+06	532730	989011	164427	221693	1.10906e+06	761768
A1R7K7	2	2	69.1	A1R7K7|A1R7K7_ARTAT Putative 2-hydroxyhepta-2,4-diene-1,7-dioate isomerase OS=Arthrobacter aurescens (strain TC1) GN=AAur_2495 PE=4 SV=1	2.52051e+06	1.70487e+06	1.63354e+06	1.87412e+06	1.75096e+06	1.32538e+06	791340	980225	1.91891e+06	1.50617e+06	2.51829e+06	2.11985e+06	1.76853e+06	1.87412e+06	909327	1.10197e+06	446840	621281	1.58399e+06	1.57195e+06
A1RD30	2	2	56.91	A1RD30|A1RD30_ARTAT Uncharacterized protein OS=Arthrobacter aurescens (strain TC1) GN=AAur_pTC10273 PE=4 SV=1	1.41053e+06	882967	671259	1.32702e+06	999466	918600	1.02885e+06	622347	1.4422e+06	1.07679e+06	1.4093e+06	1.09789e+06	726729	1.32702e+06	519053	763758	580955	394453	1.19048e+06	1.12382e+06
A1R5H8	2	2	70.2	A1R5H8|PANB_ARTAT 3-methyl-2-oxobutanoate hydroxymethyltransferase OS=Arthrobacter aurescens (strain TC1) GN=panB PE=3 SV=1	7.7799e+06	5.24571e+06	8.53056e+06	5.91478e+06	5.31935e+06	5.49552e+06	5.27549e+06	7.88471e+06	1.23945e+07	7.34325e+06	7.77306e+06	6.52259e+06	9.23549e+06	5.91478e+06	2.7625e+06	4.56918e+06	2.97887e+06	4.99744e+06	1.02313e+07	7.66396e+06
A1R7I2	1	1	35.23	A1R7I2|A1R7I2_ARTAT Uncharacterized protein OS=Arthrobacter aurescens (strain TC1) GN=AAur_2468 PE=4 SV=1	305886	28219.6	32060.6	121279	60853.2	29850.9	0	0	90649.1	56519.4	305618	35088.6	34709.9	121279	31602.9	24819.1	0	0	74827.8	58987.9
A1R6J6	2	2	57.38	A1R6J6|A1R6J6_ARTAT Putative BioY family protein OS=Arthrobacter aurescens (strain TC1) GN=AAur_2114 PE=4 SV=1	145887	136072	3.28861e+06	1.19907e+06	1.0019e+06	736843	604269	399959	4.08481e+06	2.12405e+06	145758	169194	3.56037e+06	1.19907e+06	520317	612639	341208	253500	3.37187e+06	2.21682e+06
A1R780	1	1	36.93	A1R780|A1R780_ARTAT Putative cupin domain protein OS=Arthrobacter aurescens (strain TC1) GN=AAur_2355 PE=4 SV=1	2.95012e+07	9.20103e+06	2.61604e+06	1.76605e+06	2.26412e+06	1.17744e+06	1.24351e+07	9.37288e+06	1.17367e+06	1.86066e+06	2.94753e+07	1.14407e+07	2.83222e+06	1.76605e+06	1.17583e+06	978965	7.02164e+06	5.94067e+06	968827	1.94192e+06
A1RDE6;A1RAQ2	7	5	250.87	A1RDE6|A1RDE6_ARTAT Phenylacetaldehyde dehydrogenase OS=Arthrobacter aurescens (strain TC1) GN=feaB PE=3 SV=1	1.81541e+06	1.27175e+06	5.28035e+06	3.2776e+06	2.66125e+06	2.56426e+06	1.75106e+06	2.8043e+06	4.42139e+06	4.37365e+06	1.81381e+06	1.58131e+06	5.71669e+06	3.2776e+06	1.38207e+06	2.13202e+06	988757	1.77741e+06	3.64971e+06	4.56467e+06
A1R864	1	1	15.01	A1R864|A1R864_ARTAT Putative ferredoxin reductase OS=Arthrobacter aurescens (strain TC1) GN=AAur_2711 PE=4 SV=1	191443	415758	9458.65	12616.6	21321.3	8343.9	56305.3	109326	2999.28	8221.68	191275	516960	10240.3	12616.6	11072.8	6937.43	31793.5	69292.6	2475.8	8580.75
A1R3T7	5	5	190.84	A1R3T7|A1R3T7_ARTAT CBS domains protein OS=Arthrobacter aurescens (strain TC1) GN=AAur_1111 PE=4 SV=1	9.79283e+07	2.05153e+07	628769	842157	1.56731e+06	978056	3.46306e+06	3.02418e+06	338335	1.01052e+06	9.78423e+07	2.5509e+07	680728	842157	813954	813192	1.95546e+06	1.91677e+06	279284	1.05465e+06
A1RAN7	3	3	98.35	A1RAN7|A1RAN7_ARTAT Uncharacterized protein OS=Arthrobacter aurescens (strain TC1) GN=AAur_3610 PE=4 SV=1	5.67452e+06	2.22333e+06	212922	301679	804890	390550	495611	173725	208834	311459	5.66953e+06	2.76452e+06	230517	301679	418004	324718	279853	110109	172385	325062
A1RAH4	4	4	123.74	A1RAH4|A1RAH4_ARTAT Uncharacterized protein OS=Arthrobacter aurescens (strain TC1) GN=AAur_3543 PE=4 SV=1	5.48554e+06	5.33151e+06	1.58925e+06	2.45699e+06	2.54433e+06	1.76454e+06	5.62696e+06	2.80647e+06	2.3489e+06	2.47507e+06	5.48072e+06	6.62928e+06	1.72058e+06	2.45699e+06	1.32135e+06	1.4671e+06	3.17733e+06	1.77878e+06	1.93894e+06	2.58317e+06
A1R6L4	5	5	132.88	A1R6L4|A1R6L4_ARTAT Uncharacterized protein OS=Arthrobacter aurescens (strain TC1) GN=AAur_2132 PE=4 SV=1	1.27715e+06	1.1318e+06	1.36934e+06	2.43611e+06	2.26734e+06	2.73735e+06	1.49513e+06	1.86456e+06	3.05951e+06	3.01061e+06	1.27603e+06	1.4073e+06	1.4825e+06	2.43611e+06	1.1775e+06	2.27593e+06	844241	1.18179e+06	2.52552e+06	3.1421e+06
A1R3N9	9	9	298.21	A1R3N9|A1R3N9_ARTAT Putative ABC transporter, ATP-binding protein OS=Arthrobacter aurescens (strain TC1) GN=AAur_1063 PE=3 SV=1	7.40828e+06	5.08731e+06	8.97005e+06	7.97556e+06	1.0001e+07	1.72759e+07	2.35122e+06	3.54858e+06	7.57172e+06	6.74588e+06	7.40177e+06	6.32563e+06	9.7113e+06	7.97556e+06	5.19384e+06	1.43638e+07	1.32765e+06	2.24914e+06	6.2502e+06	7.04051e+06
A1RA26	2	2	49.42	A1RA26|A1RA26_ARTAT Acetyltransferase, GNAT family protein OS=Arthrobacter aurescens (strain TC1) GN=AAur_3393 PE=4 SV=1	7429.57	20929.3	133916	309578	298998	227988	19011	73970.8	214274	252590	7423.05	26023.8	144982	309578	155279	189557	10734.8	46883.8	176876	263622
A1R7G0	4	4	103.79	A1R7G0|A1R7G0_ARTAT Uncharacterized protein OS=Arthrobacter aurescens (strain TC1) GN=AAur_2444 PE=4 SV=1	2.31254e+06	2.40565e+06	4.13332e+06	5.38891e+06	5.71688e+06	7.35519e+06	1.12573e+06	1.90858e+06	3.52044e+06	2.30699e+06	2.31051e+06	2.99122e+06	4.47488e+06	5.38891e+06	2.96895e+06	6.11538e+06	635659	1.20968e+06	2.906e+06	2.40775e+06
A1R7Z2	2	2	88.26	A1R7Z2|A1R7Z2_ARTAT Uncharacterized protein OS=Arthrobacter aurescens (strain TC1) GN=AAur_2636 PE=4 SV=1	1.64933e+07	1.06256e+07	1.12947e+06	761359	1.32127e+06	1.28575e+06	1.46559e+06	1.44918e+06	990177	1.12243e+06	1.64788e+07	1.3212e+07	1.2228e+06	761359	686177	1.06902e+06	827566	918509	817358	1.17145e+06
A1R6U3	3	3	128.9	A1R6U3|A1R6U3_ARTAT Cytochrome c oxidase, subunit I OS=Arthrobacter aurescens (strain TC1) GN=ctaD PE=3 SV=1	2.5416e+06	2.53283e+06	9.78091e+06	7.91387e+06	8.38066e+06	4.04634e+06	2.86275e+06	3.06132e+06	1.08699e+07	9.11687e+06	2.53937e+06	3.14936e+06	1.05892e+07	7.91387e+06	4.35234e+06	3.36428e+06	1.61649e+06	1.94031e+06	8.97273e+06	9.51504e+06
A1R4Y5	2	2	50.77	A1R4Y5|A1R4Y5_ARTAT Putative Acyl-CoA dehydrogenase OS=Arthrobacter aurescens (strain TC1) GN=AAur_1530 PE=3 SV=1	2.92642e+06	3.20717e+06	5.55299e+06	1.46534e+06	1.47669e+06	1.64601e+06	1.33254e+06	1.62221e+06	2.15525e+06	2.18862e+06	2.92385e+06	3.98785e+06	6.01186e+06	1.46534e+06	766891	1.36856e+06	752438	1.02818e+06	1.77908e+06	2.28421e+06
A1R7R4	3	2	97.36	A1R7R4|A1R7R4_ARTAT Putative transcriptional regulator, TetR family OS=Arthrobacter aurescens (strain TC1) GN=AAur_2556 PE=4 SV=1	443511	502716	402856	922008	626870	663989	976926	722812	809524	780361	443121	625085	436147	922008	325553	552065	551634	458129	668234	814443
A1R730	3	3	94.68	A1R730|A1R730_ARTAT Putative cobyric acid synthase CobQ OS=Arthrobacter aurescens (strain TC1) GN=AAur_2303 PE=4 SV=1	1.25361e+06	612889	1.79501e+06	1.34864e+06	1.35912e+06	994415	701000	1.18657e+06	2.05017e+06	1.76242e+06	1.25251e+06	762075	1.94334e+06	1.34864e+06	705831	826794	395829	752065	1.69234e+06	1.83939e+06
A1R6U1	2	2	60.25	A1R6U1|A1R6U1_ARTAT Phosphocarrier protein HPr OS=Arthrobacter aurescens (strain TC1) GN=AAur_2212 PE=4 SV=1	279877	430216	1.12816e+06	1.67667e+06	1.2975e+06	2.39554e+06	200045	269191	1.26781e+06	715175	279631	534936	1.22139e+06	1.67667e+06	673833	1.99174e+06	112958	170617	1.04653e+06	746410
A1R307	5	5	194.8	A1R307|A1R307_ARTAT Pyridine nucleotide-disulphide oxidoreductase domain protein OS=Arthrobacter aurescens (strain TC1) GN=AAur_0821 PE=4 SV=1	5.57924e+06	2.22594e+06	622574	696712	710921	921184	882294	591082	707986	570898	5.57434e+06	2.76776e+06	674021	696712	369203	765907	498198	374637	584419	595832
A1R0Z0	1	1	37.35	A1R0Z0|A1R0Z0_ARTAT Uncharacterized protein OS=Arthrobacter aurescens (strain TC1) GN=AAur_0072 PE=4 SV=1	980966	813696	902201	2.19628e+06	1.2412e+06	1.03424e+06	1.47094e+06	1.29401e+06	1.40135e+06	1.22434e+06	980104	1.01176e+06	976755	2.19628e+06	644594	859905	830585	820163	1.15677e+06	1.27782e+06
A1R5M9	3	3	157.59	A1R5M9|A1R5M9_ARTAT Deoxyuridine 5'-triphosphate nucleotidohydrolase OS=Arthrobacter aurescens (strain TC1) GN=dut PE=3 SV=1	2.07659e+06	2.84493e+06	7.24993e+06	6.87714e+06	6.02743e+06	7.41725e+06	2.28349e+06	3.89461e+06	8.67168e+06	6.77915e+06	2.07476e+06	3.53742e+06	7.84903e+06	6.87714e+06	3.13023e+06	6.16697e+06	1.2894e+06	2.46846e+06	7.15818e+06	7.07523e+06
A1R4E2	4	4	119.54	A1R4E2|A1R4E2_ARTAT Putative integral membrane protein OS=Arthrobacter aurescens (strain TC1) GN=AAur_1323 PE=4 SV=1	84943.3	97226.5	795353	199742	172718	164415	69071.7	76926.3	538129	312262	84868.7	120893	861078	199742	89697.7	136701	39002.2	48757.1	444207	325900
A1R7Z6	3	3	79.97	A1R7Z6|A1R7Z6_ARTAT Putative anti-sigma factor OS=Arthrobacter aurescens (strain TC1) GN=AAur_2640 PE=4 SV=1	3.10754e+06	4.06715e+06	6.41162e+06	1.23197e+07	1.40454e+07	2.04488e+07	2.31987e+06	3.48954e+06	1.08855e+07	6.11159e+06	3.10481e+06	5.05715e+06	6.94145e+06	1.23197e+07	7.29422e+06	1.70019e+07	1.30994e+06	2.21172e+06	8.98561e+06	6.37851e+06
A1RB74	6	6	166.26	A1RB74|A1RB74_ARTAT Putative ATPase domain, AAA family protein OS=Arthrobacter aurescens (strain TC1) GN=AAur_3806 PE=3 SV=1	1.69424e+06	1.25114e+06	2.15525e+06	1.34033e+06	836672	1.41186e+06	693829	678257	1.28052e+06	846684	1.69275e+06	1.55569e+06	2.33335e+06	1.34033e+06	434509	1.17387e+06	391779	429889	1.05702e+06	883662
A1RB25	2	2	58.23	A1RB25|A1RB25_ARTAT GDSL-like Lipase/Acylhydrolase domain protein OS=Arthrobacter aurescens (strain TC1) GN=AAur_3757 PE=4 SV=1	1.11174e+06	2.31957e+06	1.92928e+06	633260	543430	701632	1.05587e+06	348058	583202	484725	1.11076e+06	2.88419e+06	2.08871e+06	633260	282220	583363	596209	220604	481413	505896
A1R740	1	1	38.86	A1R740|A1R740_ARTAT Putative Uncharacterized conserved protein OS=Arthrobacter aurescens (strain TC1) GN=AAur_2315 PE=4 SV=1	729634	184691	301711	375735	309331	144702	144561	185316	474853	354806	728993	229647	326643	375735	160645	120311	81628	117456	391975	370302
A1RCV2	3	2	100.27	A1RCV2|A1RCV2_ARTAT Putative Thioredoxin domain protein (DSBA) OS=Arthrobacter aurescens (strain TC1) GN=AAur_pTC10192 PE=4 SV=1	215373	197717	778163	1.12831e+06	703333	748093	102286	409777	1.5616e+06	1.04648e+06	215184	245844	842467	1.12831e+06	365262	621992	57757	259723	1.28905e+06	1.09218e+06
A1R7L7	2	2	65.03	A1R7L7|A1R7L7_ARTAT Putative permease domain protein OS=Arthrobacter aurescens (strain TC1) GN=AAur_2505 PE=4 SV=1	1890.04	81990.8	193125	23700.1	9143.44	4461.44	0	0	160516	61909.8	1888.38	101949	209084	23700.1	4748.47	3709.4	0	0	132500	64613.6
A1R6T2	2	1	37.17	A1R6T2|A1R6T2_ARTAT Putative glyoxalase family protein OS=Arthrobacter aurescens (strain TC1) GN=AAur_2203 PE=4 SV=1	310279	87466.7	164470	253190	180841	284186	33711.9	0	184136	95576.9	310007	108757	178061	253190	93916	236283	19035.8	0	151998	99751.2
A1R6C8	6	6	189.46	A1R6C8|A1R6C8_ARTAT Putative translation elongation factor G OS=Arthrobacter aurescens (strain TC1) GN=AAur_2046 PE=4 SV=1	3.51774e+06	599234	486390	423970	242325	93841.3	124102	188868	411790	310186	3.51465e+06	745097	526583	423970	125847	78023.1	70075.8	119708	339919	323733
A1R8T5	4	4	137.97	A1R8T5|RL14_ARTAT 50S ribosomal protein L14 OS=Arthrobacter aurescens (strain TC1) GN=rplN PE=3 SV=1	3.16352e+06	5.69477e+06	9.52947e+06	9.11273e+06	7.6954e+06	7.68756e+06	5.10534e+06	7.08097e+06	2.05056e+07	1.05703e+07	3.16074e+06	7.08096e+06	1.03169e+07	9.11273e+06	3.99646e+06	6.39172e+06	2.88279e+06	4.48802e+06	1.69266e+07	1.1032e+07
A1R8S6	4	4	110.06	A1R8S6|A1R8S6_ARTAT Protein translocase subunit SecY OS=Arthrobacter aurescens (strain TC1) GN=secY PE=3 SV=1	845998	1.1251e+06	2.5459e+06	2.3501e+06	2.4144e+06	1.22484e+06	511101	709436	4.13025e+06	3.08468e+06	845255	1.39896e+06	2.75628e+06	2.3501e+06	1.25387e+06	1.01838e+06	288599	449651	3.40938e+06	3.2194e+06
A1R360	1	1	19.55	A1R360|A1R360_ARTAT Putative 3-oxoacyl-[acyl-carrier protein] reductase OS=Arthrobacter aurescens (strain TC1) GN=AAur_0878 PE=4 SV=1	599300	436958	400939	335278	402699	222330	5.0427e+06	2.2222e+06	403272	149619	598773	543320	434071	335278	209134	184854	2.84742e+06	1.40846e+06	332887	156153
A1R6Z1	2	2	49.83	A1R6Z1|A1R6Z1_ARTAT Putative integration host factor (MIHF) OS=Arthrobacter aurescens (strain TC1) GN=AAur_2263 PE=4 SV=1	280691	88658.6	202814	104756	67834.1	34525.4	9946.92	48350.3	26592.5	25098.4	280445	110239	219574	104756	35228.3	28705.7	5616.65	30645.1	21951.2	26194.5
A1R221	2	2	45	A1R221|A1R221_ARTAT Putative fasciclin domain protein OS=Arthrobacter aurescens (strain TC1) GN=AAur_0475 PE=4 SV=1	7.92488e+06	5.88024e+06	1.95236e+07	5.94911e+07	7.93077e+07	4.47676e+07	6.61421e+07	5.93822e+07	4.63842e+07	6.49853e+07	7.91792e+06	7.31158e+06	2.1137e+07	5.94911e+07	4.11869e+07	3.72215e+07	3.7348e+07	3.76373e+07	3.82886e+07	6.78235e+07
A1R791	15	14	552.51	A1R791|A1R791_ARTAT Putative ribonuclease, Rne/Rng family domain protein OS=Arthrobacter aurescens (strain TC1) GN=AAur_2369 PE=4 SV=1	2.8077e+06	1.89387e+06	1.3408e+07	2.19885e+06	1.49573e+06	2.4851e+06	1.6354e+06	2.43615e+06	2.02002e+07	1.34276e+07	2.80524e+06	2.35487e+06	1.45159e+07	2.19885e+06	776781	2.06621e+06	923450	1.54407e+06	1.66746e+07	1.4014e+07
A1R7T5	3	3	123.08	A1R7T5|A1R7T5_ARTAT Nicotinamidase/pyrazinamidase OS=Arthrobacter aurescens (strain TC1) GN=AAur_2576 PE=4 SV=1	1.42336e+06	1.3705e+06	982912	1.77652e+06	1.79923e+06	3.78298e+06	375397	280727	1.17867e+06	832247	1.42211e+06	1.7041e+06	1.06414e+06	1.77652e+06	934396	3.14531e+06	211972	177929	972954	868595
A1R9E6	2	2	66.29	A1R9E6|A1R9E6_ARTAT Glucose-1-phosphate thymidylyltransferase OS=Arthrobacter aurescens (strain TC1) GN=rfbA PE=3 SV=1	48335.6	33329	558146	611024	578092	573363	165704	505297	752234	514268	48293.1	41441.8	604268	611024	300221	476715	93566.9	320264	620944	536729
A1RDM9	9	8	256.16	A1RDM9|A1RDM9_ARTAT Putative ethanolamine permease OS=Arthrobacter aurescens (strain TC1) GN=AAur_pTC20191 PE=4 SV=1	3.65615e+06	3.67072e+06	3.89507e+07	2.09817e+07	1.75924e+07	9.15496e+06	3.54707e+06	2.48232e+07	4.6177e+07	2.70716e+07	3.65294e+06	4.56422e+06	4.21694e+07	2.09817e+07	9.13627e+06	7.61177e+06	2.00289e+06	1.57333e+07	3.81176e+07	2.8254e+07
A1R6S4	2	2	56.16	A1R6S4|A1R6S4_ARTAT Peptide deformylase OS=Arthrobacter aurescens (strain TC1) GN=def PE=3 SV=1	435168	152129	853296	644659	532043	519427	194963	228230	487759	492924	434786	189160	923809	644659	276306	431870	110088	144655	402628	514452
A1RC66	3	3	62.17	A1RC66|A1RC66_ARTAT Uncharacterized protein OS=Arthrobacter aurescens (strain TC1) GN=AAur_4161 PE=4 SV=1	1.04813e+06	272827	407917	348809	588500	424591	359466	95705.2	522003	212835	1.04721e+06	339237	441625	348809	305626	353020	202977	60659.4	430896	222131
A1R6A4	2	2	71.02	A1R6A4|A1R6A4_ARTAT Putative general stress protein OS=Arthrobacter aurescens (strain TC1) GN=AAur_2021 PE=4 SV=1	3.53211e+06	2.4989e+06	2.36582e+06	3.19557e+06	2.36204e+06	3.62644e+06	1.61544e+06	2.02486e+06	2.3159e+06	2.13924e+06	3.52901e+06	3.10716e+06	2.56132e+06	3.19557e+06	1.22668e+06	3.01515e+06	912176	1.28339e+06	1.9117e+06	2.23267e+06
A1R7Z9	2	2	44.81	A1R7Z9|A1R7Z9_ARTAT 3-phosphoshikimate 1-carboxyvinyltransferase OS=Arthrobacter aurescens (strain TC1) GN=aroA PE=3 SV=1	1.04976e+06	500806	1.68568e+06	2.52742e+06	2.61479e+06	2.51182e+06	855721	962901	2.47369e+06	1.30489e+06	1.04883e+06	622710	1.82498e+06	2.52742e+06	1.35794e+06	2.08842e+06	483193	610301	2.04195e+06	1.36188e+06
A1R2L6	3	2	60.25	A1R2L6|A1R2L6_ARTAT M23 peptidase domain protein OS=Arthrobacter aurescens (strain TC1) GN=AAur_0675 PE=4 SV=1	3.69701e+06	836055	99176.7	190993	220974	859814	492452	206785	142462	220680	3.69376e+06	1.03956e+06	107372	190993	114758	714881	278069	131063	117598	230318
A1R5P3	3	3	97.83	A1R5P3|A1R5P3_ARTAT Putative acetyl-coa acetyltransferase (Thiolase) OS=Arthrobacter aurescens (strain TC1) GN=AAur_1796 PE=3 SV=1	428394	447855	1.5406e+06	1.3879e+06	861669	943349	333914	603305	2.01627e+06	2.02497e+06	428018	556870	1.66791e+06	1.3879e+06	447491	784335	188549	382384	1.66436e+06	2.11341e+06
A1R8X1	2	2	51.6	A1R8X1|A1R8X1_ARTAT Putative stress-responsive transcriptional regulator PspC OS=Arthrobacter aurescens (strain TC1) GN=AAur_2975 PE=4 SV=1	6.17727e+06	3.80045e+06	3.22926e+06	4.70641e+06	4.35488e+06	2.20644e+06	2.98853e+06	4.68618e+06	2.64705e+06	4.69009e+06	6.17184e+06	4.72554e+06	3.49612e+06	4.70641e+06	2.26162e+06	1.83452e+06	1.68751e+06	2.97017e+06	2.18505e+06	4.89493e+06
A1R9I8	2	1	45.71	A1R9I8|A1R9I8_ARTAT FG-GAP repeat domain protein OS=Arthrobacter aurescens (strain TC1) GN=AAur_3203 PE=4 SV=1	59619.8	160435	260943	86367.6	52860.9	43247.3	160200	92249.1	38344.4	48856.7	59567.5	199487	282506	86367.6	27452.3	35957.4	90458.9	58468.9	31652	50990.5
A1R4Y9	3	3	74.94	A1R4Y9|A1R4Y9_ARTAT Putative citrate lyase beta-subunit OS=Arthrobacter aurescens (strain TC1) GN=AAur_1534 PE=4 SV=1	935817	710011	1.30271e+06	1.06319e+06	1.12737e+06	569220	233853	521322	1.4474e+06	952327	934995	882838	1.41036e+06	1.06319e+06	585479	473270	132048	330422	1.19478e+06	993919
A1RBV0	4	4	101.89	A1RBV0|A1RBV0_ARTAT Protocatechuate 3,4-dioxygenase, beta subunit OS=Arthrobacter aurescens (strain TC1) GN=pcaH PE=4 SV=1	2.36795e+06	4.02915e+06	1.47928e+06	1.59949e+06	1.37735e+06	1.66732e+06	666056	757503	1.88728e+06	1.51118e+06	2.36587e+06	5.00991e+06	1.60152e+06	1.59949e+06	715303	1.38627e+06	376096	480116	1.55788e+06	1.57718e+06
A1R8N1	1	1	40.78	A1R8N1|A1R8N1_ARTAT Ribosomal-protein-alanine acetyltransferase OS=Arthrobacter aurescens (strain TC1) GN=rimI PE=4 SV=1	49933.5	19179.1	144289	154027	137433	240360	17842.7	58691.2	191446	147128	49889.6	23847.6	156212	154027	71373.1	199844	10075.1	37199.3	158032	153553
A1R8U3	5	4	117.64	A1R8U3|RL23_ARTAT 50S ribosomal protein L23 OS=Arthrobacter aurescens (strain TC1) GN=rplW PE=3 SV=1	1.96554e+06	3.03298e+06	1.68932e+07	4.9437e+06	4.56471e+06	3.10322e+06	4.67077e+06	2.52156e+06	2.50563e+07	1.64987e+07	1.96381e+06	3.77125e+06	1.82891e+07	4.9437e+06	2.37059e+06	2.58013e+06	2.63741e+06	1.5982e+06	2.06831e+07	1.72192e+07
A1R241	6	6	134.29	A1R241|A1R241_ARTAT Uncharacterized protein OS=Arthrobacter aurescens (strain TC1) GN=AAur_0495 PE=4 SV=1	7.64291e+06	1.27173e+07	1.34509e+07	2.57226e+06	2.54548e+06	2.61015e+06	3.77172e+06	3.07437e+06	3.05235e+06	3.36644e+06	7.63619e+06	1.58129e+07	1.45624e+07	2.57226e+06	1.32194e+06	2.17018e+06	2.12975e+06	1.94858e+06	2.51961e+06	3.51347e+06
A1R4M2;A1R0X2	13	13	352.48	A1R4M2|A1R4M2_ARTAT Acetyl-CoA carboxylase alpha chain OS=Arthrobacter aurescens (strain TC1) GN=accA PE=4 SV=1	7.00258e+06	4.90053e+06	1.06737e+07	7.51815e+06	6.21062e+06	9.08402e+06	3.56349e+06	4.78326e+06	1.14728e+07	8.85605e+06	6.99642e+06	6.09339e+06	1.15557e+07	7.51815e+06	3.22537e+06	7.55279e+06	2.01217e+06	3.0317e+06	9.47045e+06	9.24284e+06
A1R728	5	5	164.25	A1R728|PDXT_ARTAT Pyridoxal 5'-phosphate synthase subunit PdxT OS=Arthrobacter aurescens (strain TC1) GN=pdxT PE=3 SV=2	1.78408e+06	1.30911e+06	1.34527e+06	2.29571e+06	1.71846e+06	1.52735e+06	1.01004e+06	973558	2.64337e+06	2.52315e+06	1.78251e+06	1.62776e+06	1.45644e+06	2.29571e+06	892449	1.2699e+06	570334	617055	2.18201e+06	2.63335e+06
A1R393	2	2	60.01	A1R393|A1R393_ARTAT Conserved domain protein OS=Arthrobacter aurescens (strain TC1) GN=AAur_0914 PE=4 SV=1	1.25872e+06	581651	743526	1.9381e+06	1.8014e+06	2.17618e+06	581712	747914	919864	1.48239e+06	1.25762e+06	723234	804968	1.9381e+06	935522	1.80936e+06	328471	474039	759316	1.54713e+06
A1R548	8	8	238.6	A1R548|RECA_ARTAT Protein RecA OS=Arthrobacter aurescens (strain TC1) GN=recA PE=3 SV=1	4.74407e+06	5.47366e+06	3.0055e+07	1.28796e+07	1.15228e+07	1.5137e+07	8.23307e+06	1.20485e+07	1.90875e+07	1.61214e+07	4.73991e+06	6.80603e+06	3.25386e+07	1.28796e+07	5.98414e+06	1.25854e+07	4.64891e+06	7.63649e+06	1.57561e+07	1.68254e+07
A1R9S6	1	1	39.27	A1R9S6|A1R9S6_ARTAT Uncharacterized protein OS=Arthrobacter aurescens (strain TC1) GN=AAur_3292 PE=4 SV=1	1.00837e+06	510556	2.0564e+06	1.94033e+06	1.85986e+06	556437	620531	744054	2.03551e+06	1.87216e+06	1.00749e+06	634833	2.22634e+06	1.94033e+06	965881	462642	350391	471593	1.68025e+06	1.95392e+06
A1R2I4	1	1	21.31	A1R2I4|A1R2I4_ARTAT Putative lipoprotein OS=Arthrobacter aurescens (strain TC1) GN=AAur_0640 PE=4 SV=1	1.79681e+06	726855	1.36628e+06	498348	510605	650523	345183	383823	381485	402771	1.79523e+06	903783	1.47919e+06	498348	265173	540869	194912	243273	314903	420362
A1R8U2	6	6	212.77	A1R8U2|RL2_ARTAT 50S ribosomal protein L2 OS=Arthrobacter aurescens (strain TC1) GN=rplB PE=3 SV=1	2.30093e+06	2.35294e+06	5.60188e+06	1.3401e+06	1.27433e+06	4.36629e+06	2.24199e+06	1.92658e+06	1.4582e+07	1.60509e+07	2.29891e+06	2.92568e+06	6.0648e+06	1.3401e+06	661797	3.6303e+06	1.26597e+06	1.22109e+06	1.20369e+07	1.6752e+07
A1RAG0	2	1	62.85	A1RAG0|A1RAG0_ARTAT Uncharacterized protein OS=Arthrobacter aurescens (strain TC1) GN=AAur_3529 PE=4 SV=1	387801	506620	2.89671e+06	332273	528493	1.58987e+06	114599	218012	2.11147e+06	761743	387460	629939	3.13608e+06	332273	274463	1.32188e+06	64710	138179	1.74295e+06	795012
A1R8Q2	7	7	275.07	A1R8Q2|RL13_ARTAT 50S ribosomal protein L13 OS=Arthrobacter aurescens (strain TC1) GN=rplM PE=3 SV=1	1.00796e+07	9.17727e+06	3.45754e+07	2.3144e+07	1.94144e+07	2.0242e+07	1.16298e+07	2.22388e+07	6.71384e+07	3.47028e+07	1.00708e+07	1.14112e+07	3.74326e+07	2.3144e+07	1.00825e+07	1.683e+07	6.56693e+06	1.40953e+07	5.54205e+07	3.62184e+07
A1R171	2	2	79.36	A1R171|A1R171_ARTAT Putative hydrolase, alpha/beta fold family protein OS=Arthrobacter aurescens (strain TC1) GN=AAur_0161 PE=4 SV=1	943765	433848	523110	540181	519775	464712	344064	346428	951085	851909	942936	539453	566338	540181	269935	386378	194280	219571	785088	889116
A1R3J1	6	6	179.87	A1R3J1|A1R3J1_ARTAT Uncharacterized protein OS=Arthrobacter aurescens (strain TC1) GN=AAur_1014 PE=4 SV=1	7.45069e+06	3.48405e+06	6.92856e+06	5.95736e+06	5.29155e+06	1.42113e+07	1.19963e+06	1.42051e+06	7.33161e+06	4.06627e+06	7.44415e+06	4.33212e+06	7.50111e+06	5.95736e+06	2.74807e+06	1.18158e+07	677384	900343	6.05199e+06	4.24386e+06
A1R2P1	4	4	156.67	A1R2P1|A1R2P1_ARTAT Putative universal stress family domain protein OS=Arthrobacter aurescens (strain TC1) GN=AAur_0701 PE=4 SV=1	1.21969e+07	5.51686e+06	4.95997e+06	1.81223e+06	1.22507e+06	2.48835e+06	1.26683e+06	1.10089e+06	961758	1.08882e+06	1.21862e+07	6.85974e+06	5.36984e+06	1.81223e+06	636218	2.0689e+06	715334	697758	793898	1.13637e+06
A1R7B5	17	17	531.46	A1R7B5|A1R7B5_ARTAT Putative ABC transporter, ATP-binding protein OS=Arthrobacter aurescens (strain TC1) GN=AAur_2395 PE=3 SV=1	1.13919e+07	8.21465e+06	1.39666e+07	9.5672e+06	9.67149e+06	1.91399e+07	4.95928e+06	6.9989e+06	2.34171e+07	1.95521e+07	1.13819e+07	1.02142e+07	1.51207e+07	9.5672e+06	5.0227e+06	1.59136e+07	2.80032e+06	4.43601e+06	1.93301e+07	2.04061e+07
A1R3J4	2	2	62.59	A1R3J4|A1R3J4_ARTAT Putative iron-dependent repressor OS=Arthrobacter aurescens (strain TC1) GN=AAur_1017 PE=4 SV=1	563919	548780	1.08182e+06	1.24914e+06	2.04129e+06	1.85474e+06	794771	604342	1.06683e+06	1.03946e+06	563423	682361	1.17122e+06	1.24914e+06	1.0601e+06	1.5421e+06	448777	383041	880630	1.08485e+06
A1R5J6	4	3	86.08	A1R5J6|LIPB_ARTAT Octanoyltransferase OS=Arthrobacter aurescens (strain TC1) GN=lipB PE=3 SV=2	527624	250511	1.89121e+06	1.70971e+06	1.11273e+06	1.95789e+06	279034	1.12016e+06	3.10343e+06	1.67652e+06	527161	311489	2.04749e+06	1.70971e+06	577874	1.62786e+06	157560	709972	2.56177e+06	1.74974e+06
A1R8Y3	14	14	388.64	A1R8Y3|A1R8Y3_ARTAT Polyphosphate kinase OS=Arthrobacter aurescens (strain TC1) GN=ppk PE=3 SV=1	1.06823e+07	6.29613e+06	1.02833e+07	5.83201e+06	8.22867e+06	7.55449e+06	6.8032e+06	6.2016e+06	1.21342e+07	6.48534e+06	1.06729e+07	7.82871e+06	1.11331e+07	5.83201e+06	4.2734e+06	6.28108e+06	3.84151e+06	3.93066e+06	1.00163e+07	6.76858e+06
A1R3L8	1	1	29.62	A1R3L8|A1R3L8_ARTAT Putative lipoprotein OS=Arthrobacter aurescens (strain TC1) GN=AAur_1042 PE=4 SV=1	107397	39331.5	159485	54564.9	33654.7	97819.7	73750.6	33394.3	84816.7	32004	107303	48905.4	172664	54564.9	17477.9	81330.9	41644.2	21165.8	70013.3	33401.8
A1R263	4	4	112.05	A1R263|A1R263_ARTAT Putative transcriptional regulator, MerR family OS=Arthrobacter aurescens (strain TC1) GN=AAur_0517 PE=4 SV=1	3.61456e+06	3.01698e+06	3.77321e+06	7.11304e+06	9.04839e+06	6.78422e+06	2.64219e+06	6.47576e+06	6.5958e+06	6.6751e+06	3.61138e+06	3.75135e+06	4.08501e+06	7.11304e+06	4.69911e+06	5.64065e+06	1.49194e+06	4.10443e+06	5.4446e+06	6.96663e+06
A1RDK4	1	1	26.32	A1RDK4|A1RDK4_ARTAT Putative Pyridoxamine 5'-phosphate oxidase OS=Arthrobacter aurescens (strain TC1) GN=AAur_pTC20159 PE=4 SV=1	58922	5024.28	465917	657025	440478	963777	183479	394608	983895	584972	58870.2	6247.27	504419	657025	228754	801320	103604	250109	812172	610521
A1R8Y2	4	4	100.29	A1R8Y2|MSHD_ARTAT Mycothiol acetyltransferase OS=Arthrobacter aurescens (strain TC1) GN=mshD PE=3 SV=1	9.68043e+06	8.79233e+06	2.52573e+06	2.42924e+07	2.34551e+07	1.29897e+07	5.54334e+07	2.84074e+07	9.87718e+06	1.70422e+07	9.67193e+06	1.09325e+07	2.73445e+06	2.42924e+07	1.21809e+07	1.08002e+07	3.13011e+07	1.80051e+07	8.15327e+06	1.77865e+07
A1RDM3	10	10	298.34	A1RDM3|A1RDM3_ARTAT Metallo-beta-lactamase superfamily protein OS=Arthrobacter aurescens (strain TC1) GN=AAur_pTC20184 PE=4 SV=1	1.14633e+06	1.43017e+06	3.62559e+06	4.03827e+06	3.48018e+06	2.64113e+06	1.18717e+06	2.99402e+06	5.60405e+06	4.18513e+06	1.14532e+06	1.77829e+06	3.92519e+06	4.03827e+06	1.80736e+06	2.19594e+06	670352	1.89765e+06	4.62595e+06	4.36791e+06
A1R5T1	17	17	521.86	A1R5T1|A1R5T1_ARTAT Glutamate synthase large subunit OS=Arthrobacter aurescens (strain TC1) GN=gltB PE=4 SV=1	2.36533e+07	1.45536e+07	8.78847e+06	6.18992e+06	5.65633e+06	5.39031e+06	1.88235e+06	4.89168e+06	1.0104e+07	7.45337e+06	2.36325e+07	1.80962e+07	9.51472e+06	6.18992e+06	2.9375e+06	4.4817e+06	1.06289e+06	3.10042e+06	8.34053e+06	7.7789e+06
A1R4J6	6	5	188	A1R4J6|A1R4J6_ARTAT Aldehyde dehydrogenase (NAD) family protein OS=Arthrobacter aurescens (strain TC1) GN=AAur_1380 PE=3 SV=1	4.4675e+06	4.89219e+06	2.56831e+06	3.43841e+06	2.84181e+06	1.98009e+06	1.97933e+06	1.46259e+06	3.5366e+06	3.0785e+06	4.46357e+06	6.08302e+06	2.78055e+06	3.43841e+06	1.47584e+06	1.64632e+06	1.11765e+06	927014	2.91934e+06	3.21295e+06
A1RAK7	1	1	37.35	A1RAK7|A1RAK7_ARTAT Uncharacterized protein OS=Arthrobacter aurescens (strain TC1) GN=AAur_3577 PE=4 SV=1	755770	270199	750639	647506	431844	54948.3	433193	108858	604844	723130	755106	335970	812669	647506	224270	45686	244608	68995.7	499278	754713
A1RC79	4	4	131.67	A1RC79|A1RC79_ARTAT Putative ABC transporter, ATP-binding protein OS=Arthrobacter aurescens (strain TC1) GN=AAur_4175 PE=4 SV=1	2.4467e+06	4.60976e+06	1.2489e+06	1.02983e+06	753892	749278	756309	908911	1.57014e+06	1.16002e+06	2.44455e+06	5.73185e+06	1.35211e+06	1.02983e+06	391519	622978	427059	576081	1.2961e+06	1.21068e+06
A1R381	2	2	74.56	A1R381|A1R381_ARTAT 2-C-methyl-D-erythritol 2,4-cyclodiphosphate synthase OS=Arthrobacter aurescens (strain TC1) GN=ispF PE=3 SV=1	671029	172552	211590	465180	502699	363945	476468	222216	729215	646926	670440	214554	229075	465180	261067	302598	269044	140844	601942	675180
A1R9J7	5	2	120.49	A1R9J7|A1R9J7_ARTAT Putative S-layer domain protein OS=Arthrobacter aurescens (strain TC1) GN=AAur_3212 PE=4 SV=1	834854	801827	1.48224e+06	663301	481247	2.43729e+06	128157	556543	1.8721e+06	646257	834121	997003	1.60472e+06	663301	249926	2.02645e+06	72365.3	352745	1.54535e+06	674482
A1R9G4	2	2	86.25	A1R9G4|A1R9G4_ARTAT Putative DNA binding domain, excisionase family protein OS=Arthrobacter aurescens (strain TC1) GN=AAur_3179 PE=4 SV=1	1.38004e+06	723952	1.33846e+06	1.71816e+06	2.20977e+06	3.42566e+06	1.13296e+06	751658	2.32005e+06	1.1296e+06	1.37883e+06	900172	1.44907e+06	1.71816e+06	1.1476e+06	2.84822e+06	639738	476412	1.91512e+06	1.17894e+06
A1R6J7	3	3	76.91	A1R6J7|A1R6J7_ARTAT ABC transporter, ATP-binding protein OS=Arthrobacter aurescens (strain TC1) GN=AAur_2115 PE=3 SV=1	975143	878779	2.91961e+06	769847	542185	929389	231926	406417	1.44904e+06	852121	974287	1.09269e+06	3.16087e+06	769847	281573	772728	130960	257593	1.19613e+06	889337
A1R526	4	3	112.19	A1R526|A1R526_ARTAT Putative Zn-dependent peptidases, family M16 OS=Arthrobacter aurescens (strain TC1) GN=AAur_1571 PE=3 SV=1	4.35311e+06	1.93959e+06	3.62826e+06	4.47019e+06	3.64034e+06	4.03205e+06	2.3402e+06	1.84923e+06	4.72431e+06	3.40565e+06	4.34928e+06	2.41172e+06	3.92808e+06	4.47019e+06	1.89054e+06	3.35239e+06	1.32142e+06	1.17207e+06	3.89975e+06	3.55439e+06
A1R5T0	3	3	112.31	A1R5T0|A1R5T0_ARTAT Prolipoprotein diacylglyceryl transferase OS=Arthrobacter aurescens (strain TC1) GN=lgt PE=3 SV=1	89748.4	7403.83	112367	1.0017e+06	914095	748234	32636.4	72141.4	1.97303e+06	1.42088e+06	89669.5	9206.04	121652	1.0017e+06	474718	622109	18428.5	45724.3	1.62867e+06	1.48294e+06
A1R2L7	3	3	89.38	A1R2L7|A1R2L7_ARTAT Glutathione peroxidase OS=Arthrobacter aurescens (strain TC1) GN=AAur_0676 PE=3 SV=1	638409	544476	2.09318e+06	1.16421e+06	1.02166e+06	2.77675e+06	338492	285084	908422	802891	637849	677009	2.26615e+06	1.16421e+06	530579	2.30869e+06	191133	180691	749871	837957
A1R583	4	4	135.63	A1R583|A1R583_ARTAT Quinone oxidoreductase OS=Arthrobacter aurescens (strain TC1) GN=AAur_1629 PE=4 SV=1	4.06912e+06	2.19488e+06	2.69321e+06	2.24669e+06	1.62007e+06	1.324e+06	908977	1.42582e+06	2.84686e+06	2.63318e+06	4.06554e+06	2.72914e+06	2.91576e+06	2.24669e+06	841351	1.10082e+06	513265	903709	2.34999e+06	2.74818e+06
A1R988	6	5	185.91	A1R988|A1R988_ARTAT Trans-hexaprenyltranstransferase (Heptaprenyl diphosphate synthase) OS=Arthrobacter aurescens (strain TC1) GN=AAur_3100 PE=3 SV=1	2.13934e+06	984926	4.42533e+06	3.30982e+06	3.30045e+06	2.36356e+06	1.09269e+06	2.10784e+06	4.64722e+06	3.38776e+06	2.13746e+06	1.22467e+06	4.79102e+06	3.30982e+06	1.71403e+06	1.96515e+06	617001	1.33598e+06	3.83612e+06	3.53572e+06
A1R516	14	13	538.3	A1R516|IF2_ARTAT Translation initiation factor IF-2 OS=Arthrobacter aurescens (strain TC1) GN=infB PE=3 SV=1	2.00744e+07	8.61264e+06	3.17273e+07	1.6826e+07	1.53348e+07	1.30554e+07	1.07956e+07	1.22746e+07	3.53045e+07	2.50735e+07	2.00568e+07	1.07091e+07	3.43491e+07	1.6826e+07	7.96385e+06	1.08547e+07	6.09585e+06	7.77979e+06	2.91427e+07	2.61686e+07
A1R5X6	1	1	35.27	A1R5X6|A1R5X6_ARTAT D-ribose-binding protein OS=Arthrobacter aurescens (strain TC1) GN=rbsB PE=4 SV=1	10327.9	5656.06	272081	155030	76802.6	257521	3488.81	250.631	291674	43294.4	10318.8	7032.83	294564	155030	39885.9	214113	1970	158.854	240767	45185.3
A1R1D6	2	2	48.68	A1R1D6|A1R1D6_ARTAT Putative ATP/GTP-binding protein OS=Arthrobacter aurescens (strain TC1) GN=AAur_0227 PE=4 SV=1	493405	385832	1.64079e+06	655399	307035	567736	553638	172017	1.09717e+06	821700	492972	479749	1.77637e+06	655399	159452	472037	312619	109027	905680	857587
A1RDR8	3	3	120.86	A1RDR8|A1RDR8_ARTAT Uncharacterized protein OS=Arthrobacter aurescens (strain TC1) GN=AAur_pTC20232 PE=4 SV=1	2.51755e+06	1.38571e+06	404093	1.04819e+06	749903	2.6036e+06	2.25874e+06	4.71179e+06	921999	1.31464e+06	2.51534e+06	1.72302e+06	437485	1.04819e+06	389447	2.16473e+06	1.27543e+06	2.9864e+06	761079	1.37205e+06
A1R8A1	4	4	154.83	A1R8A1|A1R8A1_ARTAT Hydroxymethylbilane synthase OS=Arthrobacter aurescens (strain TC1) GN=hemC PE=4 SV=1	2.20719e+07	2.1156e+07	4.01828e+06	1.33921e+07	2.13718e+07	1.07097e+07	5.45066e+07	2.94137e+07	7.96217e+06	1.62145e+07	2.20525e+07	2.63057e+07	4.35033e+06	1.33921e+07	1.1099e+07	8.90441e+06	3.07778e+07	1.86429e+07	6.5725e+06	1.69227e+07
A1R167	2	2	34.6	A1R167|A1R167_ARTAT Putative HhH-GPD superfamily base excision DNA repair protein OS=Arthrobacter aurescens (strain TC1) GN=AAur_0154 PE=4 SV=1	2.88674e+06	6.64889e+06	1.21823e+06	1.86019e+06	2.10607e+06	914706	1.14663e+07	2.78398e+06	1.10421e+06	1.73094e+06	2.8842e+06	8.26733e+06	1.3189e+06	1.86019e+06	1.09375e+06	760520	6.47456e+06	1.76452e+06	911486	1.80653e+06
A1R5R7	4	4	108.04	A1R5R7|A1R5R7_ARTAT Riboflavin synthase, alpha subunit OS=Arthrobacter aurescens (strain TC1) GN=ribE PE=4 SV=1	5.30392e+06	1.29511e+06	669931	1.62624e+06	1.51301e+06	1.74221e+06	762615	521621	1.23829e+06	987993	5.29926e+06	1.61035e+06	725291	1.62624e+06	785754	1.44854e+06	430620	330611	1.02217e+06	1.03114e+06
A1R2C8	2	1	71.46	A1R2C8|A1R2C8_ARTAT Haloperoxidase OS=Arthrobacter aurescens (strain TC1) GN=AAur_0584 PE=4 SV=1	590486	268949	495839	402133	423172	475099	135435	138572	663171	378179	589967	334415	536813	402133	219766	395015	76475.3	87829	547425	394696
A1RCA6	5	5	144.93	A1RCA6|A1RCA6_ARTAT Putative chromosome partitioning protein (ParB) OS=Arthrobacter aurescens (strain TC1) GN=AAur_4203 PE=4 SV=1	1.17941e+06	735449	4.94626e+06	3.51417e+06	1.85327e+06	2.56304e+06	1.33577e+06	1.30494e+06	4.13294e+06	3.30441e+06	1.17838e+06	914468	5.355e+06	3.51417e+06	962461	2.131e+06	754260	827091	3.4116e+06	3.44873e+06
A1R9M3	6	5	148.88	A1R9M3|A1R9M3_ARTAT Histidine kinase OS=Arthrobacter aurescens (strain TC1) GN=AAur_3238 PE=4 SV=1	418350	217271	594500	723049	442063	749285	139494	264060	1.09554e+06	600275	417982	270158	643627	723049	229577	622983	78767.2	167365	904327	626492
A1R1S8	2	1	75.09	A1R1S8|A1R1S8_ARTAT Putative O-methyltransferase family protein OS=Arthrobacter aurescens (strain TC1) GN=AAur_0375 PE=4 SV=1	821787	364469	599325	636061	561504	451721	212788	399299	550635	508913	821065	453186	648851	636061	291606	375578	120153	253082	454530	531140
A1R1T1	2	2	69.94	A1R1T1|A1R1T1_ARTAT Putative cupin superfamily protein OS=Arthrobacter aurescens (strain TC1) GN=AAur_0378 PE=4 SV=1	308167	175634	594337	387112	170357	205772	35000.8	88986.6	286261	226268	307896	218386	643451	387112	88471.6	171086	19763.6	56401	236299	236150
A1R247	1	1	54.11	A1R247|A1R247_ARTAT 3-hydroxyisobutyrate dehydrogenase OS=Arthrobacter aurescens (strain TC1) GN=mmsB PE=3 SV=1	122065	11881	11990.5	13146	50319.4	1158.86	20531.2	26207.5	57496	50937.6	121958	14773	12981.3	13146	26132.4	963.518	11593.2	16610.7	47461	53162.3
A1R585	3	3	82.45	A1R585|ARGC_ARTAT N-acetyl-gamma-glutamyl-phosphate reductase OS=Arthrobacter aurescens (strain TC1) GN=argC PE=3 SV=1	1.21393e+06	757117	495626	1.13071e+06	601071	1.05122e+06	417573	664104	1.34306e+06	1.00026e+06	1.21287e+06	941411	536582	1.13071e+06	312155	874022	235788	420919	1.10865e+06	1.04395e+06
A1RC43	3	2	96.7	A1RC43|A1RC43_ARTAT Putative lipoprotein OS=Arthrobacter aurescens (strain TC1) GN=AAur_4138 PE=4 SV=1	204116	242689	399198	28859.1	332260	534017	85309.6	172412	749033	119961	203937	301763	432186	28859.1	172553	444001	48171.1	109278	618301	125200
A1R5E5	4	3	88.62	A1R5E5|A1R5E5_ARTAT Putative polyprenyl synthetase OS=Arthrobacter aurescens (strain TC1) GN=AAur_1697 PE=3 SV=1	207221	87956.7	1.15562e+06	477266	259086	317305	182043	85957.1	662955	495603	207039	109367	1.25112e+06	477266	134551	263819	102793	54480.9	547247	517248
A1R928	2	2	90.4	A1R928|A1R928_ARTAT Cystathionine gamma-synthase OS=Arthrobacter aurescens (strain TC1) GN=metB PE=3 SV=1	3.95528e+06	1.60223e+06	1.27524e+06	1.91377e+06	1.17649e+06	1.08549e+06	1.05893e+06	869525	2.0499e+06	1.78572e+06	3.95181e+06	1.99224e+06	1.38062e+06	1.91377e+06	610989	902515	597939	551118	1.69212e+06	1.86371e+06
A1RBF9	3	3	88.93	A1RBF9|A1RBF9_ARTAT Putative phenylalanine aminotransferase OS=Arthrobacter aurescens (strain TC1) GN=pat PE=3 SV=1	1.92832e+06	2.39595e+06	3.19781e+06	2.17156e+06	4.37373e+06	4.93279e+06	992066	1.26798e+06	2.75393e+06	2.15175e+06	1.92662e+06	2.97916e+06	3.46207e+06	2.17156e+06	2.27141e+06	4.1013e+06	560182	803664	2.27327e+06	2.24573e+06
A1R6E5	2	2	54.95	A1R6E5|A1R6E5_ARTAT Putative RibD C-terminal domain protein OS=Arthrobacter aurescens (strain TC1) GN=AAur_2063 PE=4 SV=1	2.13581e+06	909454	688023	813309	602429	726212	348875	512866	845730	663816	2.13393e+06	1.13083e+06	744878	813309	312860	603799	196996	325062	698121	692808
A1R8S8	2	2	108.65	A1R8S8|RL30_ARTAT 50S ribosomal protein L30 OS=Arthrobacter aurescens (strain TC1) GN=rpmD PE=3 SV=1	1.13971e+06	1.40004e+06	1.64251e+07	4.04282e+06	3.0954e+06	5.37131e+06	1.82778e+06	2.07008e+06	2.28338e+07	1.69728e+07	1.13871e+06	1.74084e+06	1.77824e+07	4.04282e+06	1.60754e+06	4.4659e+06	1.03208e+06	1.31205e+06	1.88485e+07	1.77141e+07
A1R6Q7	4	3	198.76	A1R6Q7|PSB_ARTAT Proteasome subunit beta OS=Arthrobacter aurescens (strain TC1) GN=prcB PE=3 SV=2	4.51157e+06	3.4962e+06	764331	834413	940915	866823	90848.1	473225	1.13544e+06	826729	4.5076e+06	4.34723e+06	827493	834413	488646	720709	51298.5	299937	937271	862836
A1R5B1	7	4	233.4	A1R5B1|A1R5B1_ARTAT Citrate synthase OS=Arthrobacter aurescens (strain TC1) GN=gltA PE=3 SV=1	1.47941e+06	673922	2.06981e+06	1.80164e+06	896192	733622	723604	588161	1.61029e+06	1.21253e+06	1.47811e+06	837964	2.24085e+06	1.80164e+06	465420	609960	408592	372785	1.32924e+06	1.26549e+06
A1R959	6	6	164.18	A1R959|A1R959_ARTAT Aldehyde dehydrogenase OS=Arthrobacter aurescens (strain TC1) GN=AAur_3070 PE=3 SV=1	8.52052e+06	7.77578e+06	8.39596e+06	1.0663e+07	1.0592e+07	9.83821e+06	5.29887e+06	1.1388e+07	1.52684e+07	1.12054e+07	8.51303e+06	9.66852e+06	9.08977e+06	1.0663e+07	5.50075e+06	8.17985e+06	2.99207e+06	7.21788e+06	1.26036e+07	1.16947e+07
A1R139	3	3	97.01	A1R139|A1R139_ARTAT Uncharacterized protein OS=Arthrobacter aurescens (strain TC1) GN=AAur_0122 PE=4 SV=1	362512	16267.7	9338.8	263506	201437	853855	49296.5	286185	75017.5	69127.6	362194	20227.5	10110.5	263506	104612	709926	27835.9	181388	61924.4	72146.8
A1R951	3	3	97.81	A1R951|A1R951_ARTAT Uncharacterized protein OS=Arthrobacter aurescens (strain TC1) GN=AAur_3062 PE=4 SV=1	875100	769274	640301	2.93769e+06	2.96541e+06	3.98905e+06	485939	934006	1.62275e+06	1.41006e+06	874331	956527	693213	2.93769e+06	1.54003e+06	3.31664e+06	274392	591987	1.33952e+06	1.47164e+06
A1R8F0	8	8	306.67	A1R8F0|A1R8F0_ARTAT Putative peptide ABC transporter, ATP-binding protein OS=Arthrobacter aurescens (strain TC1) GN=AAur_2801 PE=3 SV=1	1.85884e+06	5.05759e+06	7.84169e+06	7.07966e+06	6.05964e+06	5.78601e+06	2.49648e+06	4.29167e+06	1.09109e+07	5.73301e+06	1.85721e+06	6.28868e+06	8.48969e+06	7.07966e+06	3.14696e+06	4.8107e+06	1.40967e+06	2.72012e+06	9.0066e+06	5.9834e+06
A1R3G4	1	1	29.99	A1R3G4|A1R3G4_ARTAT Putative transcriptional regulator, TetR family OS=Arthrobacter aurescens (strain TC1) GN=AAur_0986 PE=4 SV=1	222400	181856	40477.5	7358.6	31098.1	156132	46646	50632.7	135436	76090.3	222204	226122	43822.4	7358.6	16150.2	129814	26339.3	32091.8	111798	79413.5
A1R6T5	2	2	63.21	A1R6T5|TRPD_ARTAT Anthranilate phosphoribosyltransferase OS=Arthrobacter aurescens (strain TC1) GN=trpD PE=3 SV=1	1.45074e+06	1.37442e+06	671680	2.29188e+06	2.52393e+06	1.28839e+06	571495	1.77351e+06	1.85984e+06	1.99872e+06	1.44946e+06	1.70897e+06	727185	2.29188e+06	1.31076e+06	1.07121e+06	322701	1.12408e+06	1.53524e+06	2.08601e+06
A1RCA7	2	2	67.4	A1RCA7|A1RCA7_ARTAT Putative ParA-family protein OS=Arthrobacter aurescens (strain TC1) GN=AAur_4204 PE=4 SV=1	332104	201311	1.12104e+06	671798	520158	599919	147364	252287	857180	748367	331813	250313	1.21368e+06	671798	270134	498795	83210.8	159903	707573	781052
A1RAW5	3	3	158.06	A1RAW5|A1RAW5_ARTAT Uncharacterized protein OS=Arthrobacter aurescens (strain TC1) GN=AAur_3691 PE=4 SV=1	6.91824e+06	2.09336e+06	750567	1.55826e+06	1.30746e+06	1.35605e+06	1.20106e+06	1.45235e+06	1.43097e+06	1.49743e+06	6.91216e+06	2.60291e+06	812591	1.55826e+06	679002	1.12747e+06	678195	920522	1.18121e+06	1.56283e+06
A1RAH8	3	3	84.89	A1RAH8|A1RAH8_ARTAT Metallo-beta-lactamase superfamily protein OS=Arthrobacter aurescens (strain TC1) GN=AAur_3547 PE=4 SV=1	1.04362e+06	664828	717332	1.88925e+06	1.68374e+06	1.10209e+06	615549	659772	1.31829e+06	1.7598e+06	1.04271e+06	826657	776610	1.88925e+06	874415	916321	347577	418173	1.0882e+06	1.83666e+06
A1R4C0	3	3	84.22	A1R4C0|A1R4C0_ARTAT Carbonic anhydrase OS=Arthrobacter aurescens (strain TC1) GN=AAur_1300 PE=3 SV=1	3.11483e+06	2.71695e+06	6.90664e+06	7.55085e+06	6.27039e+06	6.66378e+06	2.05876e+06	4.1071e+06	1.15071e+07	8.6455e+06	3.1121e+06	3.3783e+06	7.47737e+06	7.55085e+06	3.25641e+06	5.54051e+06	1.1625e+06	2.60314e+06	9.4987e+06	9.02308e+06
A1R6Q0	3	3	96.26	A1R6Q0|A1R6Q0_ARTAT Uncharacterized protein OS=Arthrobacter aurescens (strain TC1) GN=AAur_2170 PE=4 SV=1	1.65287e+06	1.03593e+06	2.424e+06	2.5559e+06	1.49752e+06	1.27694e+06	378071	982549	2.81968e+06	2.28788e+06	1.65142e+06	1.2881e+06	2.62431e+06	2.5559e+06	777709	1.0617e+06	213483	622754	2.32755e+06	2.38781e+06
A1RC05	1	1	38.09	A1RC05|A1RC05_ARTAT Uncharacterized protein OS=Arthrobacter aurescens (strain TC1) GN=AAur_4100 PE=4 SV=1	187328	41886.4	353987	240448	202150	116941	26789.5	53076.5	411840	316866	187164	52082.2	383239	240448	104983	97229.2	15127	33640.6	339960	330705
A1R2M2	2	2	48.9	A1R2M2|A1R2M2_ARTAT Uncharacterized protein OS=Arthrobacter aurescens (strain TC1) GN=AAur_0681 PE=4 SV=1	417584	359611	3.1958e+06	929488	738024	1.72761e+06	500332	381381	968672	537524	417217	447146	3.45989e+06	929488	383279	1.4364e+06	282519	241725	799605	561000
A1R3N4	7	7	181.23	A1R3N4|A1R3N4_ARTAT Putative agmatinase (SpeB) OS=Arthrobacter aurescens (strain TC1) GN=AAur_1058 PE=3 SV=1	9.87132e+06	9.64883e+06	2.56465e+06	3.441e+06	3.11311e+06	2.85122e+06	4.75757e+06	1.87221e+06	3.34928e+06	3.20813e+06	9.86265e+06	1.19975e+07	2.77659e+06	3.441e+06	1.61673e+06	2.37061e+06	2.68642e+06	1.18663e+06	2.76472e+06	3.34825e+06
A1R1K7	3	3	123.23	A1R1K7|A1R1K7_ARTAT ANTAR domain protein OS=Arthrobacter aurescens (strain TC1) GN=AAur_0299 PE=4 SV=1	3.15517e+06	1.53855e+06	2.99786e+06	1.56526e+06	2.36209e+06	4.64497e+06	9.74774e+06	4.56171e+06	3.33788e+06	2.50767e+06	3.1524e+06	1.91305e+06	3.24559e+06	1.56526e+06	1.22671e+06	3.862e+06	5.50418e+06	2.89128e+06	2.7553e+06	2.61719e+06
A1R808	4	4	129.89	A1R808|A1R808_ARTAT M23 peptidase domain protein OS=Arthrobacter aurescens (strain TC1) GN=AAur_2654 PE=4 SV=1	1.17349e+06	578913	1.56422e+06	595041	405367	1.83982e+06	195396	106588	1.52258e+06	579823	1.17246e+06	719829	1.69348e+06	595041	210520	1.52969e+06	110333	67557.2	1.25684e+06	605147
A1R9T5	2	2	38.35	A1R9T5|A1R9T5_ARTAT Uncharacterized protein OS=Arthrobacter aurescens (strain TC1) GN=AAur_3301 PE=4 SV=1	235884	151278	1.62234e+06	2.47602e+06	4.05558e+06	2.39678e+06	338509	283503	2.02137e+06	1.00751e+06	235677	188101	1.75641e+06	2.47602e+06	2.10618e+06	1.99277e+06	191143	179689	1.66858e+06	1.05151e+06
A1R994	2	2	65.04	A1R994|A1R994_ARTAT Glutamine ABC transporter, ATP-binding protein OS=Arthrobacter aurescens (strain TC1) GN=glnQ PE=3 SV=1	1.25598e+06	1.94934e+06	1.65106e+06	855562	993811	2.73767e+06	1.03315e+06	2.4703e+07	2.16998e+06	1.24928e+06	1.25487e+06	2.42383e+06	1.78749e+06	855562	516117	2.2762e+06	583379	1.56571e+07	1.79125e+06	1.30384e+06
A1R699	3	3	87.4	A1R699|A1R699_ARTAT Putative ABC-type Fe3+ transport system OS=Arthrobacter aurescens (strain TC1) GN=AAur_2016 PE=4 SV=1	996117	756185	4.13076e+06	1.48327e+06	1.12612e+06	4.81959e+06	273745	305701	3.34993e+06	739955	995242	940252	4.47211e+06	1.48327e+06	584831	4.00718e+06	154573	193758	2.76525e+06	772272
A1R5L8	3	2	98.77	A1R5L8|A1R5L8_ARTAT Acetyltransferase, GNAT family protein OS=Arthrobacter aurescens (strain TC1) GN=AAur_1771 PE=4 SV=1	228741	160229	536044	609336	547193	276895	45528.9	456451	650611	536943	228540	199231	580340	609336	284174	230221	25708.5	289305	537057	560394
A1R4U4	8	8	266.42	A1R4U4|A1R4U4_ARTAT Glycine--tRNA ligase OS=Arthrobacter aurescens (strain TC1) GN=glyS PE=3 SV=1	7.61071e+06	4.97163e+06	9.10576e+06	5.7655e+06	5.74794e+06	6.97318e+06	4.1621e+06	7.23622e+06	1.04352e+07	5.32455e+06	7.60403e+06	6.1818e+06	9.85822e+06	5.7655e+06	2.98508e+06	5.79776e+06	2.35018e+06	4.58642e+06	8.61386e+06	5.55709e+06
A1RDF0	2	2	66.28	A1RDF0|A1RDF0_ARTAT Transcriptional regulator, TetR family OS=Arthrobacter aurescens (strain TC1) GN=AAur_pTC20100 PE=4 SV=1	747743	593083	364188	685464	348416	517896	589598	605729	850592	769295	747087	737448	394283	685464	180943	430598	332924	383920	702135	802894
A1R6M7	1	1	40.28	A1R6M7|A1R6M7_ARTAT Uncharacterized protein OS=Arthrobacter aurescens (strain TC1) GN=AAur_2147 PE=4 SV=1	62631.4	25844.1	16908.6	138912	97263	35932.6	56348.3	21273	23437.4	51433.7	62576.4	32135	18305.9	138912	50511.7	29875.7	31817.8	13483.1	19346.8	53680
A1RAF3	1	1	34.86	A1RAF3|A1RAF3_ARTAT Uncharacterized protein OS=Arthrobacter aurescens (strain TC1) GN=AAur_3522 PE=4 SV=1	61594.6	103724	105351	223427	214505	301970	7824.65	908.271	192103	115175	61540.5	128972	114057	223427	111399	251069	4418.29	575.676	158575	120205
A1RDD1	6	6	156.71	A1RDD1|A1RDD1_ARTAT Uncharacterized protein OS=Arthrobacter aurescens (strain TC1) GN=AAur_pTC20079 PE=4 SV=1	1.73217e+06	2.54859e+06	2.02997e+06	7.62344e+06	1.1074e+07	2.82062e+06	2.32376e+07	4.69756e+06	4.16546e+06	1.14848e+07	1.73064e+06	3.16896e+06	2.19771e+06	7.62344e+06	5.75106e+06	2.34517e+06	1.31214e+07	2.97739e+06	3.43844e+06	1.19864e+07
A1R7I4	3	3	78.41	A1R7I4|A1R7I4_ARTAT Ribonuclease 3 OS=Arthrobacter aurescens (strain TC1) GN=rnc PE=3 SV=1	873163	203168	887182	1.61555e+06	1.02008e+06	1.2565e+06	307233	466291	1.6407e+06	1.0605e+06	872396	252622	960495	1.61555e+06	529758	1.0447e+06	173483	295542	1.35434e+06	1.10681e+06
A1R469	3	3	87.75	A1R469|A1R469_ARTAT Succinate dehydrogenase, cytochrome b556 subunit OS=Arthrobacter aurescens (strain TC1) GN=sdhC PE=4 SV=1	1.20769e+06	1.92583e+06	1.88393e+06	1.32354e+06	1.30171e+06	1.11948e+06	616741	720080	1.71437e+06	1.62141e+06	1.20663e+06	2.3946e+06	2.03961e+06	1.32354e+06	676016	930773	348251	456397	1.41515e+06	1.69223e+06
A1R5M8	1	1	14.5	A1R5M8|A1R5M8_ARTAT Uncharacterized protein OS=Arthrobacter aurescens (strain TC1) GN=AAur_1781 PE=4 SV=1	22126.1	49599.3	225883	150951	136540	317488	12580.1	60750	210998	175991	22106.6	61672.4	244549	150951	70909.5	263972	7103.5	38504.2	174171	183677
A1RBU6	1	1	18.15	A1RBU6|A1RBU6_ARTAT Beta-ketoadipyl-CoA thiolase OS=Arthrobacter aurescens (strain TC1) GN=pcaF PE=3 SV=1	148627	24305.6	0	107770	63104.1	45511.5	24843.7	37748.5	127258	75148.1	148496	30222	0	107770	32771.9	37839.9	14028.3	23925.6	105047	78430.2
A1R2I2	2	2	68.94	A1R2I2|A1R2I2_ARTAT Uncharacterized protein OS=Arthrobacter aurescens (strain TC1) GN=AAur_0638 PE=4 SV=1	764855	524101	596632	844817	686029	1.39873e+06	133584	74925.5	587927	425421	764183	651675	645935	844817	356276	1.16296e+06	75430	47488.9	485314	444001
A1R5A1	1	1	37.38	A1R5A1|A1R5A1_ARTAT Putative haloacid dehalogenase-like hydrolase OS=Arthrobacter aurescens (strain TC1) GN=AAur_1650 PE=4 SV=1	292217	111235	89169	213169	182360	74040.3	44456.8	82027.7	241798	316860	291960	138311	96537.6	213169	94705	61559.8	25103.1	51990.4	199596	330699
A1R3A9	5	5	188.25	A1R3A9|A1R3A9_ARTAT Trehalose 6-phosphate phosphatase OS=Arthrobacter aurescens (strain TC1) GN=otsB PE=3 SV=1	2.43939e+06	1.74345e+06	1.3965e+06	1.9697e+06	1.83056e+06	1.5797e+06	1.22201e+06	980066	2.26576e+06	2.01434e+06	2.43724e+06	2.16783e+06	1.5119e+06	1.9697e+06	950668	1.31342e+06	690023	621180	1.87031e+06	2.10232e+06
A1RCG6	2	2	64.78	A1RCG6|A1RCG6_ARTAT Epoxide hydrolase OS=Arthrobacter aurescens (strain TC1) GN=AAur_pTC10054 PE=4 SV=1	1.424e+06	568289	748776	843734	405776	333867	284049	99659.2	478230	372339	1.42275e+06	706619	810652	843734	210732	277589	160392	63165.5	394763	388601
A1R3G8	1	1	27.84	A1R3G8|A1R3G8_ARTAT L-serine ammonia-lyase OS=Arthrobacter aurescens (strain TC1) GN=sdaA PE=4 SV=1	810649	312367	343893	271075	275742	130812	598058	254713	238519	238328	809936	388402	372311	271075	143201	108762	337701	161441	196889	248737
A1R6R8	3	3	85.1	A1R6R8|A1R6R8_ARTAT Putative glycosyl transferase, group 2 family protein OS=Arthrobacter aurescens (strain TC1) GN=AAur_2188 PE=4 SV=1	412450	278443	1.59313e+06	807800	440437	931401	128562	376548	2.19776e+06	1.17199e+06	412088	346221	1.72478e+06	807800	228732	774401	72593.9	238661	1.81417e+06	1.22318e+06
A1RD64	1	1	31.1	A1RD64|A1RD64_ARTAT Putative lipoprotein OS=Arthrobacter aurescens (strain TC1) GN=AAur_pTC20010 PE=4 SV=1	3449.62	15.6368	111807	52759.5	58890.2	113676	0	4520.08	102338	32149.9	3446.59	19.4431	121046	52759.5	30583.5	94514.3	0	2864.89	84476.5	33554
A1R671	2	2	52.62	A1R671|A1R671_ARTAT Putative ABC-type sugar transport system OS=Arthrobacter aurescens (strain TC1) GN=AAur_1988 PE=4 SV=1	658232	1.63491e+06	296399	212195	246190	186396	106714	257377	210699	161614	657654	2.03287e+06	320892	212195	127854	154976	60257.4	163129	173925	168672
A1R768	4	4	135.47	A1R768|A1R768_ARTAT Uncharacterized protein OS=Arthrobacter aurescens (strain TC1) GN=AAur_2343 PE=4 SV=1	1.2466e+07	7.1931e+06	4.84853e+06	8.2314e+06	6.77887e+06	5.91493e+06	3.25606e+06	3.85454e+06	3.59943e+06	5.6482e+06	1.24551e+07	8.94401e+06	5.24919e+06	8.2314e+06	3.52048e+06	4.91789e+06	1.83857e+06	2.44307e+06	2.97121e+06	5.89488e+06
A1R0S7	11	11	307.61	A1R0S7|A1R0S7_ARTAT DNA gyrase subunit B OS=Arthrobacter aurescens (strain TC1) GN=gyrB PE=3 SV=1	4.27777e+06	3.02286e+06	1.10217e+07	4.4308e+06	4.98675e+06	5.0903e+06	3.87839e+06	4.82494e+06	1.39587e+07	8.63326e+06	4.27401e+06	3.75866e+06	1.19325e+07	4.4308e+06	2.58977e+06	4.23226e+06	2.18998e+06	3.05812e+06	1.15225e+07	9.01032e+06
A1R8C2	1	1	41.29	A1R8C2|A1R8C2_ARTAT Putative PHP domain protein OS=Arthrobacter aurescens (strain TC1) GN=AAur_2772 PE=4 SV=1	839462	680412	351448	532531	668918	635087	977474	814477	727300	420104	838724	846035	380491	532531	347389	528035	551943	516228	600362	438452
A1R488	2	2	62.31	A1R488|A1R488_ARTAT Putative exopolyphosphatase (Ppx) OS=Arthrobacter aurescens (strain TC1) GN=AAur_1266 PE=4 SV=1	300686	106708	159369	572826	313717	206145	246872	159645	308901	259355	300422	132683	172539	572826	162923	171397	139399	101186	254987	270682
A1R4M3	2	2	68.61	A1R4M3|A1R4M3_ARTAT Maf-like protein AAur_1411 OS=Arthrobacter aurescens (strain TC1) GN=maf PE=3 SV=1	886283	1.55148e+06	2.42984e+07	2.68651e+06	4.37006e+06	2.41808e+06	2.57847e+06	4.49674e+06	2.88586e+06	2.7928e+06	885505	1.92914e+06	2.63064e+07	2.68651e+06	2.2695e+06	2.01048e+06	1.45597e+06	2.8501e+06	2.38218e+06	2.91477e+06
A1R2U2	6	5	170.85	A1R2U2|A1R2U2_ARTAT Iron(III)-binding protein OS=Arthrobacter aurescens (strain TC1) GN=sufA PE=4 SV=1	4.09177e+06	2.83315e+06	8.93242e+06	5.9322e+06	9.77116e+06	4.18039e+06	2.39007e+06	5.58978e+06	1.28559e+07	4.89363e+06	4.08818e+06	3.52278e+06	9.67055e+06	5.9322e+06	5.07446e+06	3.47573e+06	1.34958e+06	3.54288e+06	1.06121e+07	5.10735e+06
A1RDE2	9	8	295.78	A1RDE2|A1RDE2_ARTAT 5-carboxymethyl-2-hydroxymuconate semialdehyde dehydrogenase OS=Arthrobacter aurescens (strain TC1) GN=hpaE PE=3 SV=1	4.64618e+06	6.69841e+06	8.04991e+06	6.51448e+06	6.39091e+06	3.92198e+06	2.78779e+06	3.55886e+06	8.62173e+06	5.91819e+06	4.6421e+06	8.32891e+06	8.71512e+06	6.51448e+06	3.319e+06	3.26088e+06	1.57416e+06	2.25566e+06	7.11695e+06	6.17667e+06
A1R7K4	2	2	43.51	A1R7K4|A1R7K4_ARTAT Putative ATP/GTP-binding protein OS=Arthrobacter aurescens (strain TC1) GN=AAur_2490 PE=4 SV=1	206791	163850	354326	179361	171789	248601	81330	292847	224552	104760	206609	203734	383606	179361	89215.2	206696	45924	185611	185360	109335
A1RCD3	5	5	118.29	A1RCD3|A1RCD3_ARTAT Putative Membrane protein containing LysM domain OS=Arthrobacter aurescens (strain TC1) GN=AAur_pTC10021 PE=4 SV=1	2.45453e+06	1.08209e+06	1.01148e+06	899108	833204	432666	838583	628044	722827	663548	2.45237e+06	1.34549e+06	1.09507e+06	899108	432708	359735	473516	398064	596669	692529
A1R5N9	4	4	94.7	A1R5N9|A1R5N9_ARTAT Uncharacterized protein OS=Arthrobacter aurescens (strain TC1) GN=AAur_1792 PE=4 SV=1	3.50955e+06	1.33269e+06	2.72536e+06	1.99119e+06	1.2805e+06	2.02323e+06	440507	908001	3.79883e+06	2.60635e+06	3.50646e+06	1.65709e+06	2.95057e+06	1.99119e+06	665004	1.68218e+06	248737	575504	3.1358e+06	2.72018e+06
A1R2P9	1	1	31.64	A1R2P9|A1R2P9_ARTAT Putative luciferase-like monooxygenase protein OS=Arthrobacter aurescens (strain TC1) GN=AAur_0709 PE=4 SV=1	5983.25	26023.3	83213.8	115821	0	0	0	0	11915.2	0	5977.99	32357.8	90090.2	115821	0	0	0	0	9835.57	0
A1R8D4	1	1	56.23	A1R8D4|A1R8D4_ARTAT Putative Lysine decarboxylase OS=Arthrobacter aurescens (strain TC1) GN=AAur_2784 PE=4 SV=1	328059	119302	299243	488927	384607	394164	1.07724e+06	151128	384697	693300	327771	148342	323972	488927	199738	327723	608275	95787.1	317554	723580
A1R4C7	8	8	253.04	A1R4C7|A1R4C7_ARTAT N5-carboxyaminoimidazole ribonucleotide synthase OS=Arthrobacter aurescens (strain TC1) GN=purK PE=3 SV=1	3.19783e+06	1.51247e+06	3.88448e+06	3.84757e+06	2.00189e+06	2.5177e+06	912681	1.59074e+06	5.30487e+06	4.50523e+06	3.19502e+06	1.88062e+06	4.20548e+06	3.84757e+06	1.03964e+06	2.09331e+06	515357	1.00823e+06	4.37899e+06	4.70199e+06
A1RBI9	2	2	46.78	A1RBI9|A1RBI9_ARTAT Oxidoreductase, short chain dehydrogenase/reductase family OS=Arthrobacter aurescens (strain TC1) GN=AAur_3926 PE=4 SV=1	1.83572e+06	607695	679016	845224	690704	642278	598644	979524	881095	894212	1.83411e+06	755617	735127	845224	358704	534014	338031	620837	727314	933267
A1R4B7	2	2	42.9	A1R4B7|A1R4B7_ARTAT Putative mutT/nudix family protein OS=Arthrobacter aurescens (strain TC1) GN=AAur_1296 PE=4 SV=1	555137	1.16078e+06	981804	945629	744468	1.19066e+06	331983	182483	605991	481410	554649	1.44333e+06	1.06294e+06	945629	386625	989957	187459	115660	500225	502436
A1R9M5	1	1	24.97	A1R9M5|A1R9M5_ARTAT Tetratricopeptide repeat protein OS=Arthrobacter aurescens (strain TC1) GN=AAur_3240 PE=4 SV=1	33621	40374.4	12964.1	211331	141606	128676	0	75067.3	219308	151000	33591.4	50202.1	14035.4	211331	73540.3	106986	0	47578.8	181031	157595
A1R0V7	7	7	273.52	A1R0V7|A1R0V7_ARTAT Putative D-mannose binding-like domain OS=Arthrobacter aurescens (strain TC1) GN=AAur_0039 PE=4 SV=1	5.27707e+06	8.88137e+06	3.10777e+06	3.95314e+07	2.8638e+07	5.51173e+07	7.75257e+06	4.67928e+06	1.16656e+07	1.38552e+07	5.27244e+06	1.10432e+07	3.36458e+06	3.95314e+07	1.48726e+07	4.58266e+07	4.37758e+06	2.9658e+06	9.62956e+06	1.44603e+07
A1R8C4	4	4	172.48	A1R8C4|A1R8C4_ARTAT Uncharacterized protein OS=Arthrobacter aurescens (strain TC1) GN=AAur_2774 PE=4 SV=1	2.12122e+06	369736	7.74559e+06	7.16727e+06	6.90598e+06	2.39664e+06	1.35651e+06	1.81364e+06	9.26277e+06	6.05228e+06	2.11936e+06	459735	8.38565e+06	7.16727e+06	3.58648e+06	1.99266e+06	765968	1.14951e+06	7.6461e+06	6.31661e+06
A1RB76	1	1	18.48	A1RB76|A1RB76_ARTAT Uncharacterized protein OS=Arthrobacter aurescens (strain TC1) GN=AAur_3808 PE=4 SV=1	5900.58	0	10964.5	130194	93273	165730	11038.6	25095.6	151138	157858	5895.4	0	11870.6	130194	48439.5	137794	6233.08	15906	124759	164753
A1R4F0	2	2	49.11	A1R4F0|A1R4F0_ARTAT Ribosomal RNA small subunit methyltransferase I OS=Arthrobacter aurescens (strain TC1) GN=rsmI PE=3 SV=1	363012	84709.4	164081	261475	247412	326616	8472.62	148734	365101	228287	362693	105329	177640	261475	128489	271561	4784.17	94269.7	301379	238257
A1R8F5	10	10	339.32	A1R8F5|A1R8F5_ARTAT Ribosome-binding ATPase YchF OS=Arthrobacter aurescens (strain TC1) GN=ychF PE=3 SV=1	8.34677e+06	4.3726e+06	7.1091e+06	7.7612e+06	4.95608e+06	6.14053e+06	1.81208e+06	6.41349e+06	7.99204e+06	7.32822e+06	8.33944e+06	5.43696e+06	7.69657e+06	7.7612e+06	2.57385e+06	5.10546e+06	1.02321e+06	4.06497e+06	6.59716e+06	7.64828e+06
A1R1S1	4	3	137.36	A1R1S1|A1R1S1_ARTAT Putative lactoylglutathione lyase OS=Arthrobacter aurescens (strain TC1) GN=AAur_0367 PE=4 SV=1	1.08819e+06	766997	989334	1.66445e+06	1.95447e+06	1.15068e+06	1.34288e+06	1.4937e+06	1.1247e+06	1.29465e+06	1.08724e+06	953696	1.07109e+06	1.66445e+06	1.01502e+06	956721	758274	946730	928400	1.3512e+06
A1R3U5	1	1	43.37	A1R3U5|ACYP_ARTAT Acylphosphatase OS=Arthrobacter aurescens (strain TC1) GN=acyP PE=3 SV=1	509995	57817.1	32498.9	47919.5	459038	4493.17	0	34124.6	401614	34047.7	509547	71890.7	35184.5	47919.5	238393	3735.79	0	21628.7	331519	35534.7
A1RC53	1	1	28.09	A1RC53|A1RC53_ARTAT Putative hydroxymethylglutaryl-CoA lyase OS=Arthrobacter aurescens (strain TC1) GN=AAur_4148 PE=4 SV=1	215470	197843	170124	237823	242959	133002	71793.5	174240	413117	254266	215281	246001	184182	237823	126176	110583	40539.1	110436	341014	265371
A1R7D1	4	4	106.22	A1R7D1|A1R7D1_ARTAT Putative GTP cyclohydrolase 1 type 2 OS=Arthrobacter aurescens (strain TC1) GN=AAur_2414 PE=3 SV=1	1.62792e+06	2.24441e+06	631711	1.4467e+06	1.1245e+06	1.21625e+06	711838	745875	945594	1.12225e+06	1.62649e+06	2.79073e+06	683913	1.4467e+06	583990	1.01123e+06	401948	472747	780556	1.17126e+06
A1R5C7	8	8	250.96	A1R5C7|DER_ARTAT GTPase Der OS=Arthrobacter aurescens (strain TC1) GN=der PE=3 SV=1	5.03228e+06	3.15821e+06	8.36607e+06	4.71014e+06	4.20365e+06	3.40165e+06	1.74381e+06	3.19565e+06	9.53875e+06	5.79399e+06	5.02786e+06	3.92697e+06	9.0574e+06	4.71014e+06	2.18308e+06	2.82826e+06	984661	2.02545e+06	7.87391e+06	6.04704e+06
A1R6B6	2	2	51.43	A1R6B6|A1R6B6_ARTAT Putative 5'-3' exonuclease OS=Arthrobacter aurescens (strain TC1) GN=AAur_2033 PE=4 SV=1	1.53297e+06	2.38839e+06	337174	524012	368701	268416	336815	338046	581792	560050	1.53162e+06	2.96976e+06	365037	524012	191478	223171	190187	214259	480249	584510
A1R5Q3	2	2	54.97	A1R5Q3|A1R5Q3_ARTAT SufE protein OS=Arthrobacter aurescens (strain TC1) GN=sufE PE=4 SV=1	162284	70100	709819	606373	314333	993224	161296	246001	849261	517707	162142	87163.4	768475	606373	163243	825803	91077.8	155919	701036	540317
A1R4Z5	1	1	27.98	A1R4Z5|A1R4Z5_ARTAT Putative extracellular sugar-binding protein OS=Arthrobacter aurescens (strain TC1) GN=AAur_1540 PE=4 SV=1	22593.9	39169.2	868565	104935	75758.3	341858	32334.5	59488.1	99375.9	54402.4	22574	48703.6	940339	104935	39343.6	284233	18258.1	37704.5	82031.5	56778.4
A1R6G8	3	3	76.54	A1R6G8|WHIA_ARTAT Putative sporulation transcription regulator WhiA OS=Arthrobacter aurescens (strain TC1) GN=whiA PE=3 SV=1	5.75038e+06	4.71848e+06	2.77595e+06	2.12328e+06	2.57779e+06	1.19252e+06	1.02592e+07	4.22855e+06	2.66159e+06	1.78192e+06	5.74532e+06	5.86702e+06	3.00534e+06	2.12328e+06	1.33873e+06	991506	5.79299e+06	2.68012e+06	2.19705e+06	1.85975e+06
A1R487	3	3	73.37	A1R487|A1R487_ARTAT Uncharacterized protein OS=Arthrobacter aurescens (strain TC1) GN=AAur_1265 PE=4 SV=1	1.5199e+06	748407	464761	746784	780357	615598	965337	578372	765849	542589	1.51857e+06	930580	503167	746784	405263	511831	545089	366581	632182	566287
A1R3H7	1	1	41.12	A1R3H7|A1R3H7_ARTAT Uncharacterized protein OS=Arthrobacter aurescens (strain TC1) GN=AAur_0999 PE=4 SV=1	473033	357790	573450	425775	341363	192036	82139.2	119084	724793	549598	472618	444882	620838	425775	177280	159666	46380.9	75477	598292	573601
A1R8B7	1	1	21.39	A1R8B7|A1R8B7_ARTAT Putative TM2 domain family protein OS=Arthrobacter aurescens (strain TC1) GN=AAur_2767 PE=4 SV=1	256289	486669	137429	525837	544956	2.12136e+06	481284	231729	373544	414416	256064	605131	148786	525837	283012	1.76378e+06	271763	146873	308348	432515
A1R7Q4	2	2	51.33	A1R7Q4|A1R7Q4_ARTAT Putative transcriptional regulator, IclR family OS=Arthrobacter aurescens (strain TC1) GN=AAur_2545 PE=4 SV=1	287623	389447	453477	396736	185761	354791	111179	219142	548263	357117	287371	484245	490951	396736	96471.4	294986	62778.8	138896	452572	372714
A1R8Y1	5	5	173.78	A1R8Y1|A1R8Y1_ARTAT Putative transcriptional regulatory protein OS=Arthrobacter aurescens (strain TC1) GN=AAur_2986 PE=4 SV=1	1.46075e+06	840974	2.02103e+06	2.8007e+06	2.22244e+06	2.67294e+06	868506	1.07213e+06	3.83767e+06	2.77819e+06	1.45947e+06	1.04568e+06	2.18804e+06	2.8007e+06	1.15418e+06	2.22238e+06	490413	679533	3.16786e+06	2.89953e+06
A1R620	1	1	32.33	A1R620|A1R620_ARTAT Putative transcriptional regulator, MarR family OS=Arthrobacter aurescens (strain TC1) GN=AAur_1937 PE=4 SV=1	181241	44430.5	238910	322926	291843	305532	138659	86240.3	378339	277547	181082	55245.6	258652	322926	151563	254031	78295.5	54660.4	312306	289669
A1R2J0	1	1	23.89	A1R2J0|A1R2J0_ARTAT Putative substrate binding domain of a glycine/betaine ABC transport system OS=Arthrobacter aurescens (strain TC1) GN=AAur_0647 PE=4 SV=1	74142.1	115084	6418.73	0	34101.5	64475.1	7380.59	0	12489.3	0	74077	143097	6949.15	0	17710	53607	4167.54	0	10309.5	0
A1RC65	1	1	34.66	A1RC65|A1RC65_ARTAT Putative phenazine biosynthesis protein, PhzF family OS=Arthrobacter aurescens (strain TC1) GN=AAur_4160 PE=4 SV=1	190035	93317.4	102622	267667	204916	192991	11282.6	28100.1	310976	381941	189868	116032	111103	267667	106419	160460	6370.84	17810.3	256700	398622
A1R113	1	1	18.94	A1R113|A1R113_ARTAT Oxidoreductase, short chain dehydrogenase/reductase family OS=Arthrobacter aurescens (strain TC1) GN=AAur_0095 PE=3 SV=1	350028	157887	748644	178219	274723	190685	280007	257037	303591	217885	349720	196318	810509	178219	142672	158542	158109	162914	250604	227401
A1R652	5	5	153.45	A1R652|A1R652_ARTAT Putative ABC-type dipeptide/oligopeptide transport system OS=Arthrobacter aurescens (strain TC1) GN=AAur_1969 PE=4 SV=1	476514	758873	1.61268e+06	695835	524136	1.19078e+06	2.29621e+06	873629	2.12111e+06	618291	476096	943594	1.74595e+06	695835	272200	990061	1.29658e+06	553719	1.7509e+06	645295
A1R324	3	3	83.91	A1R324|A1R324_ARTAT Putative prolyl oligopeptidase family protein OS=Arthrobacter aurescens (strain TC1) GN=AAur_0840 PE=4 SV=1	215404	27172.2	356726	81009.7	118179	477438	77751.1	154277	398278	299788	215215	33786.3	386205	81009.7	61374.1	396960	43903.1	97783.2	328765	312881
A1R8H0	3	3	82.71	A1R8H0|A1R8H0_ARTAT Putative pirin-like protein OS=Arthrobacter aurescens (strain TC1) GN=AAur_2822 PE=3 SV=1	1.13642e+06	377507	804844	1.45344e+06	1.55074e+06	904223	346579	715107	1.5892e+06	1.68065e+06	1.13542e+06	469397	871353	1.45344e+06	805346	751804	195700	453245	1.31183e+06	1.75405e+06
A1R4C1	1	1	29.95	A1R4C1|A1R4C1_ARTAT Uncharacterized protein OS=Arthrobacter aurescens (strain TC1) GN=AAur_1301 PE=4 SV=1	5161.89	10920	2961.22	115773	119777	28607.9	98097.2	5777.85	362696	263226	5157.36	13578.1	3205.92	115773	62204.1	23785.7	55391.8	3662.09	299393	274723
A1R5F8	1	1	17.17	A1R5F8|MURG_ARTAT UDP-N-acetylglucosamine--N-acetylmuramyl-(pentapeptide) pyrophosphoryl-undecaprenol N-acetylglucosamine transferase OS=Arthrobacter aurescens (strain TC1) GN=murG PE=3 SV=1	132797	73724.1	171156	119838	78631.4	74630.3	21579.7	78320.4	135898	118565	132680	91669.7	185300	119838	40835.7	62050.4	12185.2	49640.6	112179	123743
A1R4P2	3	3	74.21	A1R4P2|A1R4P2_ARTAT Uncharacterized protein OS=Arthrobacter aurescens (strain TC1) GN=AAur_1430 PE=4 SV=1	472503	351031	1.86701e+06	743140	743997	908235	223342	475341	812080	636858	472088	436477	2.0213e+06	743140	386380	755140	126113	301278	670344	664672
A1R7B2	1	1	31.16	A1R7B2|A1R7B2_ARTAT Protozoan/cyanobacterial globin-like family protein OS=Arthrobacter aurescens (strain TC1) GN=AAur_2392 PE=4 SV=1	39117.9	0	432399	586997	536560	658051	23028.5	72854.2	838574	472516	39083.5	0	468131	586997	278652	547128	13003.3	46176.1	692214	493153
A1R7Z8	3	3	160.17	A1R7Z8|A1R7Z8_ARTAT Putative DoxX family protein OS=Arthrobacter aurescens (strain TC1) GN=AAur_2642 PE=4 SV=1	1.19348e+06	1.89791e+06	4.56787e+06	3.28708e+06	2.1566e+06	1.64691e+06	2.70307e+07	2.07541e+06	5.13904e+06	4.05683e+06	1.19243e+06	2.35989e+06	4.94534e+06	3.28708e+06	1.11999e+06	1.3693e+06	1.52632e+07	1.31543e+06	4.2421e+06	4.23401e+06
A1RDC8	4	4	124.67	A1RDC8|A1RDC8_ARTAT Uncharacterized protein OS=Arthrobacter aurescens (strain TC1) GN=AAur_pTC20076 PE=4 SV=1	4.40677e+06	3.69923e+06	8.71898e+06	4.81826e+06	3.99255e+06	5.21488e+06	4.54837e+06	2.06268e+06	9.1684e+06	5.44018e+06	4.4029e+06	4.59968e+06	9.43948e+06	4.81826e+06	2.07346e+06	4.33584e+06	2.56829e+06	1.30736e+06	7.56821e+06	5.67778e+06
A1RC69	4	1	186.53	A1RC69|A1RC69_ARTAT Single-stranded DNA-binding protein OS=Arthrobacter aurescens (strain TC1) GN=ssb PE=4 SV=1	2.79606e+06	3.36672e+06	2.1821e+06	1.76857e+06	1.7181e+06	1.74405e+06	1.46117e+06	1.99411e+06	2.55536e+06	2.46072e+06	2.79361e+06	4.18623e+06	2.36242e+06	1.76857e+06	892265	1.45007e+06	825069	1.2639e+06	2.10936e+06	2.56819e+06
A1R3I5	2	2	63.99	A1R3I5|A1R3I5_ARTAT Uncharacterized protein OS=Arthrobacter aurescens (strain TC1) GN=AAur_1008 PE=4 SV=1	3154.27	28996.4	233232	90844.7	27292.7	66775.9	14267.5	13798.3	15472.3	29065.5	3151.5	36054.5	252506	90844.7	14174	55519.9	8056.34	8745.55	12771.8	30335
A1R364	1	1	15.79	A1R364|A1R364_ARTAT GAF domain protein OS=Arthrobacter aurescens (strain TC1) GN=AAur_0881 PE=4 SV=1	2.06003e+06	3.02586e+06	0	564647	464307	416388	82940.2	415676	36112.5	183255	2.05822e+06	3.7624e+06	0	564647	241129	346200	46833.2	263461	29809.7	191259
A1R7K0	7	7	196.29	A1R7K0|LEUC_ARTAT 3-isopropylmalate dehydratase large subunit OS=Arthrobacter aurescens (strain TC1) GN=leuC PE=3 SV=1	2.67996e+06	714243	2.42786e+06	2.05514e+06	1.76472e+06	1.94434e+06	868516	1.7334e+06	4.23377e+06	3.10854e+06	2.67761e+06	888100	2.62849e+06	2.05514e+06	916474	1.61659e+06	490418	1.09865e+06	3.49483e+06	3.2443e+06
A1R4C4	5	5	137.37	A1R4C4|A1R4C4_ARTAT Mannose-6-phosphate isomerase, class I OS=Arthrobacter aurescens (strain TC1) GN=manA PE=3 SV=1	1.24111e+06	995736	1.38848e+06	1.42021e+06	643807	1.0148e+06	372095	1.21606e+06	1.90621e+06	2.06946e+06	1.24002e+06	1.23811e+06	1.50322e+06	1.42021e+06	334349	843739	210108	770757	1.57351e+06	2.15985e+06
A1R1J2	2	2	33.42	A1R1J2|A1R1J2_ARTAT Non-homologous end joining protein Ku OS=Arthrobacter aurescens (strain TC1) GN=ku PE=3 SV=1	856435	1.24045e+06	997371	430820	383582	798885	439418	411116	783234	373134	855683	1.54239e+06	1.07979e+06	430820	199206	664222	248123	260572	646533	389430
A1R9Q2	1	1	36.42	A1R9Q2|A1R9Q2_ARTAT Uncharacterized protein OS=Arthrobacter aurescens (strain TC1) GN=AAur_3268 PE=4 SV=1	82080.5	29187.4	52201.5	145408	86893.8	275896	3352.56	0	115899	85592.8	82008.4	36292.1	56515.2	145408	45126.6	229390	1893.06	0	95670.3	89331.1
A1RBC8	3	3	85.99	A1RBC8|A1RBC8_ARTAT Putative DNA binding domain, excisionase family protein OS=Arthrobacter aurescens (strain TC1) GN=AAur_3863 PE=4 SV=1	399408	356571	678143	938775	669189	1.29779e+06	249935	143817	1.01003e+06	780242	399057	443366	734182	938775	347530	1.07903e+06	141129	91153.6	833747	814319
A1R3T6	1	1	41.09	A1R3T6|A1R3T6_ARTAT Cytosine deaminase OS=Arthrobacter aurescens (strain TC1) GN=AAur_1110 PE=4 SV=1	793420	380285	374388	701104	812398	1.41176e+06	232539	236068	808513	620064	792723	472852	405325	701104	421903	1.17379e+06	131306	149623	667400	647145
A1R4W1	2	2	46.14	A1R4W1|PYRH_ARTAT Uridylate kinase OS=Arthrobacter aurescens (strain TC1) GN=pyrH PE=3 SV=2	1.02814e+06	1.2889e+06	1.85512e+06	1.2884e+06	658505	1.39689e+06	468088	540785	1.49443e+06	731705	1.02723e+06	1.60264e+06	2.00842e+06	1.2884e+06	341982	1.16142e+06	264311	342758	1.2336e+06	763662
A1R375	2	2	57.85	A1R375|A1R375_ARTAT Phosphate-specific transport system accessory protein PhoU OS=Arthrobacter aurescens (strain TC1) GN=phoU PE=3 SV=1	116534	38057.7	1.21452e+06	429638	334617	471586	26530.9	154462	530058	437691	116432	47321.6	1.31489e+06	429638	173777	392094	14981	97900.2	437545	456807
A1RBI4	2	2	63.08	A1RBI4|A1RBI4_ARTAT Putative CsbD-like family protein OS=Arthrobacter aurescens (strain TC1) GN=AAur_3921 PE=4 SV=1	668150	498455	2.88663e+06	2.09804e+06	2.09219e+06	4.13475e+06	761889	1.33944e+06	2.68072e+06	992048	667563	619786	3.12517e+06	2.09804e+06	1.08654e+06	3.43778e+06	430210	848959	2.21284e+06	1.03538e+06
A1RBV1	2	2	56.85	A1RBV1|A1RBV1_ARTAT Putative 4-hydroxyphenylpyruvate dioxygenase OS=Arthrobacter aurescens (strain TC1) GN=AAur_4045 PE=4 SV=1	629895	1.08561e+06	427528	405199	160169	234320	28339.2	159300	358364	309224	629342	1.34987e+06	462857	405199	83180.6	194823	16002.1	100967	295817	322729
A1R9P6	5	5	138.98	A1R9P6|A1R9P6_ARTAT Uncharacterized protein OS=Arthrobacter aurescens (strain TC1) GN=AAur_3262 PE=4 SV=1	2.48919e+06	2.17268e+06	653653	1.56397e+06	964590	1.92226e+06	1.75374e+06	1.37036e+06	1.31981e+06	1.56822e+06	2.48701e+06	2.70154e+06	707668	1.56397e+06	500941	1.59824e+06	990270	868553	1.08946e+06	1.63671e+06
A1R4G8	3	3	85.98	A1R4G8|A1R4G8_ARTAT Cysteine desulfurase OS=Arthrobacter aurescens (strain TC1) GN=sufS PE=4 SV=1	714664	477050	1.60946e+06	470370	179930	217366	339435	306664	374196	445058	714036	593171	1.74246e+06	470370	93443.4	180726	191666	194368	308886	464496
A1R7P1	2	2	57.53	A1R7P1|A1R7P1_ARTAT Nicotinate-nucleotide pyrophosphorylase OS=Arthrobacter aurescens (strain TC1) GN=nadC PE=3 SV=1	500000	25382.9	56094	146246	104549	153662	24165.2	57622.1	261734	215036	499561	31561.5	60729.4	146246	54295.4	127760	13645.2	36521.7	216053	224427
A1R5R8	1	1	29.66	A1R5R8|RISB_ARTAT 6,7-dimethyl-8-ribityllumazine synthase OS=Arthrobacter aurescens (strain TC1) GN=ribH PE=3 SV=1	1.93731e+06	559001	586321	1.45796e+06	805084	1.75211e+06	254774	198675	1.35568e+06	845059	1.93561e+06	695071	634772	1.45796e+06	418105	1.45677e+06	143862	125923	1.11907e+06	881967
A1R8P6	1	1	14.42	A1R8P6|ACPS_ARTAT Holo-[acyl-carrier-protein] synthase OS=Arthrobacter aurescens (strain TC1) GN=acpS PE=3 SV=1	550318	125384	624504	826201	430629	854179	303554	328928	875618	471134	549834	155905	676110	826201	223639	710196	171406	208479	722793	491710
A1R3G0	2	2	43.23	A1R3G0|A1R3G0_ARTAT Uncharacterized protein OS=Arthrobacter aurescens (strain TC1) GN=AAur_0982 PE=4 SV=1	2.19095e+06	1.0039e+06	1.68582e+06	3.06101e+06	3.22685e+06	3.64617e+06	1.49986e+06	898663	1.71156e+06	1.86091e+06	2.18903e+06	1.24826e+06	1.82513e+06	3.06101e+06	1.6758e+06	3.03156e+06	846917	569586	1.41283e+06	1.94218e+06
A1R3A6	3	3	107.31	A1R3A6|A1R3A6_ARTAT Uncharacterized protein OS=Arthrobacter aurescens (strain TC1) GN=AAur_0927 PE=4 SV=1	591237	1.67153e+06	1.04133e+06	602516	337951	397452	52882	262848	1.09549e+06	584641	590717	2.0784e+06	1.12738e+06	602516	175508	330456	29860.5	166597	904291	610176
A1R2S7	5	5	125.63	A1R2S7|A1R2S7_ARTAT Uncharacterized protein OS=Arthrobacter aurescens (strain TC1) GN=AAur_0738 PE=4 SV=1	1.35961e+06	1.04182e+06	2.38133e+06	1.79103e+06	1.56028e+06	1.65662e+06	513796	992036	2.12872e+06	2.05331e+06	1.35842e+06	1.29541e+06	2.57811e+06	1.79103e+06	810302	1.37738e+06	290121	628767	1.75718e+06	2.14299e+06
A1R4U1	2	2	58.45	A1R4U1|A1R4U1_ARTAT Phospholipase/carboxylesterase family protein OS=Arthrobacter aurescens (strain TC1) GN=AAur_1480 PE=4 SV=1	639425	217334	619840	928500	709158	1.60647e+06	242628	330117	1.06762e+06	771844	638863	270236	671060	928500	368287	1.33568e+06	137003	209233	881286	805554
A1R5F9	6	6	161.25	A1R5F9|MURC_ARTAT UDP-N-acetylmuramate--L-alanine ligase OS=Arthrobacter aurescens (strain TC1) GN=murC PE=3 SV=1	7.54417e+06	6.63584e+06	7.59978e+07	2.94915e+06	2.74422e+06	3.05441e+06	2.11626e+06	2.45514e+06	2.92776e+06	3.07425e+06	7.53754e+06	8.2511e+06	8.2278e+07	2.94915e+06	1.42516e+06	2.53955e+06	1.19497e+06	1.5561e+06	2.41677e+06	3.20852e+06
A1R7S8	2	2	53.59	A1R7S8|A1R7S8_ARTAT Non-canonical purine NTP pyrophosphatase OS=Arthrobacter aurescens (strain TC1) GN=rdgB PE=3 SV=1	552724	134818	57918.7	284896	423100	535323	98931.1	276589	379055	203266	552239	167634	62704.8	284896	219729	445087	55862.6	175306	312897	212144
A1RB88	1	1	37.28	A1RB88|A1RB88_ARTAT Putative transcriptional regulator, IclR family OS=Arthrobacter aurescens (strain TC1) GN=AAur_3821 PE=1 SV=1	75618.7	46776	10699.7	177035	42156.3	230484	15119.7	15052.5	267313	153534	75552.2	58161.9	11583.8	177035	21893.1	191633	8537.55	9540.53	220658	160240
A1RCV0	1	1	27.79	A1RCV0|A1RCV0_ARTAT Putative transcriptional regulator, ArsR family OS=Arthrobacter aurescens (strain TC1) GN=AAur_pTC10190 PE=4 SV=1	385848	780905	292304	540480	180173	697976	123360	249737	463615	374645	385509	970989	316459	540480	93569.4	580323	69657	158287	382698	391007
A1R4P7	3	2	92.13	A1R4P7|A1R4P7_ARTAT Inositol-1-monophosphotase OS=Arthrobacter aurescens (strain TC1) GN=suhB PE=4 SV=1	659244	319051	157397	518315	333954	443167	101072	124542	688589	662696	658665	396712	170404	518315	173433	368466	57071.6	78936.4	568406	691639
A1R6D6	2	2	60.02	A1R6D6|A1R6D6_ARTAT Putative BadF/BadG/BcrA/BcrD ATPase family protein OS=Arthrobacter aurescens (strain TC1) GN=AAur_2054 PE=4 SV=1	446382	173241	223575	258376	46189.1	69027.3	18114.2	130086	197252	76042.8	445990	215411	242051	258376	23987.4	57391.8	10228.4	82450.1	162825	79363.9
A1R1R8	1	1	28.25	A1R1R8|A1R1R8_ARTAT UPF0271 protein AAur_0364 OS=Arthrobacter aurescens (strain TC1) GN=AAur_0364 PE=3 SV=1	292001	345825	143263	118005	164639	20994.3	128757	173159	112509	269400	291744	430004	155101	118005	85502.2	17455.4	72704.3	109751	92872.4	281166
A1R9I5	2	2	39.51	A1R9I5|A1R9I5_ARTAT Uncharacterized protein OS=Arthrobacter aurescens (strain TC1) GN=AAur_3200 PE=4 SV=1	147846	245534	507207	40693.7	36172.2	67885.8	217150	67369.5	75786.9	19557.6	147716	305300	549120	40693.7	18785.3	56442.7	122616	42699.8	62559.5	20411.8
A1R356	2	2	40.95	A1R356|A1R356_ARTAT Putative ribose ABC transporter OS=Arthrobacter aurescens (strain TC1) GN=AAur_0873 PE=4 SV=1	268282	806.318	598554	297865	166211	616542	49404.4	370960	590491	82063.4	268046	1002.59	648016	297865	86318.3	512616	27896.8	235120	487431	85647.5
A1R3A3	2	2	49.19	A1R3A3|A1R3A3_ARTAT Uncharacterized protein OS=Arthrobacter aurescens (strain TC1) GN=AAur_0924 PE=4 SV=1	2.76639e+06	1.45123e+06	1.53129e+06	2.15129e+06	1.43693e+06	1.75458e+06	786986	692057	1.8507e+06	1.48921e+06	2.76396e+06	1.80449e+06	1.65783e+06	2.15129e+06	746241	1.45883e+06	444381	438636	1.52769e+06	1.55425e+06
A1R8P0	4	3	121.89	A1R8P0|A1R8P0_ARTAT Putative myo-inositol-1-phosphate synthase OS=Arthrobacter aurescens (strain TC1) GN=AAur_2893 PE=4 SV=1	1.05671e+06	1.6586e+06	5.10253e+06	2.55667e+06	1.92419e+06	3.18899e+06	902752	1.65567e+06	4.33527e+06	2.95375e+06	1.05578e+06	2.06232e+06	5.52418e+06	2.55667e+06	999293	2.65144e+06	509750	1.04939e+06	3.57862e+06	3.08275e+06
A1R1M6	4	4	146.86	A1R1M6|IDI_ARTAT Isopentenyl-diphosphate Delta-isomerase OS=Arthrobacter aurescens (strain TC1) GN=idi PE=3 SV=1	3.00529e+06	3.01506e+06	4.89977e+06	1.74714e+06	1.77537e+06	4.00778e+06	1.41565e+06	1.06499e+06	1.67768e+06	2.26951e+06	3.00265e+06	3.74897e+06	5.30467e+06	1.74714e+06	922006	3.33221e+06	799362	675005	1.38487e+06	2.36863e+06
A1R911	4	4	118.6	A1R911|A1R911_ARTAT Putative NAD dependent sugar epimerase/dehydratase family protein OS=Arthrobacter aurescens (strain TC1) GN=AAur_3017 PE=4 SV=1	2.64715e+06	1.59253e+06	2.24699e+06	2.54241e+06	4.17563e+06	5.46902e+06	4.30961e+06	2.90754e+06	5.20713e+06	3.27105e+06	2.64482e+06	1.98018e+06	2.43267e+06	2.54241e+06	2.16853e+06	4.54715e+06	2.43348e+06	1.84284e+06	4.29831e+06	3.41392e+06
A1R7J0	2	1	62.47	A1R7J0|A1R7J0_ARTAT Putative N6 adenine-specific methylase OS=Arthrobacter aurescens (strain TC1) GN=AAur_2476 PE=4 SV=1	381781	224068	343556	708383	596925	658300	237589	272745	799085	582226	381445	278609	371946	708383	310001	547335	134157	172870	659617	607654
A1RC99	1	1	29.56	A1RC99|A1RC99_ARTAT MutT/nudix family protein OS=Arthrobacter aurescens (strain TC1) GN=AAur_4195 PE=3 SV=1	7817.09	18767.8	30940.3	28734	31535.1	20198	23926.8	11728.7	50295.9	33698	7810.23	23336.2	33497.1	28734	16377.1	16793.4	13510.6	7433.8	41517.6	35169.8
A1R2Y2	5	5	140.45	A1R2Y2|UPP_ARTAT Uracil phosphoribosyltransferase OS=Arthrobacter aurescens (strain TC1) GN=upp PE=3 SV=1	1.56335e+06	1.19164e+06	4.66001e+06	3.48005e+06	1.64789e+06	3.20153e+06	2.42524e+06	735392	5.02967e+06	3.3123e+06	1.56197e+06	1.4817e+06	5.0451e+06	3.48005e+06	855800	2.66187e+06	1.36944e+06	466102	4.15182e+06	3.45697e+06
A1RBU2	1	1	27.7	A1RBU2|A1RBU2_ARTAT Uncharacterized protein OS=Arthrobacter aurescens (strain TC1) GN=AAur_4035 PE=4 SV=1	354475	148281	239636	245258	104453	292852	115672	91036.6	212705	149928	354164	184375	259439	245258	54245.8	243488	65315.8	57700.3	175581	156476
A1RCN8	1	1	23.22	A1RCN8|A1RCN8_ARTAT Putative Zinc metallopeptidase signature protein OS=Arthrobacter aurescens (strain TC1) GN=AAur_pTC10128 PE=4 SV=1	178675	87821.8	242937	210306	96839.8	53881.7	150412	111059	372792	162512	178518	109199	263012	210306	50291.9	44799.3	84931.7	70391.2	307727	169609
A1R2Q3	4	4	108.22	A1R2Q3|A1R2Q3_ARTAT Oxidoreductase family, NAD-binding Rossmann fold domain protein OS=Arthrobacter aurescens (strain TC1) GN=AAur_0713 PE=4 SV=1	1.33788e+06	1.15161e+06	1.73492e+06	1.9542e+06	1.65911e+06	1.2743e+06	821661	187665	1.5042e+06	1.14424e+06	1.3367e+06	1.43193e+06	1.87828e+06	1.9542e+06	861628	1.0595e+06	463961	118945	1.24166e+06	1.19421e+06
A1R4H3	1	1	36.78	A1R4H3|A1R4H3_ARTAT 'helix-loop-helix' dimerization domain signature protein OS=Arthrobacter aurescens (strain TC1) GN=AAur_1355 PE=4 SV=1	923680	367894	162753	151329	28421.1	133390	10036.4	0	142587	125547	922869	457445	176202	151329	14759.9	110906	5667.18	0	117701	131030
A1R6Q1	1	1	29.62	A1R6Q1|A1R6Q1_ARTAT Putative haloacid dehalogenase-like hydrolase OS=Arthrobacter aurescens (strain TC1) GN=AAur_2171 PE=4 SV=1	150229	61360.1	87817	253830	153884	184262	36077.1	102062	223434	237781	150097	76296.1	95073.8	253830	79916.5	153202	20371.4	64688.7	184438	248166
A1R122	1	1	39.44	A1R122|A1R122_ARTAT Putative haloacid dehalogenase-like hydrolase OS=Arthrobacter aurescens (strain TC1) GN=AAur_0105 PE=4 SV=1	9926.37	0	91327.4	72363.8	676.06	268681	1022.21	20704.4	208733	161189	9917.65	0	98874.3	72363.8	351.099	223391	577.204	13122.8	172302	168229
A1R7L0	8	8	265.94	A1R7L0|A1R7L0_ARTAT 3-isopropylmalate dehydrogenase OS=Arthrobacter aurescens (strain TC1) GN=leuB PE=3 SV=1	1.18163e+07	4.76682e+06	1.04487e+07	1.11737e+07	7.2605e+06	8.08166e+06	4.81215e+06	4.71449e+06	1.52546e+07	7.32959e+06	1.18059e+07	5.92714e+06	1.13121e+07	1.11737e+07	3.7706e+06	6.71939e+06	2.71724e+06	2.98811e+06	1.25921e+07	7.64971e+06
A1R3Y7	1	1	37.55	A1R3Y7|A1R3Y7_ARTAT Uncharacterized protein OS=Arthrobacter aurescens (strain TC1) GN=AAur_1163 PE=4 SV=1	108630	25958.3	79082.6	76712.4	61912	125959	2068.03	51353.7	158034	92822.2	108534	32277	85617.7	76712.4	32152.8	104727	1167.74	32548.7	130451	96876.2
A1R8B8	1	1	39.97	A1R8B8|A1R8B8_ARTAT Putative exoribonuclease OS=Arthrobacter aurescens (strain TC1) GN=AAur_2768 PE=4 SV=1	84889	149.743	6675.72	182594	151848	67658.9	5228.8	48483.7	202556	71308.3	84814.5	186.192	7227.38	182594	78859.1	56254.1	2952.51	30729.7	167203	74422.7
A1RAN6	1	1	22.55	A1RAN6|A1RAN6_ARTAT Putative phage tail sheath family protein OS=Arthrobacter aurescens (strain TC1) GN=AAur_3609 PE=4 SV=1	0	0	0	0	0	26457.9	0	0	0	0	0	0	0	0	0	21998.1	0	0	0	0
A1R0W1	10	10	310	A1R0W1|A1R0W1_ARTAT Putrescine oxidase OS=Arthrobacter aurescens (strain TC1) GN=puo PE=1 SV=1	3.25182e+06	2.57184e+06	6.27584e+06	5.21992e+06	6.11466e+06	2.34046e+06	4.61491e+06	3.93888e+06	5.27559e+06	6.53575e+06	3.24897e+06	3.19787e+06	6.79445e+06	5.21992e+06	3.17553e+06	1.94595e+06	2.60587e+06	2.49652e+06	4.35482e+06	6.82119e+06
A1R8G8	2	2	39.36	A1R8G8|A1R8G8_ARTAT Putative mutT/nudix family protein OS=Arthrobacter aurescens (strain TC1) GN=AAur_2820 PE=3 SV=1	6210.24	23431.8	119988	71327.9	7630.06	1.56589e+06	1.68144e+06	24119.8	42784.5	38138.8	6204.79	29135.4	129903	71327.9	3962.53	1.30194e+06	949445	15287.5	35317.2	39804.5
A1R1Z6	1	1	39.75	A1R1Z6|A1R1Z6_ARTAT Uncharacterized protein OS=Arthrobacter aurescens (strain TC1) GN=AAur_0450 PE=4 SV=1	656375	467845	913581	635804	641917	506209	547710	569095	612246	455694	655798	581725	989075	635804	333367	420881	309271	360701	505388	475596
A1R898	8	7	255.4	A1R898|GSA_ARTAT Glutamate-1-semialdehyde 2,1-aminomutase OS=Arthrobacter aurescens (strain TC1) GN=hemL PE=3 SV=1	1.13129e+07	8.04087e+06	8.52546e+06	7.58823e+06	1.1611e+07	6.37033e+06	1.34451e+07	9.49505e+06	1.32187e+07	1.34709e+07	1.1303e+07	9.99814e+06	9.22997e+06	7.58823e+06	6.02996e+06	5.29653e+06	7.59194e+06	6.0181e+06	1.09116e+07	1.40592e+07
A1R766	1	1	80.61	A1R766|A1R766_ARTAT Glutaredoxin-like protein NrdH OS=Arthrobacter aurescens (strain TC1) GN=AAur_2341 PE=4 SV=1	405044	612375	1.26962e+06	1.98398e+06	1.37529e+06	3.96261e+06	18795.4	225968	346992	249784	404689	761437	1.37453e+06	1.98398e+06	714231	3.29466e+06	10613.1	143222	286430	260693
A1R370	1	1	40.89	A1R370|A1R370_ARTAT Thymidylate kinase OS=Arthrobacter aurescens (strain TC1) GN=tmk PE=3 SV=1	422631	102926	324270	384172	303375	438546	71506.5	145361	393260	333222	422260	127980	351066	384172	157552	364623	40377	92131.8	324623	347775
A1R7T2	3	3	94.2	A1R7T2|A1R7T2_ARTAT Uncharacterized protein OS=Arthrobacter aurescens (strain TC1) GN=AAur_2573 PE=4 SV=1	782785	204298	468787	579666	226516	523283	697566	92265.8	738354	546164	782097	254027	507526	579666	117637	435077	393889	58479.4	609486	570017
A1R4U5	3	3	71.69	A1R4U5|A1R4U5_ARTAT Uncharacterized protein OS=Arthrobacter aurescens (strain TC1) GN=AAur_1483 PE=4 SV=1	484628	232444	558130	1.01684e+06	822882	866352	442057	663879	1.08006e+06	1.23295e+06	484203	289024	604251	1.01684e+06	427348	720317	249613	420776	891555	1.2868e+06
A1R892	1	1	25.03	A1R892|A1R892_ARTAT Putative Methylated-DNA--protein-cysteine methyltransferase OS=Arthrobacter aurescens (strain TC1) GN=AAur_2741 PE=4 SV=1	253090	78748.6	143543	295959	0	538518	84900	101619	358143	279593	252867	97917.1	155405	295959	0	447743	47939.8	64407.8	295634	291804
A1RBU9	1	1	32.31	A1RBU9|A1RBU9_ARTAT Protocatechuate 3,4-dioxygenase, alpha subunit OS=Arthrobacter aurescens (strain TC1) GN=pcaG PE=4 SV=1	1.9947e+06	2.48191e+06	1.17928e+06	1.57493e+06	1.18803e+06	1.41558e+06	540736	597239	1.1191e+06	1.31899e+06	1.99295e+06	3.08605e+06	1.27673e+06	1.57493e+06	616982	1.17696e+06	305333	378539	923777	1.37659e+06
A1R836	1	1	82.13	A1R836|A1R836_ARTAT Transcriptional regulator WhiB OS=Arthrobacter aurescens (strain TC1) GN=whiB PE=3 SV=1	2.0612e+06	1.0409e+06	3.35386e+06	3.07579e+06	2.93664e+06	4.64624e+06	926791	1.32192e+06	4.75756e+06	2.75192e+06	2.05939e+06	1.29427e+06	3.63101e+06	3.07579e+06	1.52509e+06	3.86305e+06	523324	837854	3.92721e+06	2.87211e+06
A1R4C6	2	2	67.39	A1R4C6|A1R4C6_ARTAT N5-carboxyaminoimidazole ribonucleotide mutase OS=Arthrobacter aurescens (strain TC1) GN=purE PE=3 SV=1	1.08582e+06	833846	680383	1.12741e+06	411364	1.20778e+06	352773	595757	1.40406e+06	1.04215e+06	1.08486e+06	1.03682e+06	736607	1.12741e+06	213634	1.0042e+06	199198	377599	1.15901e+06	1.08767e+06
A1R731	4	4	134.63	A1R731|A1R731_ARTAT Uncharacterized protein OS=Arthrobacter aurescens (strain TC1) GN=AAur_2304 PE=4 SV=1	2.25332e+06	1.53327e+06	2.56221e+06	1.77696e+06	2.53863e+06	1.8043e+06	6.40489e+06	2.85779e+06	2.22453e+06	2.62823e+06	2.25134e+06	1.90649e+06	2.77394e+06	1.77696e+06	1.31839e+06	1.50016e+06	3.6166e+06	1.81131e+06	1.83628e+06	2.74302e+06
A1R6F6	2	2	61.65	A1R6F6|A1R6F6_ARTAT Proline iminopeptidase OS=Arthrobacter aurescens (strain TC1) GN=pip PE=4 SV=1	407645	276481	310837	450940	479573	343796	906971	401666	681638	482706	407286	343780	336523	450940	249057	285844	512132	254582	562669	503788
A1RA39	3	1	63.67	A1RA39|A1RA39_ARTAT NAD-dependent malic enzyme OS=Arthrobacter aurescens (strain TC1) GN=AAur_3406 PE=3 SV=1	481280	954711	2.46317e+06	991799	779256	1.30027e+06	545624	878433	1.11763e+06	1.25856e+06	480858	1.1871e+06	2.66671e+06	991799	404691	1.08109e+06	308093	556764	922567	1.31353e+06
A1R8D1	3	3	90.44	A1R8D1|A1R8D1_ARTAT Putative O-methyltransferase family protein OS=Arthrobacter aurescens (strain TC1) GN=AAur_2781 PE=4 SV=1	1.20365e+06	302567	84753.6	506721	297573	533770	462275	431651	675955	565489	1.20259e+06	376217	91757.3	506721	154539	443796	261029	273587	557978	590186
A1R471	5	5	145.99	A1R471|A1R471_ARTAT Putative Metal-dependent amidase/aminoacylase/carboxypeptidase OS=Arthrobacter aurescens (strain TC1) GN=AAur_1249 PE=4 SV=1	2.57599e+06	3.51382e+06	2.21061e+06	2.89925e+06	2.1975e+06	1.93348e+06	779575	1.33616e+06	3.42787e+06	1.94045e+06	2.57373e+06	4.36914e+06	2.39328e+06	2.89925e+06	1.14123e+06	1.60757e+06	440196	846876	2.82959e+06	2.0252e+06
A1RBF0	2	2	31.39	A1RBF0|A1RBF0_ARTAT Aminotransferase classes I and II protein OS=Arthrobacter aurescens (strain TC1) GN=AAur_3885 PE=4 SV=1	735281	702603	1.18972e+06	524076	1.53644e+06	1.10018e+06	421104	288078	772275	536834	734635	873626	1.28804e+06	524076	797920	914729	237781	182588	637486	560280
A1R419	2	2	60.61	A1R419|A1R419_ARTAT N-acetylmuramic acid 6-phosphate etherase OS=Arthrobacter aurescens (strain TC1) GN=murQ PE=3 SV=1	1.31339e+06	500700	783423	1.03313e+06	1.00244e+06	829085	977996	571567	1.16941e+06	725071	1.31224e+06	622578	848162	1.03313e+06	520600	689332	552237	362268	965308	756739
A1R544	2	2	82.84	A1R544|A1R544_ARTAT Putative competence/damage-inducible protein CinA OS=Arthrobacter aurescens (strain TC1) GN=AAur_1590 PE=4 SV=1	992936	444877	595822	704888	532818	1.15001e+06	303890	940221	796471	534963	992064	553167	645058	704888	276708	956161	171595	595926	657460	558327
A1R8N2	1	1	13.05	A1R8N2|A1R8N2_ARTAT Putative glycoprotease family protein OS=Arthrobacter aurescens (strain TC1) GN=AAur_2885 PE=4 SV=1	205620	126152	224384	208120	239985	258378	214960	159023	205728	144656	205439	156859	242926	208120	124631	214825	121380	100791	169822	150973
A1RBR0	1	1	32.14	A1RBR0|A1RBR0_ARTAT Uncharacterized protein OS=Arthrobacter aurescens (strain TC1) GN=AAur_4000 PE=4 SV=1	45247.5	67075.5	0	0	0	0	0	0	0	0	45207.7	83402.7	0	0	0	0	0	0	0	0
A1R9G9	1	1	14.56	A1R9G9|A1R9G9_ARTAT Penicillin binding protein transpeptidase domain OS=Arthrobacter aurescens (strain TC1) GN=AAur_3184 PE=4 SV=1	927867	941320	2.44464e+06	2.15379e+06	2.40871e+06	1.33458e+06	1.97654e+06	2.36246e+06	2.60475e+06	2.03978e+06	927052	1.17045e+06	2.64665e+06	2.15379e+06	1.25092e+06	1.10962e+06	1.11608e+06	1.49736e+06	2.15013e+06	2.12887e+06
A1R9Q9	1	1	13.93	A1R9Q9|A1R9Q9_ARTAT Naphthoate synthase OS=Arthrobacter aurescens (strain TC1) GN=menB PE=3 SV=1	0	0	54092.8	29869.2	1109.42	2516.57	0	0	58240.5	58131.1	0	0	58562.8	29869.2	576.154	2092.37	0	0	48075.5	60670
A1R849	1	1	20.83	A1R849|A1R849_ARTAT Histidine kinase OS=Arthrobacter aurescens (strain TC1) GN=AAur_2696 PE=4 SV=1	0	0	7429.46	40722.6	80507.7	295529	29594.9	97517.6	184479	60051.4	0	0	8043.4	40722.6	41810.1	245714	16711.1	61808.1	152281	62674.1
A1RAD6	1	1	19.25	A1RAD6|A1RAD6_ARTAT Uncharacterized protein OS=Arthrobacter aurescens (strain TC1) GN=AAur_3505 PE=4 SV=1	112832	109456	137426	185162	149381	126377	67605.3	146538	232479	181499	112733	136100	148783	185162	77578	105074	38174.2	92878.3	191904	189426
A1R5K1	1	1	21.2	A1R5K1|A1R5K1_ARTAT Putative glyoxalase family protein OS=Arthrobacter aurescens (strain TC1) GN=AAur_1753 PE=4 SV=1	1389.86	9487.31	169971	359814	342816	687517	87083.3	116540	304819	281390	1388.64	11796.7	184016	359814	178035	571627	49172.7	73864.5	251617	293680
A1R203	1	1	25.84	A1R203|A1R203_ARTAT Uncharacterized protein OS=Arthrobacter aurescens (strain TC1) GN=AAur_0457 PE=4 SV=1	127872	112627	297183	292074	199313	226710	127315	128468	526850	351276	127760	140042	321741	292074	103509	188495	71890.1	81424.7	434896	366618
A1R206	2	2	61.23	A1R206|A1R206_ARTAT Putative alpha-glucosides ABC transporter, permease protein OS=Arthrobacter aurescens (strain TC1) GN=AAur_0460 PE=3 SV=1	1.88939e+06	2.59785e+06	4.85245e+06	3.17136e+06	2.89556e+06	3.79252e+06	2.57765e+06	2.10427e+06	3.20386e+06	3.35761e+06	1.88773e+06	3.23021e+06	5.25344e+06	3.17136e+06	1.50376e+06	3.15324e+06	1.4555e+06	1.33372e+06	2.64468e+06	3.50425e+06
A1R5J4	2	2	55.01	A1R5J4|A1R5J4_ARTAT Uncharacterized protein OS=Arthrobacter aurescens (strain TC1) GN=AAur_1746 PE=4 SV=1	83448.2	24027.4	1.02892e+06	299048	197758	117705	85105.8	109591	1.44481e+06	975659	83374.8	29876	1.11394e+06	299048	102702	97864	48056	69460.3	1.19264e+06	1.01827e+06
P0CG90	1	1	36.19	P0CG90|PUP_ARTAT Prokaryotic ubiquitin-like protein Pup OS=Arthrobacter aurescens (strain TC1) GN=pup PE=3 SV=1	147129	43981.1	589194	100443	209759	457715	43649.8	26533.6	803158	313325	147000	54686.8	637883	100443	108934	380561	24647.4	16817.4	662980	327010
A1R6N3	1	1	15.25	A1R6N3|A1R6N3_ARTAT Putative Acetyltransferase protein OS=Arthrobacter aurescens (strain TC1) GN=AAur_2153 PE=4 SV=1	459380	173627	4531.22	21422.2	109838	8781.78	9242.54	1761.46	10867.3	11963.4	458976	215890	4905.66	21422.2	57042.3	7301.5	5218.92	1116.44	8970.61	12485.9
A1R6R4	2	2	48.99	A1R6R4|A1R6R4_ARTAT Sec-independent protein translocase protein TatA OS=Arthrobacter aurescens (strain TC1) GN=tatA PE=3 SV=1	270475	176886	3.79462e+06	1.90515e+06	1.64265e+06	1.44395e+06	402710	637820	3.26756e+06	2.20255e+06	270238	219943	4.10819e+06	1.90515e+06	853080	1.20055e+06	227395	404260	2.69726e+06	2.29875e+06
A1R185	4	4	119.14	A1R185|A1R185_ARTAT Dihydroxyacetone kinase, phosphotransfer subunit/phosphocarrier protein HPr OS=Arthrobacter aurescens (strain TC1) GN=AAur_0175 PE=4 SV=1	2.35379e+06	2.6643e+06	2.66336e+06	2.39135e+06	2.31047e+06	4.28458e+06	8.47265e+06	5.24181e+06	3.07316e+06	2.61694e+06	2.35172e+06	3.31283e+06	2.88344e+06	2.39135e+06	1.1999e+06	3.56236e+06	4.78419e+06	3.32233e+06	2.53679e+06	2.73124e+06
A1R4B3	2	1	43.02	A1R4B3|A1R4B3_ARTAT Putative ATPase OS=Arthrobacter aurescens (strain TC1) GN=AAur_1292 PE=4 SV=1	103471	69499.1	5722.31	12145.9	3337.96	41269.8	3584.02	9328.39	112890	16860.3	103380	86416.2	6195.18	12145.9	1733.5	34313.3	2023.76	5912.47	93187.3	17596.7
A1R677	1	1	26	A1R677|A1R677_ARTAT Putative myo-inositol 2-dehydrogenase OS=Arthrobacter aurescens (strain TC1) GN=AAur_1994 PE=4 SV=1	51474.5	11849.5	0	0	0	0	101.807	0	20633.9	31671.4	51429.3	14733.8	0	0	0	0	57.4864	0	17032.6	33054.6
A1R851	1	1	24.3	A1R851|A1R851_ARTAT Putative integral membrane protein OS=Arthrobacter aurescens (strain TC1) GN=AAur_2698 PE=4 SV=1	106940	17396.5	448551	249480	88458.2	8634.4	0	0	325785	186571	106846	21631.1	485617	249480	45939.1	7178.96	0	0	268924	194720
A1R2B5	2	2	52.22	A1R2B5|MDH_ARTAT Malate dehydrogenase OS=Arthrobacter aurescens (strain TC1) GN=mdh PE=3 SV=1	654564	243494	1.56881e+07	480678	1.33951e+06	1.89906e+06	1.80808e+07	429071	4.25616e+06	1.38239e+06	653989	302764	1.69845e+07	480678	695647	1.57895e+06	1.02096e+07	271951	3.51332e+06	1.44277e+06
A1R1Q2	6	6	241.8	A1R1Q2|A1R1Q2_ARTAT D-ribose-binding protein OS=Arthrobacter aurescens (strain TC1) GN=rbsB PE=4 SV=1	9.88517e+06	7.15351e+06	2.34951e+07	3.62802e+07	2.84137e+07	3.38113e+07	6.58362e+06	6.83605e+06	2.64494e+07	1.46943e+07	9.87649e+06	8.89478e+06	2.54367e+07	3.62802e+07	1.47561e+07	2.8112e+07	3.71752e+06	4.33279e+06	2.18331e+07	1.53361e+07
A1R496	1	1	78.85	A1R496|A1R496_ARTAT Putative branched-chain amino acid transport system, permease component OS=Arthrobacter aurescens (strain TC1) GN=AAur_1275 PE=4 SV=1	72922.6	51954.2	540683	344701	314478	124696	193708	106135	648421	458808	72858.5	64600.6	585363	344701	163318	103677	109380	67269.8	535249	478846
A1R1R7	1	1	34.84	A1R1R7|A1R1R7_ARTAT Uncharacterized protein OS=Arthrobacter aurescens (strain TC1) GN=AAur_0363 PE=4 SV=1	294228	416752	351957	529734	361018	208899	16836.9	122365	450914	358943	293970	518196	381041	529734	187488	173687	9507.17	77557	372214	374620
A1R5Q1	1	1	20.58	A1R5Q1|A1R5Q1_ARTAT Uncharacterized protein OS=Arthrobacter aurescens (strain TC1) GN=AAur_1804 PE=4 SV=1	49998.3	74081.8	3780.69	41875	2676.03	21531	113896	12332.9	21280.9	5529.02	49954.4	92114.4	4093.11	41875	1389.75	17901.7	64313	7816.79	17566.6	5770.49
A1R6J5	3	3	91.84	A1R6J5|A1R6J5_ARTAT Putative ABC transporter, ATP-binding protein OS=Arthrobacter aurescens (strain TC1) GN=AAur_2113 PE=3 SV=1	73685.7	169216	1.03224e+06	480095	183972	256363	31615.5	30066.2	637026	376023	73621	210406	1.11754e+06	480095	95542.4	213150	17852.1	19056.4	525843	392445
A1RAG1	3	3	87.36	A1RAG1|A1RAG1_ARTAT Uncharacterized protein OS=Arthrobacter aurescens (strain TC1) GN=AAur_3530 PE=4 SV=1	524179	345655	2.24038e+06	1.77082e+06	1.93007e+06	805665	541970	525773	2.54666e+06	3.00926e+06	523719	429793	2.42552e+06	1.77082e+06	1.00235e+06	669860	306030	333243	2.10218e+06	3.14069e+06
A1R4M4	3	3	78.89	A1R4M4|A1R4M4_ARTAT Putative integral membrane protein, MMPL family OS=Arthrobacter aurescens (strain TC1) GN=AAur_1412 PE=4 SV=1	129585	290712	1.0272e+06	1.26294e+06	1.70604e+06	1.75865e+06	239176	372186	2.88144e+06	1.20472e+06	129471	361476	1.11208e+06	1.26294e+06	885997	1.4622e+06	135054	235897	2.37853e+06	1.25733e+06
A1R3B0	3	3	81.95	A1R3B0|A1R3B0_ARTAT Alpha,alpha-trehalose-phosphate synthase (UDP-forming) OS=Arthrobacter aurescens (strain TC1) GN=otsA PE=4 SV=1	1.17048e+06	673191	1.63382e+06	751201	470609	233892	515585	423364	2.34897e+06	1.50354e+06	1.16945e+06	837055	1.76883e+06	751201	244402	194466	291131	268334	1.93899e+06	1.56921e+06
A1R784	1	1	81.37	A1R784|A1R784_ARTAT Uncharacterized protein OS=Arthrobacter aurescens (strain TC1) GN=AAur_2362 PE=4 SV=1	306675	150591	852977	309573	315280	262660	261496	340551	1.45404e+06	1.22003e+06	306405	187247	923463	309573	163735	218385	147657	215846	1.20026e+06	1.27331e+06
A1R2G0	1	1	30.66	A1R2G0|A1R2G0_ARTAT Nitrilotriacetate monooxygenase component b OS=Arthrobacter aurescens (strain TC1) GN=AAur_0616 PE=4 SV=1	11490.7	11756.3	58881	17612	1566.35	0	0	0	73814.3	43474.5	11480.6	14618	63746.7	17612	813.452	0	0	0	60931.2	45373.2
A1RCT9	1	1	23.26	A1RCT9|A1RCT9_ARTAT Cytochrome c oxidase subunit III OS=Arthrobacter aurescens (strain TC1) GN=ctaE PE=3 SV=1	566317	274113	732027	1.17597e+06	1.31702e+06	815341	451764	726872	949009	866045	565819	340836	792519	1.17597e+06	683970	677905	255094	460702	783375	903869
A1R1K8	2	2	47.62	A1R1K8|GCS21_ARTAT Putative glutamate--cysteine ligase 2-1 OS=Arthrobacter aurescens (strain TC1) GN=AAur_0300 PE=3 SV=1	8.72598e+06	8.51235e+06	1.50594e+07	8.11228e+06	1.00611e+07	7.89093e+06	5.02363e+06	9.86794e+06	2.02745e+07	1.74004e+07	8.71831e+06	1.05844e+07	1.63038e+07	8.11228e+06	5.22504e+06	6.56081e+06	2.83665e+06	6.25445e+06	1.67359e+07	1.81604e+07
A1R7E9	26	1	856.2	A1R7E9|A1R7E9_ARTAT Pyruvate dehydrogenase E1 component OS=Arthrobacter aurescens (strain TC1) GN=AAur_2433 PE=4 SV=1	171463	249500	666180	652690	528348	435799	167917	205878	918344	672283	171313	310232	721230	652690	274387	362340	94816.3	130488	758062	701645
A1R6M2	5	5	121.25	A1R6M2|A1R6M2_ARTAT Oxidoreductase, short chain dehydrogenase/reductase family protein OS=Arthrobacter aurescens (strain TC1) GN=AAur_2141 PE=3 SV=1	1.58578e+06	1.01445e+06	691669	603858	118577	276990	85556.8	89385.8	1.66769e+06	1.5936e+06	1.58438e+06	1.26139e+06	748825	603858	61580.7	230300	48310.7	56654	1.37662e+06	1.6632e+06
A1R5L9	1	1	26.98	A1R5L9|A1R5L9_ARTAT Uncharacterized protein OS=Arthrobacter aurescens (strain TC1) GN=AAur_1772 PE=4 SV=1	3058.13	65528	56838.5	192305	277230	260732	8204.17	27256	270513	296576	3055.45	81478.5	61535.4	192305	143974	216782	4632.58	17275.2	223299	309529
A1R2Z2	1	1	22.51	A1R2Z2|A1R2Z2_ARTAT Putative phosphohistidine phosphatase SixA OS=Arthrobacter aurescens (strain TC1) GN=AAur_0805 PE=4 SV=1	115932	78249.7	733.716	33791.6	13646.8	3296.45	152032	123559	38578.4	180901	115830	97296.9	794.347	33791.6	7087.21	2740.79	85846.8	78313.4	31845.2	188802
A1RDK9	1	1	16.21	A1RDK9|A1RDK9_ARTAT Copper-translocating P-type ATPase OS=Arthrobacter aurescens (strain TC1) GN=AAur_pTC20165 PE=3 SV=1	6.59958e+06	1.12667e+07	1.38476e+06	9.43683e+06	1.51868e+07	6.52301e+06	2.67226e+07	1.70887e+07	3.89667e+06	1.35716e+07	6.59378e+06	1.40092e+07	1.49919e+06	9.43683e+06	7.88695e+06	5.42347e+06	1.50892e+07	1.08311e+07	3.21657e+06	1.41643e+07
A1R6W3	6	6	213.51	A1R6W3|A1R6W3_ARTAT Chaperone protein DnaJ OS=Arthrobacter aurescens (strain TC1) GN=dnaJ PE=3 SV=1	5.32366e+06	3.06247e+06	4.43729e+06	2.55626e+06	1.6946e+06	2.62928e+06	1.1595e+06	1.01227e+06	4.69126e+06	3.59446e+06	5.31898e+06	3.80792e+06	4.80397e+06	2.55626e+06	880059	2.18608e+06	654725	641595	3.87248e+06	3.75145e+06
A1R8E2	2	2	61.74	A1R8E2|A1R8E2_ARTAT Uncharacterized protein OS=Arthrobacter aurescens (strain TC1) GN=AAur_2792 PE=4 SV=1	3.75901e+06	785651	148703	202677	107340	93689.5	195963	181675	155611	119046	3.75571e+06	976890	160991	202677	55744.9	77896.9	110653	115148	128452	124246
A1R5A6	8	8	227.05	A1R5A6|A1R5A6_ARTAT CTP synthase OS=Arthrobacter aurescens (strain TC1) GN=pyrG PE=3 SV=1	1.29269e+07	8.49038e+06	1.04258e+07	6.32998e+06	5.19162e+06	5.11242e+06	3.91762e+06	5.73203e+06	9.37517e+06	7.48169e+06	1.29155e+07	1.05571e+07	1.12873e+07	6.32998e+06	2.69617e+06	4.25065e+06	2.21213e+06	3.63304e+06	7.73888e+06	7.80845e+06
A1R7N7	1	1	24.35	A1R7N7|A1R7N7_ARTAT Uncharacterized protein OS=Arthrobacter aurescens (strain TC1) GN=AAur_2528 PE=4 SV=1	108763	31123.3	52.4625	0	0	0	1022.34	0	0	0	108668	38699.2	56.7978	0	0	0	577.277	0	0	0
A1R4M1	1	1	26.2	A1R4M1|A1R4M1_ARTAT Putative major facilitator superfamily (MFS) transporter OS=Arthrobacter aurescens (strain TC1) GN=AAur_1409 PE=4 SV=1	121104	115018	1.29224e+06	716804	662274	662019	81477	272128	1.33159e+06	925785	120998	143015	1.39902e+06	716804	343939	550427	46007	172479	1.09918e+06	966218
A1R6Y1	1	1	23.32	A1R6Y1|A1R6Y1_ARTAT Hydrolase, alpha/beta fold family domain protein OS=Arthrobacter aurescens (strain TC1) GN=AAur_2252 PE=4 SV=1	15474.8	200082	76431.2	11751.5	2805.77	6223.48	14725.2	2607.62	0	0	15461.2	248785	82747.1	11751.5	1457.12	5174.43	8314.77	1652.75	0	0
A1R5J0	1	1	13.88	A1R5J0|A1R5J0_ARTAT Putative lipoprotein OS=Arthrobacter aurescens (strain TC1) GN=AAur_1742 PE=4 SV=1	26414.4	107296	27624.6	17431.8	21166.8	32379.6	25751.2	21145.9	43246.1	13012.6	26391.2	133414	29907.4	17431.8	10992.6	26921.6	14540.8	13402.6	35698.2	13580.9
A1RB45	1	1	27.81	A1RB45|A1RB45_ARTAT Putative sulfite oxidase OS=Arthrobacter aurescens (strain TC1) GN=AAur_3777 PE=4 SV=1	417030	186707	7114.53	0	0	0	0	0	4414.25	4853.31	416664	232155	7702.45	0	0	0	0	0	3643.82	5065.27
A1R456	1	1	23.02	A1R456|A1R456_ARTAT Uncharacterized protein OS=Arthrobacter aurescens (strain TC1) GN=AAur_1233 PE=4 SV=1	204668	197447	394093	350458	456875	254836	1.41214e+06	532886	99980.1	434078	204488	245508	426659	350458	237269	211880	797382	337751	82530.2	453036
A1R991	1	1	24.05	A1R991|A1R991_ARTAT Isochorismate synthase OS=Arthrobacter aurescens (strain TC1) GN=AAur_3103 PE=4 SV=1	183801	192545	299882	273276	176164	125775	74578.6	243767	348472	493856	183639	239414	324663	273276	91487.3	104574	42111.7	154503	287652	515425
A1R4N0;A1R7E7	10	10	296.44	A1R4N0|A1R4N0_ARTAT Propionyl-CoA carboxylase complex B subunit OS=Arthrobacter aurescens (strain TC1) GN=AAur_1418 PE=4 SV=1	6.00218e+06	4.93478e+06	1.60867e+07	3.33271e+07	3.62994e+07	7.30333e+07	7.12762e+06	6.24189e+06	1.35294e+07	1.64184e+07	5.9969e+06	6.13598e+06	1.7416e+07	3.33271e+07	1.88514e+07	6.07226e+07	4.0247e+06	3.9562e+06	1.11681e+07	1.71355e+07
A1R6L1	1	1	22.4	A1R6L1|A1R6L1_ARTAT Putative lipoate-protein ligase OS=Arthrobacter aurescens (strain TC1) GN=AAur_2129 PE=4 SV=1	641639	448856	420470	480760	240340	219157	234254	151150	425880	233869	641075	558115	455215	480760	124816	182215	132274	95801.2	351549	244083
A1R787	8	8	235.22	A1R787|OBG_ARTAT GTPase Obg OS=Arthrobacter aurescens (strain TC1) GN=obg PE=3 SV=1	3.24859e+06	2.94354e+06	2.88474e+06	3.0832e+06	2.52439e+06	1.35832e+06	1.08342e+07	5.49911e+06	3.33165e+06	3.65869e+06	3.24574e+06	3.66005e+06	3.12313e+06	3.0832e+06	1.31099e+06	1.12936e+06	6.11764e+06	3.48542e+06	2.75016e+06	3.81848e+06
A1R9W8	4	4	138.22	A1R9W8|A1R9W8_ARTAT DNA topoisomerase 1 OS=Arthrobacter aurescens (strain TC1) GN=topA PE=3 SV=1	2.78975e+06	2.41409e+06	2.44634e+06	1.07447e+06	1.71236e+06	2.12499e+06	2.413e+06	1.66546e+06	983755	1.10507e+06	2.7873e+06	3.00172e+06	2.6485e+06	1.07447e+06	889280	1.7668e+06	1.36253e+06	1.0556e+06	812057	1.15333e+06
A1R937	1	1	35.81	A1R937|A1R937_ARTAT Putative ABC transporter, ATP binding protein OS=Arthrobacter aurescens (strain TC1) GN=AAur_3047 PE=3 SV=1	135979	137235	9207.94	55365.7	25035.2	7525.49	14156.9	9058.26	54442.8	57014.3	135860	170640	9968.84	55365.7	13001.6	6256.97	7993.86	5741.26	44940.6	59504.4
A1RCK9	1	1	16.6	A1RCK9|A1RCK9_ARTAT Uncharacterized protein OS=Arthrobacter aurescens (strain TC1) GN=AAur_pTC10097 PE=4 SV=1	384627	614408	2408.33	243389	812389	106307	1.11803e+06	836618	215363	814267	384289	763964	2607.34	243389	421899	88387.5	631307	530261	177775	849830
A1R8P9	1	1	14.73	A1R8P9|A1R8P9_ARTAT Putative D-alanyl-D-alanine carboxypeptidase family protein OS=Arthrobacter aurescens (strain TC1) GN=AAur_2902 PE=4 SV=1	2746.16	0	0	0	0	0	0	0	0	0	2743.75	0	0	0	0	0	0	0	0	0
A1R7H9	22	19	837.5	A1R7H9|A1R7H9_ARTAT Uncharacterized protein OS=Arthrobacter aurescens (strain TC1) GN=AAur_2465 PE=4 SV=1	5.0413e+07	3.467e+07	5.54027e+06	1.51391e+06	1.8395e+06	3.16729e+06	1.915e+06	1.70713e+06	1.08105e+06	1.49895e+06	5.03687e+07	4.31092e+07	5.99809e+06	1.51391e+06	955307	2.63341e+06	1.08133e+06	1.082e+06	892373	1.56441e+06
A1R7M9	8	8	285.12	A1R7M9|MQO_ARTAT Probable malate:quinone oxidoreductase OS=Arthrobacter aurescens (strain TC1) GN=mqo PE=3 SV=2	2.4598e+06	3.34121e+06	6.73562e+06	1.67176e+06	1.16084e+06	1.38447e+06	1.06125e+06	1.83466e+06	9.25293e+06	5.2966e+06	2.45764e+06	4.15452e+06	7.29223e+06	1.67176e+06	602859	1.1511e+06	599248	1.16283e+06	7.63798e+06	5.52793e+06
A1R3S6	1	1	15.65	A1R3S6|A1R3S6_ARTAT Putative transcription regulator, GntR family OS=Arthrobacter aurescens (strain TC1) GN=AAur_1100 PE=4 SV=1	166162	188598	283574	549078	352037	703654	157740	168540	293720	347617	166016	234505	307007	549078	182824	585044	89069.9	106823	242456	362799
A1R4N7	2	1	57.97	A1R4N7|A1R4N7_ARTAT Putative methanol dehydrogenase regulatory protein OS=Arthrobacter aurescens (strain TC1) GN=AAur_1425 PE=4 SV=1	3688.19	10302	122078	155503	61106.5	136267	49172.1	54652.3	131025	81083.8	3684.95	12809.7	132166	155503	31734.5	113297	27765.6	34639.4	108157	84625.1
A1R3C7	1	1	17.45	A1R3C7|A1R3C7_ARTAT Uncharacterized protein OS=Arthrobacter aurescens (strain TC1) GN=AAur_0949 PE=4 SV=1	140390	25119.1	10821.9	11955.3	506.212	18890.9	5975.28	4575.9	8746.55	13240.5	140267	31233.5	11716.1	11955.3	262.891	15706.6	3374.01	2900.27	7219.98	13818.8
A1RA33	5	5	232.34	A1RA33|A1RA33_ARTAT Putative lipoprotein OS=Arthrobacter aurescens (strain TC1) GN=AAur_3400 PE=4 SV=1	2.81797e+07	1.35606e+07	1.25773e+06	425573	387507	386363	291822	1.9405e+06	507483	263333	2.8155e+07	1.68614e+07	1.36166e+06	425573	201244	321237	164781	1.22992e+06	418910	274834
A1R6L5	1	1	24.04	A1R6L5|A1R6L5_ARTAT Uncharacterized protein OS=Arthrobacter aurescens (strain TC1) GN=AAur_2133 PE=4 SV=1	74202.7	64811.7	30214.5	54834.6	47592.3	50876.7	789.408	9737.24	88698.8	68162.2	74137.5	80587.9	32711.3	54834.6	24716.1	42300.7	445.749	6171.6	73217.9	71139.1
A1R596	5	5	144.33	A1R596|A1R596_ARTAT DNA helicase OS=Arthrobacter aurescens (strain TC1) GN=AAur_1642 PE=4 SV=1	541442	528916	1.43465e+06	958413	603026	520631	172835	439043	1.67803e+06	926052	540966	657661	1.55321e+06	958413	313170	432872	97593.6	278272	1.38516e+06	966497
A1R1A5	1	1	20.71	A1R1A5|A1R1A5_ARTAT Phosphate-binding protein PstS OS=Arthrobacter aurescens (strain TC1) GN=pstS PE=3 SV=1	533865	546366	803579	911274	680487	2.66826e+06	3.62882e+06	1.59777e+06	567629	518795	533396	679359	869983	911274	353398	2.21849e+06	2.04906e+06	1.01269e+06	468559	541453
A1R5I1	1	1	24.3	A1R5I1|A1R5I1_ARTAT Putative sulfatase family protein OS=Arthrobacter aurescens (strain TC1) GN=AAur_1732 PE=4 SV=1	260032	288988	42137.5	71290.7	49118	31112.2	143623	37700.6	103695	115958	259804	359332	45619.6	71290.7	25508.5	25867.9	81098.3	23895.2	85596.5	121023
A1RAT1	2	2	50.88	A1RAT1|A1RAT1_ARTAT Alkyl hydroperoxide reductase AhpD OS=Arthrobacter aurescens (strain TC1) GN=AAur_3656 PE=4 SV=1	259016	291470	13096.7	52589	43017.3	118556	19823	38130.3	27075.4	15550.6	258788	362418	14178.9	52589	22340.2	98572.1	11193.3	24167.5	22349.8	16229.8
A1R7C4	2	2	60.78	A1R7C4|A1R7C4_ARTAT Peptide deformylase OS=Arthrobacter aurescens (strain TC1) GN=def PE=3 SV=1	35496.6	23019.4	177334	206582	153666	132541	71178.6	48406.7	303976	256049	35465.4	28622.7	191989	206582	79803.4	110199	40191.9	30680.9	250922	267232
A1R3K1	2	2	76.24	A1R3K1|A1R3K1_ARTAT Protein FdhD homolog OS=Arthrobacter aurescens (strain TC1) GN=fdhD PE=3 SV=1	335039	511376	530273	349381	197646	176964	72525.8	293325	503103	317399	334745	635852	574093	349381	102644	147134	40952.6	185914	415294	331261
A1R824	3	3	89.36	A1R824|A1R824_ARTAT Putative glycosyltransferase domain protein OS=Arthrobacter aurescens (strain TC1) GN=AAur_2670 PE=4 SV=1	2.3831e+06	2.99061e+06	3.00922e+06	4.93469e+06	5.81682e+06	3.91979e+06	3.19495e+06	4.81464e+06	5.61659e+06	5.44418e+06	2.38101e+06	3.71857e+06	3.25789e+06	4.93469e+06	3.02085e+06	3.25906e+06	1.80407e+06	3.05159e+06	4.6363e+06	5.68195e+06
A1R9E9	5	5	152.43	A1R9E9|A1R9E9_ARTAT Putative cell surface polysaccharide biosynthesis OS=Arthrobacter aurescens (strain TC1) GN=AAur_3162 PE=4 SV=1	619057	599218	3.16816e+06	2.3321e+06	1.36955e+06	981874	592089	753497	4.67459e+06	2.77703e+06	618513	745076	3.42996e+06	2.3321e+06	711251	816366	334330	477578	3.85871e+06	2.89831e+06
A1R802	5	5	132.1	A1R802|A1R802_ARTAT Aminotransferase, class V protein OS=Arthrobacter aurescens (strain TC1) GN=AAur_2646 PE=3 SV=1	700239	620041	1.43446e+06	1.308e+06	1.33841e+06	2.12311e+06	900230	1.49845e+06	2.11726e+06	1.78648e+06	699624	770968	1.553e+06	1.308e+06	695075	1.76523e+06	508326	949740	1.74773e+06	1.86451e+06
A1R4H9	2	1	60.95	A1R4H9|A1R4H9_ARTAT Uncharacterized protein OS=Arthrobacter aurescens (strain TC1) GN=AAur_1361 PE=4 SV=1	1.33268e+06	272341	0	51580.4	0	0	0	0	0	0	1.33151e+06	338633	0	51580.4	0	0	0	0	0	0
A1R5M1	3	3	87.64	A1R5M1|A1R5M1_ARTAT DNA topoisomerase (ATP-hydrolyzing) OS=Arthrobacter aurescens (strain TC1) GN=AAur_1774 PE=4 SV=1	201873	189901	427174	203300	53216.4	111931	14752.7	93862.8	780629	307582	201696	236125	462474	203300	27636.9	93063.3	8330.27	59491.6	644382	321015
A1RC98	2	2	39.32	A1RC98|A1RC98_ARTAT Putative RNA nucleotidyltransferase OS=Arthrobacter aurescens (strain TC1) GN=AAur_4194 PE=4 SV=1	3.01445e+06	890000	2.10309e+06	9.22274e+06	7.74038e+06	6.10267e+06	2.72669e+06	2.61834e+06	3.70883e+06	3.48229e+06	3.0118e+06	1.10664e+06	2.27688e+06	9.22274e+06	4.01982e+06	5.07398e+06	1.53966e+06	1.65954e+06	3.06151e+06	3.63438e+06
A1R6Y8	1	1	13.15	A1R6Y8|A1R6Y8_ARTAT Phosphopantothenoylcysteine decarboxylase/phosphopantothenate--cysteine ligase OS=Arthrobacter aurescens (strain TC1) GN=coaBC PE=4 SV=1	160134	20549.9	12149.5	20228.2	0	16004.7	0	0	21387.8	6938.57	159994	25552	13153.5	20228.2	0	13306.9	0	0	17654.9	7241.61
A1R5V3	1	1	23.46	A1R5V3|A1R5V3_ARTAT Putative alcohol dehydrogenase OS=Arthrobacter aurescens (strain TC1) GN=AAur_1866 PE=3 SV=1	118768	13128.4	0	4173.21	0	0	29081.5	57240.5	7604.3	5859.58	118663	16324	0	4173.21	0	0	16421.3	36279.9	6277.09	6115.49
A1R4L5	3	3	90.46	A1R4L5|A1R4L5_ARTAT Purine nucleoside phosphorylase OS=Arthrobacter aurescens (strain TC1) GN=AAur_1403 PE=3 SV=1	1.93871e+06	852156	1.17321e+06	820944	811447	535563	104638	334961	1.3202e+06	799087	1.937e+06	1.05958e+06	1.27015e+06	820944	421409	445287	59085.1	212303	1.08978e+06	833987
A1R8F2	1	1	18.38	A1R8F2|A1R8F2_ARTAT Putative ABC-type dipeptide/oligopeptide transport systems, permease components OS=Arthrobacter aurescens (strain TC1) GN=AAur_2803 PE=3 SV=1	0.7155	1916.49	39465.8	75694.6	63170.2	37465.3	4921.56	25181.6	118286	59357.5	0.714871	2383	42727.1	75694.6	32806.2	31150	2779.02	15960.5	97640.8	61949.9
A1R5S2	3	2	79.75	A1R5S2|A1R5S2_ARTAT Uncharacterized protein OS=Arthrobacter aurescens (strain TC1) GN=AAur_1833 PE=4 SV=1	1.37122e+06	1.07131e+06	827823	285925	219111	90824.6	87460.3	119411	716337	571544	1.37002e+06	1.33209e+06	896231	285925	113791	75514.9	49385.5	75684.7	591312	596506
A1RAC8	2	2	50.3	A1RAC8|A1RAC8_ARTAT Putative thuA-like protein OS=Arthrobacter aurescens (strain TC1) GN=AAur_3497 PE=4 SV=1	223684	334423	402857	300143	207734	330912	30332.8	24482.9	261776	151715	223488	415827	436148	300143	107883	275132	17127.8	15517.6	216087	158341
A1R1S2	1	1	26.32	A1R1S2|A1R1S2_ARTAT Putative membrane protein (DUF445) OS=Arthrobacter aurescens (strain TC1) GN=AAur_0368 PE=4 SV=1	4114.05	423.903	14931.5	39096.3	41025.2	12854.1	2520.21	8908.58	62563.3	47420	4110.43	527.088	16165.3	39096.3	21305.7	10687.4	1423.06	5646.39	51643.9	49491.1
A1RB64	1	1	31.45	A1RB64|A1RB64_ARTAT Transcriptional regulator, GntR family OS=Arthrobacter aurescens (strain TC1) GN=AAur_3797 PE=4 SV=1	37103.2	25820.2	41649	60780.5	39632.7	24770.9	17483.7	0	76159.6	42798.1	37070.6	32105.2	45090.7	60780.5	20582.5	20595.4	9872.37	0	62867.2	44667.3
A1R155	2	2	79.3	A1R155|A1R155_ARTAT GTP cyclohydrolase 1 OS=Arthrobacter aurescens (strain TC1) GN=folE PE=3 SV=1	981539	883205	471429	159048	115920	58938.8	35360.7	24707	465630	444301	980677	1.09819e+06	510386	159048	60201.1	49003.9	19966.8	15659.7	384362	463705
A1R468	1	1	24.63	A1R468|A1R468_ARTAT Putative succinate dehydrogenase, membrane subunit (SdhD) OS=Arthrobacter aurescens (strain TC1) GN=AAur_1246 PE=4 SV=1	1.00008e+06	1.26974e+06	1.94389e+06	1.79651e+06	1.16669e+06	1.45516e+06	1.54185e+06	1.07106e+06	2.24617e+06	1.79454e+06	999197	1.57881e+06	2.10452e+06	1.79651e+06	605895	1.20987e+06	870622	678855	1.85414e+06	1.87291e+06
A1R929	2	2	46.58	A1R929|A1R929_ARTAT Cystathionine beta-synthase OS=Arthrobacter aurescens (strain TC1) GN=AAur_3038 PE=4 SV=1	153628	10438.1	23019.1	11284.9	30761.7	26044.1	3636.85	7371.54	88080.5	41378.9	153493	12978.9	24921.3	11284.9	15975.5	21654	2053.59	4672.19	72707.4	43186.1
A1R6M5	1	1	33.49	A1R6M5|A1R6M5_ARTAT Putative acyl-CoA dehydrogenase OS=Arthrobacter aurescens (strain TC1) GN=AAur_2145 PE=4 SV=1	309015	130283	59345.1	95334.6	83598.5	56066.6	12575	34364.1	67417.3	60301.2	308744	161995	64249.2	95334.6	43415.3	46615.9	7100.61	21780.5	55650.6	62934.9
A1RB56	1	1	15.67	A1RB56|A1RB56_ARTAT Uncharacterized protein OS=Arthrobacter aurescens (strain TC1) GN=AAur_3788 PE=4 SV=1	0	0	0	0	0	0	9365.37	0	0	0	0	0	0	0	0	0	5288.27	0	0	0
A1R3M3	3	3	82.47	A1R3M3|A1R3M3_ARTAT Putative glutamine amidotransferases OS=Arthrobacter aurescens (strain TC1) GN=AAur_1047 PE=4 SV=1	137864	216181	373898	267221	260576	526927	78831.7	174230	244466	272255	137743	268803	404796	267221	135325	438106	44513.3	110430	201798	284145
A1R9R2	2	2	55.74	A1R9R2|A1R9R2_ARTAT Uncharacterized protein OS=Arthrobacter aurescens (strain TC1) GN=AAur_3278 PE=4 SV=1	44822.6	31914.3	390778	433693	427453	82061.2	62497	41807.9	746332	372457	44783.2	39682.7	423070	433693	221989	68228.7	35289.7	26498.5	616072	388724
A1RBF6	5	5	151.37	A1RBF6|A1RBF6_ARTAT Pyruvate dehydrogenase E2 (Dihydrolipoamide acetyltransferase) OS=Arthrobacter aurescens (strain TC1) GN=AAur_3891 PE=3 SV=1	3.8621e+06	2.0521e+06	3.12853e+06	3.35728e+06	2.35953e+06	2.64209e+06	1.96112e+06	2.42098e+06	4.58234e+06	3.03932e+06	3.85871e+06	2.55162e+06	3.38706e+06	3.35728e+06	1.22538e+06	2.19673e+06	1.10737e+06	1.53446e+06	3.78256e+06	3.17206e+06
A1R4H4	12	12	340.87	A1R4H4|A1R4H4_ARTAT Transcription-repair-coupling factor OS=Arthrobacter aurescens (strain TC1) GN=mfd PE=3 SV=1	3.01309e+06	2.59506e+06	1.88029e+06	1.68254e+06	1.47519e+06	1.08998e+06	522684	1.33377e+06	2.54649e+06	1.45816e+06	3.01044e+06	3.22674e+06	2.03567e+06	1.68254e+06	766113	906249	295140	845362	2.10204e+06	1.52184e+06
A1R9K2	1	1	13.12	A1R9K2|A1R9K2_ARTAT Putative membrane protein OS=Arthrobacter aurescens (strain TC1) GN=AAur_3217 PE=4 SV=1	360033	84050.4	57427.9	14135.9	7248.98	9343.69	4123.32	7930.67	9094.42	7482.91	359717	104509	62173.5	14135.9	3764.62	7768.69	2328.28	5026.58	7507.14	7809.73
A1R118	2	2	45.72	A1R118|A1R118_ARTAT Prephenate dehydratase OS=Arthrobacter aurescens (strain TC1) GN=pheA PE=1 SV=1	1.2771e+07	2.10675e+07	2.69849e+07	2.74259e+07	2.87348e+07	1.38336e+07	6.11669e+07	4.3036e+07	8.64468e+06	2.3572e+07	1.27598e+07	2.61956e+07	2.92149e+07	2.74259e+07	1.49229e+07	1.15018e+07	3.45386e+07	2.72769e+07	7.13589e+06	2.46015e+07
A1R4V5	3	3	104.99	A1R4V5|A1R4V5_ARTAT Uncharacterized protein OS=Arthrobacter aurescens (strain TC1) GN=AAur_1496 PE=4 SV=1	647890	1.05542e+06	2.22744e+06	505748	208703	443329	481852	410040	3.75209e+06	2.40482e+06	647321	1.31232e+06	2.41151e+06	505748	108386	368600	272084	259889	3.09722e+06	2.50985e+06
A1RAF8	3	3	83.99	A1RAF8|A1RAF8_ARTAT Putative glyoxalase family protein OS=Arthrobacter aurescens (strain TC1) GN=AAur_3527 PE=4 SV=1	2.65222e+06	1.74208e+06	3.09659e+06	1.94752e+06	2.22294e+06	3.09764e+06	898910	875801	1.23711e+06	1.29235e+06	2.64989e+06	2.16613e+06	3.35248e+06	1.94752e+06	1.15444e+06	2.57549e+06	507580	555096	1.0212e+06	1.34879e+06
A1R3S3	1	1	35.95	A1R3S3|A1R3S3_ARTAT Uncharacterized protein OS=Arthrobacter aurescens (strain TC1) GN=AAur_1097 PE=4 SV=1	203827	55363.5	100456	53606.6	49654.1	14662.6	49511.7	34149.4	103207	75029.4	203648	68839.8	108757	53606.6	25786.9	12191	27957.4	21644.4	85194.2	78306.3
A1R6T1	1	1	61.86	A1R6T1|A1R6T1_ARTAT Putative glyoxalase family protein OS=Arthrobacter aurescens (strain TC1) GN=AAur_2201 PE=4 SV=1	1.63997e+06	770830	1.5872e+06	2.82116e+06	3.37229e+06	2.80597e+06	1.07089e+06	1.12546e+06	1.65406e+06	1.84919e+06	1.63853e+06	958461	1.71836e+06	2.82116e+06	1.75133e+06	2.33299e+06	604689	713334	1.36537e+06	1.92995e+06
A1RDF1	6	6	169.03	A1RDF1|A1RDF1_ARTAT Putative Aminotransferase class III protein OS=Arthrobacter aurescens (strain TC1) GN=AAur_pTC20101 PE=3 SV=1	2.4997e+07	2.17858e+07	1.55994e+08	4.74942e+07	3.60261e+07	3.18938e+07	3.67157e+07	3.99303e+07	6.29974e+07	4.72979e+07	2.4975e+07	2.70888e+07	1.68885e+08	4.74942e+07	1.87095e+07	2.65176e+07	2.0732e+07	2.53084e+07	5.20022e+07	4.93636e+07
A1R5N3	1	1	22.63	A1R5N3|A1R5N3_ARTAT Trk-type K+ transport system, NAD-binding component OS=Arthrobacter aurescens (strain TC1) GN=trkA PE=4 SV=1	205216	201298	2185.72	44954.5	24898.4	28699.4	10249.3	30097.5	107487	65451.6	205036	250297	2366.34	44954.5	12930.5	23861.7	5787.37	19076.2	88727	68310.2
A1RBH8	5	5	158.69	A1RBH8|A1RBH8_ARTAT 5-carboxymethyl-2-hydroxymuconate semialdehyde dehydrogenase OS=Arthrobacter aurescens (strain TC1) GN=hpaE PE=3 SV=1	1.87086e+06	1.74848e+06	1.51259e+06	1.33272e+06	1.0654e+06	938444	605344	846289	1.65562e+06	1.55671e+06	1.86922e+06	2.17409e+06	1.63758e+06	1.33272e+06	553294	780257	341815	536390	1.36666e+06	1.6247e+06
A1RA95	1	1	13.44	A1RA95|A1RA95_ARTAT Putative ABC transporter ATP-binding protein OS=Arthrobacter aurescens (strain TC1) GN=AAur_3464 PE=3 SV=1	3.38723e+07	3.76843e+07	2.51736e+06	3.30025e+07	3.70908e+07	2.68011e+07	9.98294e+07	6.0859e+07	1.90825e+07	4.64473e+07	3.38426e+07	4.68572e+07	2.72539e+06	3.30025e+07	1.92624e+07	2.22835e+07	5.63699e+07	3.85733e+07	1.5752e+07	4.84758e+07
A1R5E4	3	3	70.06	A1R5E4|A1R5E4_ARTAT Uncharacterized protein OS=Arthrobacter aurescens (strain TC1) GN=AAur_1696 PE=4 SV=1	4.59951e+06	1.87923e+06	3.08481e+06	4.02921e+06	2.63273e+06	4.41041e+06	979266	994960	3.13778e+06	2.28759e+06	4.59547e+06	2.33667e+06	3.33972e+06	4.02921e+06	1.36726e+06	3.66698e+06	552954	630620	2.59013e+06	2.3875e+06
A1R612	2	2	38.39	A1R612|A1R612_ARTAT Hydrolase, alpha/beta fold family domain protein OS=Arthrobacter aurescens (strain TC1) GN=AAur_1929 PE=4 SV=1	614454	1.06639e+06	475639	392947	320268	160569	1.71054e+06	416681	322338	615095	613914	1.32596e+06	514944	392947	166325	133503	965879	264099	266079	641959
A1R8N0	1	1	22.04	A1R8N0|TSAD_ARTAT tRNA N6-adenosine threonylcarbamoyltransferase OS=Arthrobacter aurescens (strain TC1) GN=tsaD PE=3 SV=1	104243	45100.6	20921.2	34550.8	3162.37	7833.74	1629.72	4330.73	34033.9	23373.2	104152	56078.8	22650.1	34550.8	1642.32	6513.26	920.242	2744.88	28093.8	24394
A1RDE9	2	2	33.56	A1RDE9|A1RDE9_ARTAT Putative Homoserine kinase OS=Arthrobacter aurescens (strain TC1) GN=AAur_pTC20099 PE=4 SV=1	1.4957e+06	2.80613e+06	1.71879e+06	2.35351e+06	2.27935e+06	1.61096e+06	1.16128e+06	1.65482e+06	1.66485e+06	2.12863e+06	1.49438e+06	3.48918e+06	1.86082e+06	2.35351e+06	1.18374e+06	1.33941e+06	655730	1.04885e+06	1.37428e+06	2.2216e+06
A1R6D0	7	5	169.46	A1R6D0|A1R6D0_ARTAT Uncharacterized protein OS=Arthrobacter aurescens (strain TC1) GN=AAur_2048 PE=4 SV=1	3.76257e+06	3.4388e+06	2.55727e+06	2.70348e+06	2.08641e+06	2.52292e+06	1.31838e+06	1.45668e+06	2.78143e+06	2.35039e+06	3.75926e+06	4.27586e+06	2.76859e+06	2.70348e+06	1.08354e+06	2.09765e+06	744437	923268	2.29598e+06	2.45304e+06
A1R734	2	2	61.64	A1R734|A1R734_ARTAT Putative histidine triad protein ( HIT domain) OS=Arthrobacter aurescens (strain TC1) GN=AAur_2308 PE=4 SV=1	387003	487215	1.65207e+06	3.4612e+06	2.55868e+06	1.94141e+06	900142	1.66626e+06	1.77678e+06	2.13236e+06	386663	605810	1.7886e+06	3.4612e+06	1.3288e+06	1.61416e+06	508276	1.0561e+06	1.46667e+06	2.22549e+06
A1R810	4	4	144.13	A1R810|A1R810_ARTAT Putative cell division ATP-binding protein OS=Arthrobacter aurescens (strain TC1) GN=AAur_2656 PE=3 SV=1	439137	837452	1.40159e+06	725116	459662	228820	135042	279766	1.56893e+06	1.58358e+06	438751	1.0413e+06	1.51741e+06	725116	238717	190249	76253.2	177320	1.2951e+06	1.65275e+06
A1R9I7	1	1	18.9	A1R9I7|A1R9I7_ARTAT Uncharacterized protein OS=Arthrobacter aurescens (strain TC1) GN=AAur_3202 PE=4 SV=1	80951.6	187193	99293.9	549440	599258	960862	858307	684087	465159	392577	80880.5	232759	107499	549440	311213	798896	484654	433585	383973	409723
A1R8R8	1	1	24.67	A1R8R8|RL362_ARTAT 50S ribosomal protein L36 2 OS=Arthrobacter aurescens (strain TC1) GN=rpmJ2 PE=3 SV=1	244581	404827	1.06392e+06	325721	684218	897370	214007	464849	2.67836e+06	2.90377e+06	244366	503368	1.15184e+06	325721	355335	746107	120842	294628	2.21089e+06	3.03059e+06
A1R145	3	2	137.6	A1R145|A1R145_ARTAT Uncharacterized protein OS=Arthrobacter aurescens (strain TC1) GN=AAur_0128 PE=4 SV=1	721983	998388	2.78901e+06	2.75667e+06	3.74268e+06	4.8446e+06	2.07757e+06	1.94078e+06	2.85796e+06	3.07292e+06	721349	1.24141e+06	3.01948e+06	2.75667e+06	1.94369e+06	4.02798e+06	1.17312e+06	1.2301e+06	2.35915e+06	3.20713e+06
A1RC80	1	1	17.24	A1RC80|A1RC80_ARTAT PAP2 superfamily domain protein OS=Arthrobacter aurescens (strain TC1) GN=AAur_4176 PE=4 SV=1	4471.72	1841.07	8084.18	25284.7	0	704.081	0	0	60145.6	40840.3	4467.79	2289.22	8752.22	25284.7	0	585.399	0	0	49648.1	42623.9
A1RBA1	2	1	35.73	A1RBA1|A1RBA1_ARTAT Putative polysaccharide deacetylase domain protein OS=Arthrobacter aurescens (strain TC1) GN=AAur_3834 PE=4 SV=1	67719.4	66003.2	17784.7	8876.5	0	423.439	6519	2226.63	20799.3	45517.9	67659.9	82069.4	19254.3	8876.5	0	352.063	3681.03	1411.27	17169.1	47505.8
A1R679	3	3	61.93	A1R679|A1R679_ARTAT Putative transcriptional regulator, GntR family OS=Arthrobacter aurescens (strain TC1) GN=AAur_1996 PE=4 SV=1	271959	219312	825066	531565	315276	493257	105790	166057	874214	442076	271720	272695	893246	531565	163733	410112	59735.5	105250	721634	461384
A1R9I2	1	1	29.94	A1R9I2|A1R9I2_ARTAT Uncharacterized protein OS=Arthrobacter aurescens (strain TC1) GN=AAur_3197 PE=4 SV=1	5.38767e+06	4.89578e+06	1.02904e+07	6.29232e+06	6.1071e+06	4.70179e+06	2.33098e+06	3.07266e+06	8.92753e+06	6.4991e+06	5.38294e+06	6.08749e+06	1.11408e+07	6.29232e+06	3.17161e+06	3.90924e+06	1.31622e+06	1.9475e+06	7.36937e+06	6.78295e+06
A1RAP5	1	1	37.43	A1RAP5|A1RAP5_ARTAT Putative Aspartate aminotransferase OS=Arthrobacter aurescens (strain TC1) GN=AAur_3618 PE=4 SV=1	334083	159950	19244.2	432.293	11608.1	0	0	0	0	26.9761	333790	198884	20834.4	432.293	6028.42	0	0	0	0	28.1543
A1R4K5	1	1	14.53	A1R4K5|A1R4K5_ARTAT Uncharacterized protein OS=Arthrobacter aurescens (strain TC1) GN=AAur_1393 PE=4 SV=1	370519	102913	1.42729e+06	383762	88402.6	150887	169446	489618	818032	832738	370194	127963	1.54524e+06	383762	45910.2	125453	95679.9	310327	675258	869108
A1R4S8	2	2	53.9	A1R4S8|A1R4S8_ARTAT Putative SIS (Sugar ISomerase) domain protein OS=Arthrobacter aurescens (strain TC1) GN=AAur_1466 PE=4 SV=1	2723.42	9784.3	175925	185260	63971.2	124426	168350	17029.3	192599	142955	2721.02	12165.9	190463	185260	33222.2	103452	95060.9	10793.4	158984	149199
A1R8A8	2	2	45.5	A1R8A8|A1R8A8_ARTAT Putative transcriptional regulator, TetR family OS=Arthrobacter aurescens (strain TC1) GN=AAur_2758 PE=4 SV=1	241629	197144	750039	152946	156798	165734	59147	58017.6	412794	148558	241416	245132	812019	152946	81430	137797	33398.1	36772.4	340748	155047
A1RA35	2	2	50.41	A1RA35|A1RA35_ARTAT Uricase OS=Arthrobacter aurescens (strain TC1) GN=AAur_3402 PE=3 SV=1	289442	176124	500862	338332	277685	191773	381661	255864	418652	403502	289188	218995	542251	338332	144210	159447	215510	162171	345583	421125
A1R9V5	2	1	32.54	A1R9V5|A1R9V5_ARTAT Oxidoreductase family, NAD-binding Rossmann fold domain protein OS=Arthrobacter aurescens (strain TC1) GN=AAur_3321 PE=4 SV=1	3.18843e+06	2.9494e+06	8.92856e+06	4.522e+06	2.87515e+06	3.95545e+06	4.04872e+06	7.48658e+06	1.33641e+07	9.92069e+06	3.18563e+06	3.66733e+06	9.66638e+06	4.522e+06	1.49315e+06	3.28871e+06	2.28616e+06	4.74511e+06	1.10316e+07	1.0354e+07
A1R6E1	1	1	25.96	A1R6E1|A1R6E1_ARTAT Uncharacterized protein OS=Arthrobacter aurescens (strain TC1) GN=AAur_2059 PE=4 SV=1	79755.7	108460	41783.8	147197	71351.9	86140.4	27866	23308.3	90204.4	119313	79685.6	134861	45236.7	147197	37055.2	71620.3	15734.9	14773.1	74460.7	124524
A1R5T2	11	11	374.67	A1R5T2|A1R5T2_ARTAT Putative NADH/NADPH dependent glutamate synthases, small subunit OS=Arthrobacter aurescens (strain TC1) GN=AAur_1843 PE=4 SV=1	1.25064e+07	5.62467e+06	6.84335e+06	5.00246e+06	4.20636e+06	3.97276e+06	3.62343e+06	3.46293e+06	9.5424e+06	9.85229e+06	1.24954e+07	6.9938e+06	7.40886e+06	5.00246e+06	2.18449e+06	3.3031e+06	2.04602e+06	2.19486e+06	7.87692e+06	1.02826e+07
A1R8R9	3	2	88.24	A1R8R9|IF1_ARTAT Translation initiation factor IF-1 OS=Arthrobacter aurescens (strain TC1) GN=infA PE=3 SV=1	3.9975e+06	3.16057e+06	5.78789e+06	4.71535e+06	3.86554e+06	4.1636e+06	1.48943e+06	1.62463e+06	8.76114e+06	6.33293e+06	3.99398e+06	3.9299e+06	6.26617e+06	4.71535e+06	2.00749e+06	3.46177e+06	841024	1.02971e+06	7.23202e+06	6.60952e+06
A1R7H2	5	5	145.53	A1R7H2|A1R7H2_ARTAT Signal recognition particle protein OS=Arthrobacter aurescens (strain TC1) GN=ffh PE=3 SV=1	699074	655606	2.44475e+06	1.47908e+06	1.07504e+06	900754	543880	937495	3.86682e+06	2.88595e+06	698460	815190	2.64677e+06	1.47908e+06	558304	748920	307109	594198	3.19193e+06	3.01199e+06
A1RD33	1	1	13.75	A1RD33|A1RD33_ARTAT Putative transposase OS=Arthrobacter aurescens (strain TC1) GN=AAur_pTC10276 PE=4 SV=1	1.09487e+06	2.16681e+06	923627	673343	324734	478699	1.17947e+06	467496	971769	798450	1.09391e+06	2.69425e+06	999952	673343	168644	398008	666004	296306	802162	833322
A1RBX0	1	1	23.7	A1RBX0|A1RBX0_ARTAT Putative transcriptional regulator, IclR family OS=Arthrobacter aurescens (strain TC1) GN=AAur_4064 PE=4 SV=1	8941.45	3871.45	203918	10541.2	3347.86	21735.6	2234.44	503.04	48566.5	26014.9	8933.59	4813.82	220768	10541.2	1738.65	18071.8	1261.71	318.834	40090	27151.1
A1R8N9	5	5	141.38	A1R8N9|FTHS_ARTAT Formate--tetrahydrofolate ligase OS=Arthrobacter aurescens (strain TC1) GN=fhs PE=3 SV=1	1.45818e+06	1.08235e+06	706184	535961	496154	357920	152928	318502	822234	485545	1.4569e+06	1.34582e+06	764540	535961	257668	297588	86352.8	201871	678726	506751
A1RCP0	2	2	71.56	A1RCP0|A1RCP0_ARTAT Putative transcriptional regulator, ArsR family OS=Arthrobacter aurescens (strain TC1) GN=AAur_pTC10130 PE=4 SV=1	4.94746e+06	8.33891e+06	2.88681e+06	3.34231e+06	3.06507e+06	2.41585e+06	3.96287e+06	3.27319e+06	4.632e+06	2.33829e+06	4.94312e+06	1.03687e+07	3.12536e+06	3.34231e+06	1.59179e+06	2.00863e+06	2.23768e+06	2.0746e+06	3.82356e+06	2.44041e+06
A1RCN9	1	1	27.94	A1RCN9|A1RCN9_ARTAT Putative cobalt-zinc-cadmium efflux permease OS=Arthrobacter aurescens (strain TC1) GN=AAur_pTC10129 PE=4 SV=1	96696.4	31502.9	48942.3	184041	219636	29300.3	0	389.102	325364	90137.8	96611.5	39171.1	52986.7	184041	114064	24361.3	0	246.619	268577	94074.6
A1R7A2	3	2	81.91	A1R7A2|A1R7A2_ARTAT ATP-dependent Clp protease ATP-binding subunit ClpX OS=Arthrobacter aurescens (strain TC1) GN=clpX PE=3 SV=1	813692	1.05065e+06	1.07967e+06	2.41502e+06	2.77144e+06	2.14366e+06	1.48663e+06	1.4984e+06	1.79812e+06	2.38409e+06	812977	1.3064e+06	1.16888e+06	2.41502e+06	1.43929e+06	1.78232e+06	839444	949709	1.48428e+06	2.48821e+06
A1RD74	7	4	218.52	A1RD74|A1RD74_ARTAT Uncharacterized protein OS=Arthrobacter aurescens (strain TC1) GN=AAur_pTC20020 PE=4 SV=1	4.33478e+06	1.36668e+06	175837	40479.6	85505.4	78076.5	39629	8416.47	43710.1	19364.6	4.33097e+06	1.69935e+06	190368	40479.6	44405.6	64915.7	22377	5334.49	36081.2	20210.3
A1R9M7	1	1	25.53	A1R9M7|A1R9M7_ARTAT Acetyltransferase, GNAT family protein OS=Arthrobacter aurescens (strain TC1) GN=AAur_3241 PE=4 SV=1	83687.5	31975.5	106535	35305.1	19751.2	11985.1	6378.58	16006.3	62610.7	17990.4	83614	39758.9	115338	35305.1	10257.4	9964.86	3601.75	10145	51683	18776.2
A1RBW4	1	1	33.94	A1RBW4|A1RBW4_ARTAT Putative universal stress family domain protein OS=Arthrobacter aurescens (strain TC1) GN=AAur_4058 PE=4 SV=1	1.36053e+06	506513	235413	469427	323819	235496	275413	203982	527684	462933	1.35934e+06	629806	254866	469427	168169	195800	155515	129287	435586	483152
A1RBR4;A1RB92	3	1	56.34	A1RBR4|A1RBR4_ARTAT Serine hydroxymethyltransferase OS=Arthrobacter aurescens (strain TC1) GN=glyA PE=3 SV=1	88783.6	8925.04	223296	396102	352612	119961	383265	402996	506291	691626	88705.6	11097.5	241748	396102	183122	99740.2	216415	255425	417926	721832
A1R884	1	1	30.31	A1R884|A1R884_ARTAT Uncharacterized protein OS=Arthrobacter aurescens (strain TC1) GN=AAur_2733 PE=4 SV=1	148500	155889	445620	397621	398773	357572	18241.3	69257.8	838143	427386	148369	193835	482445	397621	207095	297298	10300.2	43896.6	691858	446052
A1R7U5	2	2	39.9	A1R7U5|A1R7U5_ARTAT Uncharacterized protein OS=Arthrobacter aurescens (strain TC1) GN=AAur_2586 PE=4 SV=1	676488	444515	1.09697e+06	1.1371e+06	941967	865314	721537	897440	1.64739e+06	1.2081e+06	675894	552716	1.18762e+06	1.1371e+06	489192	719454	407425	568811	1.35987e+06	1.26087e+06
A1RBN1	2	2	100.2	A1RBN1|A1RBN1_ARTAT Glutamate decarboxylase OS=Arthrobacter aurescens (strain TC1) GN=AAur_3971 PE=3 SV=1	386637	379162	301145	153723	106457	154268	40238.1	128054	312982	182123	386297	471456	326030	153723	55286.6	128264	22721	81162.5	258356	190077
A1R5M0	12	11	483.92	A1R5M0|A1R5M0_ARTAT Uncharacterized protein OS=Arthrobacter aurescens (strain TC1) GN=AAur_1773 PE=4 SV=1	2.76273e+08	6.28854e+07	9.13664e+06	1.09117e+07	1.53667e+07	9.94114e+06	1.04221e+07	1.46946e+07	1.15939e+07	1.38297e+07	2.7603e+08	7.81926e+07	9.89165e+06	1.09117e+07	7.98039e+06	8.26543e+06	5.88496e+06	9.31363e+06	9.57037e+06	1.44337e+07
A1R2E4	1	1	29.02	A1R2E4|A1R2E4_ARTAT Uncharacterized protein OS=Arthrobacter aurescens (strain TC1) GN=AAur_0600 PE=4 SV=1	659570	554799	385540	560957	668251	981570	263997	132848	463087	406943	658991	689846	417400	560957	347043	816114	149069	84200.8	382263	424716
A1R530	1	1	20.51	A1R530|A1R530_ARTAT Two-component system response regulator OS=Arthrobacter aurescens (strain TC1) GN=AAur_1575 PE=4 SV=1	2.46012e+06	2.06764e+06	3.98174e+06	3.96217e+07	1.62259e+07	1.96057e+07	9.32285e+06	8.30935e+06	7.51149e+06	6.35161e+06	2.45796e+06	2.57093e+06	4.31077e+06	3.96217e+07	8.4266e+06	1.63009e+07	5.26426e+06	5.26659e+06	6.20048e+06	6.62901e+06
A1R3A5	1	1	32.15	A1R3A5|A1R3A5_ARTAT Transcriptional regulator, GntR family OS=Arthrobacter aurescens (strain TC1) GN=AAur_0926 PE=4 SV=1	3546.04	6122.37	92632.5	54238.9	39482.6	26608	13208.3	94856.6	147294	50435.8	3542.92	7612.65	100287	54238.9	20504.5	22122.9	7458.25	60121.5	121586	52638.5
A1R201	1	1	25.36	A1R201|A1R201_ARTAT RNA polymerase sigma factor OS=Arthrobacter aurescens (strain TC1) GN=AAur_0455 PE=3 SV=1	92965.1	76623.8	14532	1393.32	3274.7	936.187	3993.96	4202.93	7769.26	6908.66	92883.5	95275.1	15732.8	1393.32	1700.65	778.38	2255.24	2663.88	6413.26	7210.4
A1R355	1	1	14.05	A1R355|A1R355_ARTAT Oxidoreductase, short chain dehydrogenase/reductase family OS=Arthrobacter aurescens (strain TC1) GN=AAur_0872 PE=3 SV=1	685290	365136	372005	311530	220389	103885	183409	138610	437684	335751	684688	454015	402746	311530	114455	86373.9	103564	87853.2	361293	350414
A1R1U9	1	1	17.23	A1R1U9|A1R1U9_ARTAT Urocanate hydratase OS=Arthrobacter aurescens (strain TC1) GN=hutU PE=3 SV=1	200666	322455	157442	55720.2	22534.5	80910.9	61747.8	29514	35019.3	67797.7	200490	400945	170452	55720.2	11702.9	67272.3	34866.6	18706.4	28907.2	70758.7
A1R8V2	3	3	75	A1R8V2|RS12_ARTAT 30S ribosomal protein S12 OS=Arthrobacter aurescens (strain TC1) GN=rpsL PE=3 SV=1	979832	1.77277e+06	6.31691e+06	824649	905409	586530	3.52913e+06	1.41088e+06	1.24738e+07	1.12427e+07	978971	2.20429e+06	6.83891e+06	824649	470207	487663	1.99276e+06	894235	1.02967e+07	1.17338e+07
A1R438	8	8	336.87	A1R438|A1R438_ARTAT Putative sugar ABC transporter, ATP-binding protein OS=Arthrobacter aurescens (strain TC1) GN=AAur_1215 PE=3 SV=1	7.44352e+06	7.1844e+06	4.68038e+06	2.48149e+06	1.73679e+06	2.18208e+06	1.17946e+06	1.64165e+06	3.85285e+06	2.7621e+06	7.43698e+06	8.93318e+06	5.06715e+06	2.48149e+06	901969	1.81426e+06	665997	1.0405e+06	3.1804e+06	2.88273e+06
A1R3U4	5	5	176.83	A1R3U4|A1R3U4_ARTAT Uncharacterized protein OS=Arthrobacter aurescens (strain TC1) GN=AAur_1118 PE=4 SV=1	828361	907728	4.30851e+06	2.01256e+06	1.7337e+06	847802	2.17866e+06	1.35374e+06	5.9307e+06	4.26769e+06	827634	1.12868e+06	4.66455e+06	2.01256e+06	900365	704894	1.23021e+06	858023	4.89559e+06	4.45408e+06
A1RAD7	2	2	49.84	A1RAD7|A1RAD7_ARTAT Hydroxypyruvate isomerase OS=Arthrobacter aurescens (strain TC1) GN=AAur_3506 PE=3 SV=1	42450.7	190758	276557	443841	404033	353596	52303.5	90713.2	748606	541692	42413.4	237191	299411	443841	209827	293993	29533.8	57495.4	617949	565350
A1R950	5	4	181.04	A1R950|A1R950_ARTAT Putative amino acid permease OS=Arthrobacter aurescens (strain TC1) GN=AAur_3061 PE=4 SV=1	274979	341504	3.77521e+06	2.79733e+06	2.52189e+06	976398	435584	650292	4.78469e+06	3.30792e+06	274737	424631	4.08718e+06	2.79733e+06	1.30969e+06	811814	245958	412164	3.94959e+06	3.45239e+06
A1RBU1	1	1	22.09	A1RBU1|A1RBU1_ARTAT Putative endoribonuclease L-PSP family OS=Arthrobacter aurescens (strain TC1) GN=AAur_4034 PE=4 SV=1	277359	310192	1.30567e+06	2.38665e+06	973278	1.24506e+06	1.63681e+06	455771	1.12183e+06	2.2742e+06	277115	385698	1.41357e+06	2.38665e+06	505453	1.03519e+06	924245	288874	926032	2.37353e+06
A1R1L8	1	1	13.63	A1R1L8|A1R1L8_ARTAT Putative lipoprotein OS=Arthrobacter aurescens (strain TC1) GN=AAur_0312 PE=4 SV=1	279987	837565	62397.2	14422	15852.9	25384	54495.3	35022.6	19630.3	46297.2	279741	1.04144e+06	67553.4	14422	8232.87	21105.2	30771.4	22197.9	16204.1	48319.2
A1RBI3	1	1	38.73	A1RBI3|A1RBI3_ARTAT Uncharacterized protein OS=Arthrobacter aurescens (strain TC1) GN=AAur_3920 PE=4 SV=1	488945	170306	695529	233913	147378	144991	102034	142018	753015	328775	488515	211761	753005	233913	76538.1	120550	57614.6	90013.3	621588	343134
A1RD23	10	4	343.25	A1RD23|A1RD23_ARTAT Phosphomethylpyrimidine synthase OS=Arthrobacter aurescens (strain TC1) GN=thiC PE=3 SV=1	1.31928e+06	947692	2.22418e+06	2.39324e+06	1.91629e+06	2.00873e+06	1.1736e+06	1.55607e+06	4.27351e+06	3.76999e+06	1.31812e+06	1.17837e+06	2.40798e+06	2.39324e+06	995191	1.67013e+06	662688	986259	3.52764e+06	3.93465e+06
A1R4P0	2	2	64.43	A1R4P0|A1R4P0_ARTAT Putative transmembrane protein, RDD family domain OS=Arthrobacter aurescens (strain TC1) GN=AAur_1428 PE=4 SV=1	88418.4	82891.3	874982	330103	193588	103373	67284.6	103436	692918	366943	88340.8	103068	947287	330103	100536	85948.3	37993	65559.5	571980	382969
A1R683	1	1	14.74	A1R683|A1R683_ARTAT Putative dehydrogenase OS=Arthrobacter aurescens (strain TC1) GN=AAur_2000 PE=4 SV=1	262837	783028	1.01112e+06	2.08463e+06	1.95966e+06	1.36686e+06	1.50679e+06	4.56061e+06	1.47709e+06	2.21731e+06	262606	973628	1.09467e+06	2.08463e+06	1.01771e+06	1.13646e+06	850828	2.89058e+06	1.21929e+06	2.31415e+06
[truncated: 581 more rows]
